# Supplementary material for: Species-specific partial gene duplication in Arabidopsis thaliana evolved novel phenotypic effects on morphological traits under strong positive selection
Source: Plant Cell. 2021 Dec 7;34(2):802–17. doi: 10.1093/plcell/koab291 (PMC8824575; doi:10.1093/plcell/koab291)
Supplement: koab291_Supplementary_Data [file koab291_supplementary_data.zip]

Archive with 6 entries (6 files):
- TPC2021RA00624R1 Supplemental Data sets.xlsx
- TPC2021RA00624R1 Supplemental Figures and Tables.pdf
- TPC2021RA00624R1 Supplemental File S1.dna
- TPC2021RA00624R1 Supplemental File S2.pdf
- TPC2021RA00624R1 Supplemental File S3.fasta
- TPC2021RA00624R1 Supplemental File S4.txt
