# Supplementary material for: Species-specific partial gene duplication in Arabidopsis thaliana evolved novel phenotypic effects on morphological traits under strong positive selection
Source: Plant Cell. 2021 Dec 7;34(2):802–17. doi: 10.1093/plcell/koab291 (PMC8824575; doi:10.1093/plcell/koab291)
Supplement: koab291_Supplementary_Data [file koab291_supplementary_data.zip › TPC2021RA00624R1 Supplemental Data sets.xlsx]

## Sheet: Suppl DS1
Supplemental Data, Huang et al. (2022). A new gene evolved novel phenotypic effects. Plant Cell
Supplemental Data Set S1. A. thaliana accessions for population structure analysis
No.	Accession No.	Country of Origin	No.	Accession No.	Country of Origin	No.	Accession No.	Country of Origin
1	CYR	FRA	380	Boot-1	UK	759	IP-Voz-0	ESP
2	LDV-18	FRA	381	Bch-1	GER	760	IP-Vpa-1	ESP
3	LDV-46	FRA	382	Bsch-0	GER	761	Aitba-1	MAR
4	MAR2-3	FRA	383	Buckhorn Pass	USA	762	Panik-1	RUS
5	PYL-6	FRA	384	Bu-0	GER	763	Karag-2	RUS
6	TOU-A1-88	FRA	385	Bur-0	IRL	764	Adam-1	RUS
7	TOU-A1-89	FRA	386	Cal-0	UK	765	Lesno-4	RUS
8	Zdarec3	CZE	387	Ca-0	GER	766	Lesno-1	RUS
9	Doubravnik7	CZE	388	Can-0	ESP	767	Lesno-2	RUS
10	Draha2	CZE	389	Cnt-1	UK	768	Balan-1	RUS
11	Borky1	CZE	390	Ct-1	ITA	769	Parti-1	RUS
12	Gr-1	AUT	391	Cerv-1	ITA	770	Krazo-1	RUS
13	BRR4	USA	392	Chat-1	FRA	771	Karag-1	RUS
14	BRR12	USA	393	Chi-0	RUS	772	Basta-1	RUS
15	BRR23	USA	394	Co-1	POR	773	Basta-2	RUS
16	BRR57	USA	395	Co	POR	774	Basta-3	RUS
17	BRR60	USA	396	Com-1	FRA	775	Bijisk-4	RUS
18	BRR107	USA	397	Da-0	GER	776	Chaba-2	RUS
19	LI-WP-039	USA	398	Di-G	FRA	777	Kolyv-2	RUS
20	LI-WP-041	USA	399	Do-0	GER	778	Kolyv-3	RUS
21	LI-OF-061	USA	400	Dra-0	CZE	779	Kolyv-5	RUS
22	LI-OF-065	USA	401	Dr-0	GER	780	Kolyv-6	RUS
23	LI-RR-096	USA	402	Durh-1	UK	781	K-oze-1	RUS
24	LI-RR-097	USA	403	Ema-1	UK	782	K-oze-3	RUS
25	LI-EF-011	USA	404	Edi-0	UK	783	Lebja-1	RUS
26	LI-EF-018	USA	405	El-0	GER	784	Lebja-2	RUS
27	LI-SET-019	USA	406	En-2	GER	785	Lebja-4	RUS
28	LI-SET-036	USA	407	En-D	GER	786	Masl-1	RUS
29	Kar-1	KGZ	408	Er-0	GER	787	Nosov-1	RUS
30	Sus-1	KGZ	409	Es-0	FIN	788	Noveg-1	RUS
31	Dja-1	KGZ	410	Est	EST	789	Noveg-2	RUS
32	Zal-1	KGZ	411	Et-0	FRA	790	Noveg-3	RUS
33	Neo-6	TJK	412	Fr-2	GER	791	Panke-1	RUS
34	KYC-33	USA	413	Fi-0	GER	792	Rakit-1	RUS
35	MIA-1	USA	414	Gel-1	NED	793	Rakit-2	RUS
36	MIA-5	USA	415	Gie-0	GER	794	Rakit-3	RUS
37	MIC-20	USA	416	Gr-5	AUT	795	Sever-1	RUS
38	MIC-24	USA	417	Gre-0	USA	796	Zupan-1	CRO
39	MIC-31	USA	418	Gd-1	GER	797	Gradi-1	CRO
40	LIN S-5	USA	419	Hs-0	GER	798	Aiell-1	ITA
41	CHA-41	USA	420	Ha-0	GER	799	Basen-1	ITA
42	Ale-Stenar-41-1	SWE	421	Hau-0	DEN	800	Bisig-1	ITA
43	Ale-Stenar-44-4	SWE	422	Hn-0	GER	801	Bivio-1	ITA
44	Ale-Stenar-56-14	SWE	423	Hh-0	GER	802	Filet-1	ITA
45	Ale-Stenar-64-24	SWE	424	Jm-0	CZE	803	Giffo-1	ITA
46	Ale-Stenar-77-31	SWE	425	Je-0	GER	804	Marce-1	ITA
47	Brösarp-11-135	SWE	426	Kas-1	IND	805	Marti-1	ITA
48	Brösarp-15-138	SWE	427	Kn-0	LTU	806	Melic-1	ITA
49	Brösarp-21-140	SWE	428	Kil-0	UK	807	Nicas-1	ITA
50	Brösarp-34-145	SWE	429	Kl-5	GER	808	Pigna-1	ITA
51	Brösarp-45-153	SWE	430	Kb-0	GER	809	Sarno-1	ITA
52	Aledal-6-49	SWE	431	Krot-0	GER	810	Cimin-1	ITA
53	Aledal-14-73	SWE	432	Kyoto	JPN	811	Teano-1	ITA
54	Tos-82-387	SWE	433	Lan-0	UK	812	Mitterberg-1-179	ITA
55	Tos-95-393	SWE	434	La-0	POL	813	Mitterberg-1-180	ITA
56	Ängsö-59-422	SWE	435	Ler-0	GER	814	Mitterberg-1-182	ITA
57	Ängsö-74-430	SWE	436	Lm-2	FRA	815	Mitterberg-1-183	ITA
58	Sku-30	SWE	437	Le-0	NED	816	Mitterberg-2-184	ITA
59	Brn-10	USA	438	Li-2:1	GER	817	Mitterberg-2-185	ITA
60	Brn-24	USA	439	Li-7	GER	818	Mitterberg-2-186	ITA
61	DuckLkSP38	USA	440	Litva	LTU	819	Mitterberg-3-187	ITA
62	DuckLkSP40	USA	441	Mnz-0	GER	820	Mitterberg-3-188	ITA
63	Haz-2	USA	442	Mv-0	USA	821	Mitterberg-3-189	ITA
64	Haz-10	USA	443	Me-0	GER	822	Mitterberg-4-192	ITA
65	KBS-Mac-68	USA	444	Mh-0	POL	823	Mitterberg-4-193	ITA
66	KBS-Mac-74	USA	445	Nw-0	GER	824	Mitterberg-4-194	ITA
67	Ker-4	USA	446	Np-0	GER	825	Castelfed-1-195	ITA
68	Ker-5	USA	447	No-0	GER	826	Castelfed-1-196	ITA
69	L-R-5	USA	448	Ob-0	GER	827	Castelfed-1-197	ITA
70	L-R-10	USA	449	Old-1	GER	828	Castelfed-1-198	ITA
71	Lak-12	USA	450	Or-0	GER	829	Castelfed-1-199	ITA
72	Lak-13	USA	451	Ove-0	GER	830	Castelfed-2-200	ITA
73	Mdn-1	USA	452	Oy-0	NOR	831	Castelfed-2-201	ITA
74	Mdn-8	USA	453	Petergof	RUS	832	Castelfed-2-202	ITA
75	Mdn-10	USA	454	Pi-0	AUT	833	Castelfed-2-203	ITA
76	MNF-Pot-10	USA	455	Pt-0	GER	834	Castelfed-3-205	ITA
77	MNF-Pot-15	USA	456	Pog-0	CAN	835	Castelfed-3-206	ITA
78	MNF-Pot-21	USA	457	Pn-0	FRA	836	Castelfed-3-207	ITA
79	MNF-Pot-75	USA	458	Ragl-1	UK	837	Castelfed-3-208	ITA
80	MNF-Riv-21	USA	459	Rhen-1	NED	838	Castelfed-3-209	ITA
81	MNF-Che-2	USA	460	Rome-1	ITA	839	Castelfed-4-210	ITA
82	MNF-Che-47	USA	461	Rou-0	FRA	840	Castelfed-4-211	ITA
83	MNF-Che-49	USA	462	Rsch-4	RUS	841	Castelfed-4-214	ITA
84	MNF-Jac-12	USA	463	Rubezhnoe-1	UKR	842	Dolen-1	BUL
85	MNF-Pin-39	USA	464	Sf-1	ESP	843	Goced-1	BUL
86	MNF-Pin-40	USA	465	Sf-2	ESP	844	Kolar-1	BUL
87	Map-8	USA	466	Seattle-0	USA	845	Dolna-1-10	BUL
88	Map-35	USA	467	Sei-0	ITA	846	Ivano-1	BUL
89	Map-42	USA	468	Si-0	GER	847	Melni-1	BUL
90	MuskSP-68	USA	469	Su-0	UK	848	Melni-2	BUL
91	MuskSP-83	USA	470	Sp-0	GER	849	Choto-1	BUL
92	MSGA-10	USA	471	Sg-1	GER	850	Dospa-1	BUL
93	MSGA-12	USA	472	Sten-0	GER	851	Podvi-1	BUL
94	MSGA-61	USA	473	Stw-0	RUS	852	Kardz-1	BUL
95	Paw-13	USA	474	Ta-0	CZE	853	Zerev-1-34	BUL
96	Paw-20	USA	475	Tac-0	USA	854	Zerev-1-35	BUL
97	Paw-26	USA	476	Tha-1	NED	855	Dolna-1-39	BUL
98	Pent-7	USA	477	Ting-1	SWE	856	Dolna-1-40	BUL
99	Pent-23	USA	478	Tol-0	USA	857	Stara-1	BUL
100	Pent-46	USA	479	Tol-2	USA	858	Grivo-1	BUL
101	Riv-25	USA	480	Tol-3	USA	859	Leska-1-44	BUL
102	Riv-26	USA	481	Tscha-1	AUT	860	Kardz-2	BUL
103	SLSP-31	USA	482	Tsu-0	JPN	861	Smolj-1	BUL
104	SLSP-35	USA	483	Tul-0	USA	862	Koren-1	BUL
105	SLSP-69	USA	484	Uk-1	GER	863	Malak-1	BUL
106	SLSP-67	USA	485	Utrecht	NED	864	Schip-1	BUL
107	Ste-40	USA	486	Van-0	CAN	865	Groch-1	BUL
108	Yng-4	USA	487	Ven-1	NED	866	Slavi-2	BUL
109	Yng-53	USA	488	Vind-1	UK	867	Epidauros-1	GRC
110	UKSW06-179	UK	489	Wa-1	POL	868	Faneronemi-3	GRC
111	UKSW06-207	UK	490	Ws-0.2	RUS	869	Olympia-2	GRC
112	UKSW06-226	UK	491	Wc-1	GER	870	Stiav-1	SVK
113	UKSW06-240	UK	492	Wl-0	GER	871	Stiav-2	SVK
114	UKSW06-257	UK	493	Wil-2	LTU	872	Bela-1	SVK
115	UKSW06-285	UK	494	Wu-0	GER	873	Stiav-3	SVK
116	UKSW06-302	UK	495	Yo-0	USA	874	Halca-1	SVK
117	UKSW06-341	UK	496	Zu-0	SUI	875	Bela-2	SVK
118	UKSW06-360	UK	497	Zu-1	SUI	876	Bela-4	SVK
119	UKSE06-118	UK	498	Db-1	GER	877	Teiu-2	ROU
120	UKSE06-252	UK	499	Jl-3	CZE	878	Ulies-1	ROU
121	UKSE06-325	UK	500	Ko-2	DEN	879	Bran-1	ROU
122	UKSE06-362	UK	501	Nc-1	FRA	880	Toc-1	ROU
123	UKSE06-432	UK	502	Da(1)-12	CZE	881	Orast-1	ROU
124	UKSE06-470	UK	503	H55	CZE	882	Furni-1	ROU
125	UKSE06-491	UK	504	RLD-1	UNK	883	Iasi-1	ROU
126	UKSE06-500	UK	505	KEN	USA	884	Sij 1/96	UZB
127	UKSE06-533	UK	506	WAR	USA	885	Zabar-1	SRB
128	UKSE06-541	UK	507	RRS-7	USA	886	Zagub-1	SRB
129	UKSE06-639	UK	508	RRS-10	USA	887	Knjas-1	SRB
130	UKNW06-003	UK	509	Vår2-1	SWE	888	Sredn-1	SRB
131	UKNW06-102	UK	510	Vår2-6	SWE	889	Vajug-1	SRB
132	UKNW06-233	UK	511	Lp2-2	CZE	890	Staro-2	SRB
133	UKNW06-403	UK	512	Lp2-6	CZE	891	Staro-1	SRB
134	UKNW06-481	UK	513	Pna-17	USA	892	Altai-5	CHN
135	UKNW06-488	UK	514	Rmx-A180	USA	893	Anz-0	IRN
136	Bra-1	UK	515	627RMX-1MN4	USA	894	Bik-1	LBN
137	UKID11	UK	516	627RMX-1MN5	USA	895	Etna-2	ITA
138	Cal-2	UK	517	627ME-13Y1	USA	896	Qar-8a	LBN
139	Cnt-1	UK	518	627ME-1MI1	USA	897	Westkar-4	KGZ
140	For-2	UK	519	KNO1.37	USA	898	Ru4-16	GER
141	Kil-0	UK	520	KNO2.41	USA	899	HE-1	GER
142	Mc-1	UK	521	KNO2.54	USA	900	KBG2-13	GER
143	UKID63	UK	522	PNA3.10	USA	901	Pfn-N2.2-6	GER
144	Set-1	UK	523	PNA3.40	USA	902	Hof-1	GER
145	UKID71	UK	524	PT1.52	USA	903	Alt-1	GER
146	UKID74	UK	525	PT1.85	USA	904	Berg-1	GER
147	Ty-1	UK	526	PT2.21	USA	905	Fell3-7	GER
148	UKID93	UK	527	RMX3.22	USA	906	Gn-1	GER
149	UKID96	UK	528	RMX4.118	USA	907	Bach-7	GER
150	UKID107	UK	529	Gy-0	FRA	908	Bai-10	GER
151	UKID116	UK	530	Lis-2	SWE	909	Fell2-4	GER
152	App1-12	SWE	531	THÖ 03	SWE	910	Kus2-2	GER
153	App1-14	SWE	532	Algutsrum	SWE	911	Lu3-30	GER
154	App1-16	SWE	533	Brö1-6	SWE	912	Tu-PK-7	GER
155	Boo2-3	SWE	534	Dem-4	USA	913	Erg2-6	GER
156	Bor-1	CZE	535	Gul1-2	SWE	914	Ha-HBT1-2	GER
157	Dör-10	SWE	536	Hod	CZE	915	Ha-P-13	GER
158	Dra-3	SWE	537	HSm	CZE	916	HI-4	GER
159	Dra1-4	SWE	538	Kävlinge-1	SWE	917	KBG1-14	GER
160	Dra2-1	SWE	539	Kent	UK	918	Obh-13	GER
161	DraII-6	CZE	540	PHW-3	GER	919	Gn2-3	GER
162	DraIV 1-8	CZE	541	Kulturen-1	SWE	920	Haes-1	GER
163	DraIV 1-11	CZE	542	Liarum	SWE	921	Lu4-2	GER
164	DraIV 2-9	CZE	543	Lillö-1	SWE	922	Ru-N2	GER
165	DraIV 3-7	CZE	544	PHW-2	ITA	923	Tu-B1-2	GER
166	DraIV 5-12	CZE	545	PHW-34	FRA	924	Wank-2	GER
167	DraIV 6-13	CZE	546	NC-6	USA	925	Bach2-1	GER
168	DraIV 6-22	CZE	547	San-2	SWE	926	Ha-HBT2-10	GER
169	Duk	CZE	548	Vimmerby	SWE	927	Ha-P2-1	GER
170	Eden-1	SWE	549	Bå1-2	SWE	928	Hart-2	GER
171	Eden-5	SWE	550	Bå4-1	SWE	929	Ha-S-B	GER
172	Eden-6	SWE	551	Bå5-1	SWE	930	Ha-SP-2	GER
173	Eden-7	SWE	552	Bla-1	ESP	931	Kus3-1	GER
174	Eden-9	SWE	553	Dra3-1	SWE	932	Muh-2	GER
175	Eds-1	SWE	554	DraII-1	CZE	933	Obe1-15	GER
176	Eds-9	SWE	555	DraIII-1	CZE	934	Pfn-10	GER
177	Fjä1-2	SWE	556	En-1	GER	935	Ru-2	GER
178	Fjä1-5	SWE	557	Ge-0	SUI	936	Schl-7	GER
179	Fjä2-4	SWE	558	Hov4-1	SWE	937	Tu-B2-3	GER
180	Fjä2-6	SWE	559	Hovdala-6	SWE	938	Tu-KB-6	GER
181	Fly2-1	SWE	560	In-0	AUT	939	Tu-KS-7	GER
182	Fly2-2	SWE	561	Is-0	GER	940	Tu-NK-12	GER
183	Gro-3	SWE	562	Lis-1	SWE	941	Tu-W1	GER
184	Grön-5	SWE	563	Lu-1	SWE	942	BI-4	GER
185	Hov1-7	SWE	564	Lund	SWE	943	Fell1-10	GER
186	Hov1-10	SWE	565	Mir-0	ITA	944	Ha-HBT3-11	GER
187	Hov3-2	SWE	566	Na-1	FRA	945	Tu-WH	GER
188	Hov3-5	SWE	567	Ost-0	SWE	946	IP-Ace-0	ESP
189	Hovdala-2	SWE	568	Per-1	RUS	947	IP-Amu-0	ESP
190	Kni-1	SWE	569	Pla-0	ESP	948	IP-Are-0	ESP
191	Lis-3	SWE	570	Rak-2	CZE	949	IP-Aru-0	ESP
192	Lom1-1	SWE	571	Rd-0	GER	950	IP-Aul-0	ESP
193	Löv-1	SWE	572	Rev-1	SWE	951	IP-Bae-0	ESP
194	Löv-5	SWE	573	Sanna-2	SWE	952	IP-Bes-5	ESP
195	Nyl-2	SWE	574	Sr:5	SWE	953	IP-Boa-0	ESP
196	Nyl-7	SWE	575	St-0	SWE	954	IP-Bor-0	ESP
197	Omn-1	SWE	576	Wil-1	LTU	955	IP-Bos-0	ESP
198	Omn-5	SWE	577	Kelsterbach-4	GER	956	IP-Bra-0	ESP
199	ÖMö1-7	SWE	578	Fjä1-1	SWE	957	IP-Bus-0	ESP
200	Ör-1	SWE	579	Kas-2	IND	958	IP-Cas-0	ESP
201	Rev-2	SWE	580	Ull1-1	SWE	959	IP-Cat-0	ESP
202	Rev-3	SWE	581	Ull2-13	SWE	960	IP-Cha-0	ESP
203	Sparta-1	SWE	582	LP3413.31	USA	961	IP-Cho-0	ESP
204	Sr:3	SWE	583	LP3413.53	USA	962	IP-Cir-0	ESP
205	Stu-2	SWE	584	328PNA062	USA	963	IP-Cod-0	ESP
206	Stu1-1	SWE	585	11PNA1.14	USA	964	IP-Con-0	ESP
207	T1000	SWE	586	RMX413.85	USA	965	IP-Cot-0	ESP
208	T1010	SWE	587	Vinslöv	SWE	966	IP-Coy-0	ESP
209	T1020	SWE	588	Västervik	SWE	967	IP-Dar-0	ESP
210	T1040	SWE	589	Xan-3	AZE	968	IP-Ees-0	ESP
211	T1050	SWE	590	Xan-5	AZE	969	IP-Elp-0	ESP
212	T1060	SWE	591	Xan-6	AZE	970	IP-Esn-2	ESP
213	T1070	SWE	592	Lerik1-4	AZE	971	IP-Evs-0	ESP
214	T1080	SWE	593	Lerik1-7	AZE	972	IP-Ezc-2	ESP
215	T1090	SWE	594	Lerik2-1	AZE	973	IP-Fel-2	ESP
216	T1110	SWE	595	Lerik2-3	AZE	974	IP-Glo-1	ESP
217	T1120	SWE	596	Lerik2-6	AZE	975	IP-Gud-3	ESP
218	T1130	SWE	597	Lerik2-7	AZE	976	IP-Hec-0	ESP
219	T1160	SWE	598	Nar-3	AZE	977	IP-Hue-3	ESP
220	T450	SWE	599	Nar-5	AZE	978	IP-Ini-0	ESP
221	T460	SWE	600	Istisu-5	AZE	979	IP-Lac-0	ESP
222	T470	SWE	601	Istisu-9	AZE	980	IP-Laf-1	ESP
223	T480	SWE	602	Lag1-2	GEO	981	IP-Lam-0	ESP
224	T510	SWE	603	Lag1-4	GEO	982	IP-Lch-0	ESP
225	T530	SWE	604	Lag1-5	GEO	983	IP-Leg-0	ESP
226	T540	SWE	605	Lag1-6	GEO	984	IP-Loz-0	ESP
227	T550	SWE	606	Lag1-7	GEO	985	IP-Lro-0	ESP
228	T570	SWE	607	Lag1-8	GEO	986	IP-Lum-0	ESP
229	T580	SWE	608	Lag2-4	GEO	987	IP-Mac-0	ESP
230	T610	SWE	609	Lag2-6	GEO	988	IP-Mad-0	ESP
231	T620	SWE	610	Lag2-7	GEO	989	IP-Mat-0	ESP
232	T670	SWE	611	Lag2-10	GEO	990	IP-Mdd-0	ESP
233	T680	SWE	612	Bak-5	GEO	991	IP-Mie-1	ESP
234	T690	SWE	613	Geg-14	ARM	992	IP-Moe-0	ESP
235	T710	SWE	614	Yeg-2	ARM	993	IP-Moj-0	ESP
236	T720	SWE	615	Yeg-4	ARM	994	IP-Moz-0	ESP
237	T740	SWE	616	Yeg-5	ARM	995	IP-Nac-0	ESP
238	T780	SWE	617	Yeg-7	ARM	996	IP-Ndc-0	ESP
239	T790	SWE	618	Yeg-8	ARM	997	IP-Oja-0	ESP
240	T800	SWE	619	Edi-1	UK	998	IP-Ovi-1	ESP
241	T810	SWE	620	Ullapool-8	UK	999	IP-Pad-0	ESP
242	T840	SWE	621	Gol-2	UK	1000	IP-Pdl-0	ESP
243	T850	SWE	622	Ådal 1	SWE	1001	IP-Pee-0	ESP
244	T860	SWE	623	Ådal 3	SWE	1002	IP-Per-0	ESP
245	T880	SWE	624	Bar 1	SWE	1003	IP-Pib-1	ESP
246	T890	SWE	625	Bön 1	SWE	1004	IP-Pie-0	ESP
247	T900	SWE	626	Böt 1	SWE	1005	IP-Pil-0	ESP
248	T930	SWE	627	Dju-1	SWE	1006	IP-Piq-0	ESP
249	T960	SWE	628	Död 2	SWE	1007	IP-Prd-0	ESP
250	T970	SWE	629	Död 3	SWE	1008	IP-Pru-0	ESP
251	T980	SWE	630	EdJ 2	SWE	1009	IP-Pun-0	ESP
252	T990	SWE	631	EkS 2	SWE	1010	IP-Pva-1	ESP
253	TAA 03	SWE	632	EkS 3	SWE	1011	IP-Rib-1	ESP
254	TAA 04	SWE	633	FäL 1	SWE	1012	IP-Sal-0	ESP
255	TAA 14	SWE	634	FlyA 3	SWE	1013	IP-Sam-0	ESP
256	TAA 17	SWE	635	Fri 1	SWE	1014	IP-Sen-0	ESP
257	TÅD 01	SWE	636	Fri 2	SWE	1015	IP-Sfb-6	ESP
258	TÅD 04	SWE	637	Fri 3	SWE	1016	IP-Smt-1	ESP
259	TÅD 05	SWE	638	Grön 12	SWE	1017	IP-Som-0	ESP
260	TÅD 06	SWE	639	Grön 14	SWE	1018	IP-Tau-0	ESP
261	TÄL 03	SWE	640	Hadd-1	SWE	1019	IP-Tri-0	ESP
262	TÄL 07	SWE	641	Hadd-2	SWE	1020	IP-Urd-1	ESP
263	TBÖ 01	SWE	642	Hadd-3	SWE	1021	IP-Usa-0	ESP
264	TDr-1	SWE	643	Hag-2	SWE	1022	IP-Val-0	ESP
265	TDr-2	SWE	644	Hal-1	SWE	1023	IP-Vas-0	ESP
266	TDr-4	SWE	645	Hamm-1	SWE	1024	IP-Ven-0	ESP
267	TDr-5	SWE	646	Hel-3	SWE	1025	IP-Mah-6	ESP
268	TDr-7	SWE	647	HolA-1 1	SWE	1026	ESP-1-11	FRA
269	TDr-8	SWE	648	HolA-1 2	SWE	1027	GEN-8	FRA
270	TDr-9	SWE	649	HolA-2 2	SWE	1028	BRI-2	FRA
271	TDr-13	SWE	650	Kal 1	SWE	1029	ARGE-1-15	FRA
272	TDr-16	SWE	651	Kia 1	SWE	1030	CIRY-13	FRA
273	TDr-17	SWE	652	Kor 3	SWE	1031	IST-29	FRA
274	TDr-18	SWE	653	Kor 4	SWE	1032	MAR-4-16	FRA
275	TEDEN 02	SWE	654	Kru-3	SWE	1033	RAD-21	FRA
276	TEDEN 03	SWE	655	Lan 1	SWE	1034	SAUL-24	FRA
277	TFÄ 04	SWE	656	Näs 2	SWE	1035	DIR-9	FRA
278	TFÄ 06	SWE	657	Nyl 13	SWE	1036	FOR-23	FRA
279	TFÄ 07	SWE	658	Puk-1	SWE	1037	PLY-20	FRA
280	TFÄ 08	SWE	659	Puk-2	SWE	1038	RUM-20	FRA
281	TGR 01	SWE	660	Sim-1	SWE	1039	TRE-1	FRA
282	TGR 02	SWE	661	Spro 1	SWE	1040	ARR-17	FRA
283	TNY 04	SWE	662	Spro 2	SWE	1041	BEZ-9	FRA
284	TOM 01	SWE	663	Spro 3	SWE	1042	ISS-20	FRA
285	TOM 03	SWE	664	Stenk-2	SWE	1043	LEC-25	FRA
286	TOM 04	SWE	665	Stenk-3	SWE	1044	NOZ-6	FRA
287	TOM 06	SWE	666	Stenk-4	SWE	1045	VED-10	FRA
288	TOM 07	SWE	667	Tur-4	SWE	1046	BAU-15	FRA
289	Tomegap-2	SWE	668	Ull-A-1	SWE	1047	CATS-6	FRA
290	Tottarp-2	SWE	669	VårA 1	SWE	1048	WAV-8	FRA
291	TRÄ 01	SWE	670	Yst-1	SWE	1049	Aitba-2	MAR
292	TV-4	SWE	671	11C1	UK	1050	Fei-0	POR
293	TV-7	SWE	672	IP-Alo-0	POR	1051	Agu-1	ESP
294	TV-10	SWE	673	IP-Coa-0	POR	1052	Cdm-0	ESP
295	TV-22	SWE	674	IP-Mos-1	POR	1053	Don-0	ESP
296	TV-30	SWE	675	IP-Reg-0	POR	1054	Leo-1	ESP
297	TV-38	SWE	676	IP-Rei-0	POR	1055	Mer-6	ESP
298	UduI 1-11	CZE	677	IP-Vav-0	POR	1056	Ped-0	ESP
299	UduI 3-36	CZE	678	IP-Vid-1	POR	1057	Pra-6	ESP
300	UduI 4-9	CZE	679	IP-Adc-5	ESP	1058	Qui-0	ESP
301	Ull3-4	SWE	680	IP-Adm-0	ESP	1059	Vie-0	ESP
302	ZdrI 1-23	CZE	681	IP-Ala-0	ESP	1060	Kly-1	RUS
303	ZdrI 2-9	CZE	682	IP-All-0	ESP	1061	Kly-4	RUS
304	ZdrI 2-21	CZE	683	IP-Alm-0	ESP	1062	Koz-2	RUS
305	ANH-1	GER	684	IP-Ang-0	ESP	1063	Stepn-2	RUS
306	CSHL-15	USA	685	IP-Ara-4	ESP	1064	Stepn-1	RUS
307	CSHL-17	USA	686	IP-Bar-1	ESP	1065	Borsk-2	RUS
308	CSHL-5	USA	687	IP-Bea-0	ESP	1066	Shigu-1	RUS
309	FM-10	USA	688	IP-Ben-0	ESP	1067	Shigu-2	RUS
310	FM-11	USA	689	IP-Ber-0	ESP	1068	Kidr-1	RUS
311	HS-12	USA	690	IP-Bis-0	ESP	1069	Galdo-1	ITA
312	HS-17	USA	691	IP-Cab-3	ESP	1070	Lago-1	ITA
313	KNO-15	USA	692	IP-Cad-0	ESP	1071	Mammo-1	ITA
314	Kz-13	KAZ	693	IP-Cal-0	ESP	1072	Mammo-2	ITA
315	Ag-0	FRA	694	IP-Cap-1	ESP	1073	Monte-1	ITA
316	An-1	BEL	695	IP-Car-1	ESP	1074	Timpo-1	ITA
317	Bil-5	SWE	696	IP-Cdc-3	ESP	1075	Valsi-1	ITA
318	Bil-7	SWE	697	IP-Cdo-0	ESP	1076	Altenb-2	ITA
319	Bor-4	CZE	698	IP-Cem-0	ESP	1077	Bozen-1.1	ITA
320	Br-0	CZE	699	IP-Cmo-3	ESP	1078	Bozen-1.2	ITA
321	CIBC-17	UK	700	IP-Coc-1	ESP	1079	Mitterberg-1-181	ITA
322	CIBC-5	UK	701	IP-Cor-0	ESP	1080	Castelfed-4-212	ITA
323	Col-0	USA	702	IP-Cum-1	ESP	1081	Castelfed-4-213	ITA
324	Cvi-0	CPV	703	IP-Deh-1	ESP	1082	Rovero-1	ITA
325	Eden-2	SWE	704	IP-Elb-0	ESP	1083	Vezzano-2.2	ITA
326	Ei-2	GER	705	IP-Fue-2	ESP	1084	Voeran-1	ITA
327	Fäb-2	SWE	706	IP-Fun-0	ESP	1085	Angel-1	ITA
328	Fäb-4	SWE	707	IP-Gra-0	ESP	1086	Angit-1	ITA
329	Ga-0	GER	708	IP-Gua-1	ESP	1087	Apost-1	ITA
330	Got-22	GER	709	IP-Her-12	ESP	1088	Ciste-1	ITA
331	Gu-0	GER	710	IP-Hom-4	ESP	1089	Ciste-2	ITA
332	HR-10	UK	711	IP-Hor-0	ESP	1090	Slavi-1	BUL
333	HR-5	UK	712	IP-Hoy-0	ESP	1091	Jablo-1	BUL
334	Kin-0	USA	713	IP-Hum-2	ESP	1092	Lecho-1	BUL
335	KNO-10	USA	714	IP-Iso-4	ESP	1093	Bak-2	GEO
336	Kondara	TJK	715	IP-Jim-1	ESP	1094	Lag2-2	GEO
337	Kz-9	KAZ	716	IP-Lab-7	ESP	1095	Vash-1	GEO
338	Ler-1	GER	717	IP-Ldd-0	ESP	1096	Nemrut-1	TUR
339	LL-0	ESP	718	IP-Lso-0	ESP	1097	HKT2.4	GER
340	Ms-0	RUS	719	IP-Mar-1	ESP	1098	Nie1-2	GER
341	Mz-0	GER	720	IP-Men-2	ESP	1099	Rue3-1-31	GER
342	NFA-10	UK	721	IP-Moa-0	ESP	1100	Star-8	GER
343	NFA-8	UK	722	IP-Moc-11	ESP	1101	TueSB30-3	GER
344	Nok-3	NED	723	IP-Mon-5	ESP	1102	TueV-13	GER
345	Pu2-23	CZE	724	IP-Mot-0	ESP	1103	TueWa1-2	GER
346	Pu2-7	CZE	725	IP-Mun-0	ESP	1104	Bolin-1	ROU
347	Pu2-8	CZE	726	IP-Mur-0	ESP	1105	Copac-1	ROU
348	Ra-0	FRA	727	IP-Nog-17	ESP	1106	Kastel-1	UKR
349	Rennes-1	FRA	728	IP-Orb-10	ESP	1107	Sij-1	UZB
350	Rennes-11	FRA	729	IP-Pal-0	ESP	1108	Sij-2	UZB
351	Se-0	ESP	730	IP-Pan-0	ESP	1109	Sij-4	UZB
352	Sorbo	TJK	731	IP-Pds-1	ESP	1110	Yeg-1	ARM
353	Sq-1	UK	732	IP-Pro-0	ESP	1111	Istisu-1	AZE
354	Sq-8	UK	733	IP-Rds-0	ESP	1112	Lerik1-3	AZE
355	Tamm-2	FIN	734	IP-Rel-0	ESP	1113	Xan-1	AZE
356	Tamm-27	FIN	735	IP-Rev-0	ESP	1114	Ara-1	AFG
357	Ts-1	ESP	736	IP-Ria-0	ESP	1115	Petro-1	SRB
358	Ts-5	ESP	737	IP-Sac-0	ESP	1116	Dobra-1	SRB
359	Ull2-3	SWE	738	IP-San-10	ESP	1117	Jl-2	CZE
360	Ull2-5	SWE	739	IP-Sdv-3	ESP	1118	Uk-3	GER
361	Uod-1	AUT	740	IP-Ses-0	ESP	1119	Strand-1	NOR
362	Uod-7	AUT	741	IP-Sne-0	ESP	1120	Uk-6	GER
363	Wei-0	SUI	742	IP-Stp-0	ESP	1121	Kos-1	RUS
364	Ws-2	RUS	743	IP-Svi-0	ESP	1122	Kos-2	RUS
365	Wt-5	GER	744	IP-Tam-0	ESP	1123	Radk-1	RUS
366	Zdr-1	CZE	745	IP-Tdc-0	ESP	1124	Radk-2	RUS
367	Abd-0	UK	746	IP-Tol-7	ESP	1125	Shu-1	RUS
368	Ak-1	GER	747	IP-Tor-1	ESP	1126	Shu-2	RUS
369	Alst-1	UK	748	IP-Trs-0	ESP	1127	Valm	RUS
370	Amel-1	NED	749	IP-Vad-0	ESP	1128	OOE1-1	AUT
371	Ang-0	BEL	750	IP-Vae-2	ESP	1129	OOE3-1	AUT
372	Appt-1	NED	751	IP-Vaz-0	ESP	1130	OOE3-2	AUT
373	Aa-0	GER	752	IP-Vdm-0	ESP	1131	Pien	RUS
374	Baa-1	NED	753	IP-Vdt-0	ESP	1132	Samm	RUS
375	Bs-1	SUI	754	IP-Ver-5	ESP	1133	OOE2-1	AUT
376	Benk-1	NED	755	IP-Vig-1	ESP	1134	OOE2-2	AUT
377	Bd-0	GER	756	IP-Vim-0	ESP	1135	OOE23	AUT
378	Ba-1	UK	757	IP-Vin-0	ESP
379	Bl-1	ITA	758	IP-Vis-0	ESP

## Sheet: Suppl DS2
Supplemental Data, Huang et al. (2022). A new gene evolved novel phenotypic effects. Plant Cell
Supplemental Data Set S2. Tajima’s D test, the Fay-Wu test, the Fu-Li tests across the Arabidopsis genome.
Gene	Longest_transcript	Chromosome	Tajima_d	Fu_Li_D	Fu_Li_F	Fay_Wu_H
AT1G01010	AT1G01010.1	Chr1	-2.61662	-13.6126	-10.3356
AT1G01020	AT1G01020.1	Chr1	0.159444	2.8304	1.86194
AT1G01030	AT1G01030.1	Chr1	-1.16587	-0.953231	-1.23143
AT1G01040	AT1G01040.1	Chr1	-2.85174	-10.654	-7.22372
AT1G01050	AT1G01050.1	Chr1
AT1G01060	AT1G01060.3	Chr1	-2.15164	1.02981	-0.335962	-12.423
AT1G01070	AT1G01070.1	Chr1	-2.50044	-11.3749	-9.10124	-9.50163
AT1G01073	AT1G01073.1	Chr1	-1.01087	-1.41291	-1.50487
AT1G01080	AT1G01080.2	Chr1	-1.6077	-4.1994	-3.97411
AT1G01090	AT1G01090.1	Chr1	-1.55008	-2.92956	-2.95367
AT1G01100	AT1G01100.2	Chr1	-1.52177	-3.30565	-3.22681	-9.81026
AT1G01110	AT1G01110.2	Chr1	-2.65733	-13.9449	-10.2765	-14.9241
AT1G01115	AT1G01115.1	Chr1
AT1G01120	AT1G01120.1	Chr1	-1.07169	-1.46861	-1.60507	-10.2995
AT1G01130	AT1G01130.1	Chr1	-1.18816	-1.33816	-1.52909
AT1G01140	AT1G01140.1	Chr1	-1.32765	2.9737	0.860227
AT1G01150	AT1G01150.1	Chr1	-1.78899	-5.33549	-4.90517	-16.2765
AT1G01160	AT1G01160.1	Chr1	-2.77054	-17.4049	-12.0016
AT1G01170	AT1G01170.1	Chr1
AT1G01180	AT1G01180.1	Chr1	-1.14458	-2.9877	-2.79415
AT1G01190	AT1G01190.1	Chr1	-1.52722	-1.64763	-1.9371
AT1G01200	AT1G01200.1	Chr1	-1.1802	-3.35907	-3.15292	-10.7658
AT1G01210	AT1G01210.1	Chr1	-1.12997	-3.49418	-3.25509	-3.51432
AT1G01220	AT1G01220.1	Chr1	-2.57174	3.20106	0.100675	-11.2679
AT1G01225	AT1G01225.1	Chr1	-0.817456	-2.51191	-2.35444
AT1G01230	AT1G01230.1	Chr1	-0.815305	-2.51728	-2.35855
AT1G01240	AT1G01240.3	Chr1	-2.91506	-18.3323	-12.0807
AT1G01250	AT1G01250.1	Chr1	-1.1405	0.902543	0.229507	-5.83278
AT1G01260	AT1G01260.3	Chr1	-1.09257	3.57497	1.20924	-13.4495
AT1G01280	AT1G01280.1	Chr1	-1.58904	-2.94407	-2.98309
AT1G01290	AT1G01290.2	Chr1	-1.72158	-0.0142886	-0.762773
AT1G01300	AT1G01300.1	Chr1	-0.944914	-0.752351	-0.987314
AT1G01305	AT1G01305.1	Chr1	-1.12035	-1.45999	-1.61633	-13.9746
AT1G01310	AT1G01310.1	Chr1	-1.69864	-1.32422	-1.75961
AT1G01320	AT1G01320.2	Chr1	-0.54449	3.45435	1.54607
AT1G01340	AT1G01340.2	Chr1	-0.0995333	1.58394	1.01904
AT1G01350	AT1G01350.1	Chr1	-2.6384	3.38058	0.209054
AT1G01355	AT1G01355.1	Chr1	-1.84187	-3.6835	-3.63082
AT1G01360	AT1G01360.1	Chr1	-0.764018	0.4037	0.0326493
AT1G01370	AT1G01370.1	Chr1	-1.36377	-4.17756	-3.87386
AT1G01380	AT1G01380.1	Chr1	-0.491182	-0.893457	-0.903951
AT1G01390	AT1G01390.1	Chr1	-1.54214	-2.13953	-2.32673
AT1G01400	AT1G01400.1	Chr1	-0.768883	0.563068	0.147184
AT1G01410	AT1G01410.1	Chr1	-2.08208	-5.17033	-4.83589	-13.0006
AT1G01420	AT1G01420.1	Chr1	-1.06913	-2.00883	-2.02653
AT1G01430	AT1G01430.1	Chr1	-2.8189	-19.9574	-12.8106	-14.3464
AT1G01440	AT1G01440.1	Chr1	-1.69741	0.0936874	-0.685996
AT1G01450	AT1G01450.1	Chr1	-1.92921	-1.60886	-2.10227	-7.8819
AT1G01453	AT1G01453.1	Chr1	-1.13369	-1.40931	-1.57426	-13.5537
AT1G01460	AT1G01460.1	Chr1	-2.22013	2.61382	0.232449
AT1G01470	AT1G01470.1	Chr1	-0.81231	0.40256	0.012698	-7.04938
AT1G01471	AT1G01471.1	Chr1
AT1G01480	AT1G01480.1	Chr1	-2.49013	-5.94554	-5.39226	-13.4302
AT1G01490	AT1G01490.1	Chr1	-1.79824	1.06268	0.0409597
AT1G01500	AT1G01500.1	Chr1	-1.59866	-2.51922	-2.65144	-8.41841
AT1G01510	AT1G01510.1	Chr1	-1.53564	-1.60153	-1.89908	-11.5254
AT1G01520	AT1G01520.1	Chr1	-0.816138	-2.5152	-2.35696
AT1G01530	AT1G01530.1	Chr1
AT1G01540	AT1G01540.2	Chr1	-2.1913	2.94979	0.330484	-13.9851
AT1G01550	AT1G01550.1	Chr1	-1.3151	-0.962743	-1.30089	-11.2229
AT1G01560	AT1G01560.1	Chr1	-1.46143	-2.05389	-2.22912	-8.61569
AT1G01570	AT1G01570.1	Chr1	-1.68453	-4.71614	-4.38873	-14.1565
AT1G01580	AT1G01580.1	Chr1	-1.27054	-2.62258	-2.60628	-11.9818
AT1G01590	AT1G01590.1	Chr1	-0.338867	2.6521	1.51472
AT1G01600	AT1G01600.1	Chr1	-2.53482	3.46961	0.299341	-11.4872
AT1G01610	AT1G01610.1	Chr1	-1.71349	-3.59299	-3.52897	-7.33577
AT1G01620	AT1G01620.2	Chr1	-2.65962	-11.8311	-9.2489
AT1G01630	AT1G01630.1	Chr1	-1.78239	2.80736	0.572166
AT1G01640	AT1G01640.1	Chr1	-1.18715	-0.969015	-1.25474	-9.38652
AT1G01650	AT1G01650.2	Chr1	-2.94602	-17.7331	-11.8716	-14.0415
AT1G01660	AT1G01660.1	Chr1
AT1G01670	AT1G01670.1	Chr1	-2.29395	-0.927731	-1.88305	-11.7022
AT1G01680	AT1G01680.1	Chr1	-2.64314	-14.0454	-9.84571	-13.8758
AT1G01690	AT1G01690.1	Chr1	-1.37374	1.6178	0.072109	-12.4131
AT1G01695	AT1G01695.1	Chr1	-1.14163	-2.5645	-2.50173	-10.9579
AT1G01700	AT1G01700.1	Chr1	-1.16085	-0.961885	-1.23742
AT1G01710	AT1G01710.1	Chr1	-2.04209	3.45115	0.594029	-16.1583
AT1G01720	AT1G01720.1	Chr1	-2.52397	3.36798	0.294785	-8.49351
AT1G01725	AT1G01725.1	Chr1	-1.30295	-2.56934	-2.5712	-7.55972
AT1G01730	AT1G01730.1	Chr1	-1.18756	2.84601	0.889649
AT1G01740	AT1G01740.2	Chr1
AT1G01750	AT1G01750.1	Chr1	-1.27091	2.16635	0.733797
AT1G01760	AT1G01760.1	Chr1	-1.08336	0.567163	0.0265591
AT1G01770	AT1G01770.1	Chr1	-2.7581	-3.63741	-3.73078
AT1G01780	AT1G01780.1	Chr1	-2.54288	-12.2219	-9.54448	-6.73687
AT1G01790	AT1G01790.1	Chr1	-2.67339	-10.2598	-7.04322
AT1G01800	AT1G01800.2	Chr1	-2.00223	3.34167	0.588905
AT1G01810	AT1G01810.1	Chr1	-1.35135	-4.21501	-3.90221
AT1G01820	AT1G01820.1	Chr1	-2.52691	-5.35357	-4.88559	-11.5061
AT1G01830	AT1G01830.3	Chr1	-2.90605	-21.0822	-12.948	-10.9349
AT1G01840	AT1G01840.1	Chr1	-2.96808	-14.1762	-10.4171
AT1G01860	AT1G01860.1	Chr1	-1.58017	-1.40995	-1.74551	-12.2458
AT1G01880	AT1G01880.2	Chr1	-1.70307	-3.64837	-3.57286	-13.7165
AT1G01900	AT1G01900.1	Chr1	-1.66884	-3.17307	-3.1782
AT1G01910	AT1G01910.4	Chr1
AT1G01920	AT1G01920.2	Chr1	-1.57401	-4.1799	-3.94271	-11.1636
AT1G01930	AT1G01930.1	Chr1	-1.12983	-1.44328	-1.60446
AT1G01940	AT1G01940.1	Chr1	-2.00244	1.28175	0.0352799
AT1G01950	AT1G01950.3	Chr1	-2.79096	-19.0213	-12.4811
AT1G01960	AT1G01960.1	Chr1	-1.82379	-2.64159	-2.8268
AT1G01970	AT1G01970.1	Chr1	-1.2816	0.682289	0.0210385
AT1G01980	AT1G01980.1	Chr1	-1.80975	-3.00807	-3.09056
AT1G01990	AT1G01990.1	Chr1	-1.14745	-3.44662	-3.21896
AT1G02000	AT1G02000.1	Chr1	-2.88774	-20.8823	-12.8807	-11.3006
AT1G02010	AT1G02010.1	Chr1	-1.82174	3.06182	0.628266
AT1G02020	AT1G02020.2	Chr1	-2.85924	3.3975	0.126111
AT1G02030	AT1G02030.1	Chr1	-1.89829	-4.74231	-4.47424
AT1G02040	AT1G02040.1	Chr1	-1.76415	-5.38067	-4.93303	-6.41293
AT1G02050	AT1G02050.1	Chr1	-1.31257	-4.3334	-3.99247	-6.94904
AT1G02060	AT1G02060.1	Chr1	-1.97266	-4.66573	-4.42903
AT1G02065	AT1G02065.1	Chr1	-1.91178	-3.45809	-3.47194	-13.3177
AT1G02070	AT1G02070.1	Chr1	-1.4229	-2.19425	-2.28267	-14.1426
AT1G02074	AT1G02074.1	Chr1	-1.15731	-3.42008	-3.19888
AT1G02080	AT1G02080.1	Chr1	-1.46369	1.5522	-0.0307559
AT1G02090	AT1G02090.1	Chr1	-2.51084	3.08293	0.207325
AT1G02100	AT1G02100.1	Chr1	-1.59997	-0.345781	-0.941323
AT1G02110	AT1G02110.1	Chr1	-1.73331	-3.57238	-3.51951
AT1G02120	AT1G02120.1	Chr1	-2.61154	-4.28479	-4.00804	-10.925
AT1G02130	AT1G02130.1	Chr1	-2.09388	-7.43804	-6.53844
AT1G02140	AT1G02140.1	Chr1
AT1G02145	AT1G02145.4	Chr1	-2.80528	-18.3839	-12.2452	-3.02836
AT1G02150	AT1G02150.1	Chr1	-1.11496	-3.53559	-3.28669	-10.4082
AT1G02160	AT1G02160.2	Chr1	-1.17455	-3.37405	-3.16419
AT1G02170	AT1G02170.1	Chr1	3.1061	2.88472	3.57585
AT1G02180	AT1G02180.1	Chr1	-1.5837	-3.19516	-3.15475	-10.2862
AT1G02190	AT1G02190.2	Chr1	-1.91554	-3.47284	-3.50872
AT1G02205	AT1G02205.2	Chr1	-1.98504	-0.953038	-1.73805
AT1G02210	AT1G02210.1	Chr1	-1.06797	-1.43784	-1.57498
AT1G02220	AT1G02220.1	Chr1	-1.7445	-3.34871	-3.30926	-17.4728
AT1G02230	AT1G02230.1	Chr1	-2.79867	-12.0482	-8.65796	-15.1751
AT1G02250	AT1G02250.1	Chr1	-1.58135	-1.79006	-2.06861
AT1G02260	AT1G02260.1	Chr1	-1.65746	3.34815	0.847289
AT1G02270	AT1G02270.1	Chr1	-2.20204	-5.73835	-4.76711	-8.18278
AT1G02280	AT1G02280.1	Chr1	-0.821877	-2.50093	-2.34606
AT1G02290	AT1G02290.1	Chr1	-1.33754	-1.33669	-1.61542
AT1G02300	AT1G02300.1	Chr1	-2.86847	-19.416	-12.5275
AT1G02305	AT1G02305.1	Chr1	-2.82984	-10.572	-7.76019	-9.19409
AT1G02310	AT1G02310.1	Chr1	-2.69498	-1.00684	-2.20641
AT1G02320	AT1G02320.1	Chr1	-0.814938	-2.5182	-2.35925
AT1G02330	AT1G02330.1	Chr1	-2.40371	1.37211	-0.303857
AT1G02335	AT1G02335.1	Chr1	-1.31051	-0.127324	-0.654873	-7.01114
AT1G02340	AT1G02340.1	Chr1	-2.34546	-1.80611	-2.47741	-17.1153
AT1G02350	AT1G02350.1	Chr1	-0.826175	-2.49032	-2.33798
AT1G02360	AT1G02360.1	Chr1	-1.78449	-5.26604	-4.71302
AT1G02370	AT1G02370.1	Chr1	-1.84511	-3.46457	-3.46995
AT1G02380	AT1G02380.1	Chr1	-2.4531	-0.538385	-1.71621	-11.5097
AT1G02390	AT1G02390.1	Chr1	-2.65359	-6.27662	-5.22616	-15.2806
AT1G02391	AT1G02391.1	Chr1	-1.08113	-1.47241	-1.61236
AT1G02400	AT1G02400.1	Chr1	-1.73693	-2.11006	-2.26732	-8.78729
AT1G02405	AT1G02405.1	Chr1	-2.16882	-6.28753	-5.69507
AT1G02410	AT1G02410.1	Chr1	-1.42915	-3.29213	-3.17719
AT1G02420	AT1G02420.1	Chr1	-1.58522	-5.57769	-5.05574	0.0143173
AT1G02430	AT1G02430.1	Chr1	-1.3498	-4.2197	-3.90577	-14.3242
AT1G02440	AT1G02440.1	Chr1	-1.8133	-6.38561	-5.72628
AT1G02450	AT1G02450.1	Chr1	-1.42373	-3.48411	-3.34465
AT1G02460	AT1G02460.1	Chr1	-2.82402	-17.5142	-11.803
AT1G02470	AT1G02470.1	Chr1	-0.391191	-2.76644	-2.16205
AT1G02475	AT1G02475.1	Chr1	-1.14927	-3.44171	-3.21525
AT1G02490	AT1G02490.1	Chr1	-1.10867	-3.55311	-3.30011
AT1G02500	AT1G02500.1	Chr1	-1.9311	3.34655	0.660459	-17.0804
AT1G02510	AT1G02510.1	Chr1	-2.356	0.817076	-0.679624
AT1G02520	AT1G02520.1	Chr1	1.60654	1.42176	1.80227	-16.9786
AT1G02530	AT1G02530.1	Chr1	0.0852594	1.54972	0.894617
AT1G02540	AT1G02540.1	Chr1	-1.61521	-0.796619	-1.31955
AT1G02550	AT1G02550.1	Chr1	-1.61909	-1.46798	-1.83337
AT1G02560	AT1G02560.1	Chr1	-1.73776	1.21367	-0.370642	-8.62922
AT1G02570	AT1G02570.1	Chr1	-1.25831	-2.59532	-2.57664
AT1G02575	AT1G02575.1	Chr1	-0.790057	0.559541	0.135166
AT1G02580	AT1G02580.1	Chr1	-0.857001	-3.8157	-2.65479
AT1G02590	AT1G02590.1	Chr1	-0.387466	-1.94619	-1.64452
AT1G02610	AT1G02610.1	Chr1	0.387773	2.81204	1.97494	-9.044
AT1G02620	AT1G02620.1	Chr1	-1.31101	-0.640714	-1.05121	-8.10204
AT1G02630	AT1G02630.1	Chr1	-1.07858	-2.66823	-2.56926	-11.4791
AT1G02640	AT1G02640.1	Chr1	-1.70845	-3.38136	-3.33835	-11.728
AT1G02650	AT1G02650.1	Chr1	-2.2171	-4.20574	-4.1332
AT1G02660	AT1G02660.1	Chr1	-2.09838	-5.27983	-4.90199
AT1G02670	AT1G02670.1	Chr1	-0.238129	2.86243	1.45768
AT1G02680	AT1G02680.1	Chr1	-2.41215	2.55892	0.240637	-2.73634
AT1G02690	AT1G02690.2	Chr1	1.07083	3.33337	2.54415
AT1G02700	AT1G02700.1	Chr1	-1.56101	-1.86387	-2.09802	-8.8841
AT1G02710	AT1G02710.1	Chr1	-0.880764	-2.17873	-2.06216
AT1G02720	AT1G02720.1	Chr1	-2.96203	-10.6111	-8.14419
AT1G02730	AT1G02730.1	Chr1	-2.31489	-6.09883	-5.49081
AT1G02740	AT1G02740.1	Chr1	-2.70483	-13.4005	-10.1183	-11.904
AT1G02750	AT1G02750.1	Chr1	-2.65081	2.0766	-0.293671
AT1G02770	AT1G02770.1	Chr1	-2.42535	-13.8814	-9.54204
AT1G02780	AT1G02780.1	Chr1	4.56807	3.08624	4.56558
AT1G02790	AT1G02790.1	Chr1	-2.66588	-5.09625	-4.49369
AT1G02800	AT1G02800.1	Chr1	-2.70854	0.142088	-1.59573
AT1G02810	AT1G02810.1	Chr1	-1.71758	-3.60128	-3.53796	-15.4589
AT1G02813	AT1G02813.1	Chr1	-1.13163	-3.48966	-3.25165	-10.246
AT1G02816	AT1G02816.1	Chr1	-0.898353	-2.32074	-2.21048
AT1G02820	AT1G02820.1	Chr1	-0.847419	-2.43888	-2.29898
AT1G02830	AT1G02830.1	Chr1	-1.98786	-1.4308	-2.00021	-10.2251
AT1G02840	AT1G02840.3	Chr1	-1.97045	0.787748	-0.705298
AT1G02850	AT1G02850.5	Chr1	-2.7416	3.16313	-0.0609361
AT1G02860	AT1G02860.2	Chr1	-0.650749	0.40256	0.0751527
AT1G02870	AT1G02870.1	Chr1	-2.37381	-9.90921	-8.14615	-6.70645
AT1G02880	AT1G02880.2	Chr1	-2.64836	-0.554034	-1.93568	-4.49151
AT1G02890	AT1G02890.2	Chr1	-2.552	-4.72683	-4.1517
AT1G02900	AT1G02900.1	Chr1	-0.189754	0.409156	0.25909
AT1G02910	AT1G02910.1	Chr1	-1.47348	-2.0007	-2.18589	-7.32587
AT1G02920	AT1G02920.1	Chr1	-1.22112	-0.941789	-1.24316	-9.23869
AT1G02930	AT1G02930.1	Chr1	-2.73684	3.18651	0.155588
AT1G02940	AT1G02940.1	Chr1	-0.856635	-2.41701	-2.28249
AT1G02950	AT1G02950.3	Chr1	-2.64653	-14.1386	-10.6342	-10.4412
AT1G02960	AT1G02960.2	Chr1				-15.7587
AT1G02965	AT1G02965.1	Chr1	-1.41633	-1.57949	-1.82927
AT1G02970	AT1G02970.1	Chr1	-2.58552	3.0282	0.0716422
AT1G02980	AT1G02980.1	Chr1	-1.88575	-4.5422	-4.28626	-15.8948
AT1G02990	AT1G02990.3	Chr1	-0.796317	0.686344	0.223313	-11.9843
AT1G03000	AT1G03000.1	Chr1	-2.70385	3.51722	0.0823435
AT1G03010	AT1G03010.1	Chr1	-1.27258	-0.979635	-1.29946
AT1G03020	AT1G03020.1	Chr1	-0.81129	-2.52735	-2.36626	-7.17512
AT1G03022	AT1G03022.1	Chr1	-1.18592	-3.34393	-3.14156
AT1G03030	AT1G03030.1	Chr1	-0.82037	-2.50466	-2.34891	-8.95853
AT1G03040	AT1G03040.1	Chr1	-2.20949	2.06366	0.231146
AT1G03050	AT1G03050.1	Chr1	-1.73161	-4.22998	-4.02209
AT1G03055	AT1G03055.1	Chr1	-1.40581	3.1522	1.00669	-11.2754
AT1G03060	AT1G03060.1	Chr1	-1.83562	-10.6549	-6.50694
AT1G03070	AT1G03070.2	Chr1
AT1G03080	AT1G03080.1	Chr1	-2.29567	3.62244	0.499158
AT1G03090	AT1G03090.2	Chr1	-1.44909	3.41486	0.958487
AT1G03100	AT1G03100.1	Chr1	-1.70078	-4.83298	-4.49686
AT1G03103	AT1G03103.1	Chr1	-0.893919	-2.3308	-2.21796	-13.3809
AT1G03106	AT1G03106.1	Chr1
AT1G03110	AT1G03110.1	Chr1	-2.89371	-18.5109	-12.0235
AT1G03120	AT1G03120.1	Chr1	-0.471232	-0.556157	-0.629784	-14.6238
AT1G03130	AT1G03130.1	Chr1	-1.12454	-1.45262	-1.61109
AT1G03140	AT1G03140.1	Chr1	-1.33361	-4.26887	-3.94315	-12.8174
AT1G03150	AT1G03150.1	Chr1	-0.838083	-2.4613	-2.31594
AT1G03160	AT1G03160.2	Chr1	-1.53428	-2.86771	-2.89223
AT1G03170	AT1G03170.1	Chr1	-1.46184	-3.50171	-3.37619
AT1G03180	AT1G03180.2	Chr1	-1.60273	-4.21524	-3.98595
AT1G03190	AT1G03190.1	Chr1	-2.8952	-21.199	-13.0204
AT1G03200	AT1G03200.1	Chr1
AT1G03210	AT1G03210.1	Chr1
AT1G03220	AT1G03220.1	Chr1	-1.5411	-2.67133	-2.72298
AT1G03230	AT1G03230.1	Chr1	-1.4544	-2.79668	-2.79633	-15.413
AT1G03240	AT1G03240.1	Chr1
AT1G03250	AT1G03250.2	Chr1	-2.51202	1.16737	-0.881351
AT1G03260	AT1G03260.1	Chr1	-0.778879	0.401856	0.024824	-10.2965
AT1G03270	AT1G03270.1	Chr1	-0.84178	-2.45239	-2.30919
AT1G03280	AT1G03280.1	Chr1	-2.70878	-16.0445	-11.4502
AT1G03290	AT1G03290.2	Chr1	-2.63616	-1.08898	-2.26899
AT1G03300	AT1G03300.1	Chr1	-1.16931	1.27284	0.052691
AT1G03310	AT1G03310.1	Chr1	-1.41782	-4.01599	-3.75246	-15.9716
AT1G03320	AT1G03320.1	Chr1	-1.47479	-2.02069	-2.20453
AT1G03330	AT1G03330.1	Chr1	-0.808609	0.400751	0.0120555
AT1G03340	AT1G03340.1	Chr1	-1.24357	-0.642254	-1.02459
AT1G03350	AT1G03350.1	Chr1	-1.1358	-0.982815	-1.24664
AT1G03360	AT1G03360.1	Chr1	-1.30425	-2.66332	-2.65707
AT1G03365	AT1G03365.1	Chr1	-2.54517	3.32889	0.212899
AT1G03370	AT1G03370.1	Chr1	-1.58752	-5.56916	-5.04922	-12.0824
AT1G03380	AT1G03380.1	Chr1	-1.75379	-3.10183	-3.15373
AT1G03390	AT1G03390.1	Chr1	-1.11056	-3.54784	-3.29608
AT1G03400	AT1G03400.1	Chr1	-2.62242	-11.2966	-8.66773
AT1G03410	AT1G03410.1	Chr1	-2.76409	2.77537	-0.0366966
AT1G03430	AT1G03430.1	Chr1	-2.25661	-1.43581	-2.17412
AT1G03440	AT1G03440.1	Chr1	-2.17462	-5.18824	-4.86148	-11.6466
AT1G03445	AT1G03445.1	Chr1	-1.60918	3.19542	0.930707
AT1G03457	AT1G03457.1	Chr1	0.569373	1.33191	1.22125	-10.0224
AT1G03470	AT1G03470.1	Chr1	1.40424	3.132	2.67346	-13.6012
AT1G03475	AT1G03475.1	Chr1	-1.94218	2.4438	0.25656
AT1G03490	AT1G03490.1	Chr1	-1.70918	-2.47811	-2.66271
AT1G03495	AT1G03495.1	Chr1
AT1G03510	AT1G03510.1	Chr1	-0.807835	-2.53607	-2.37294	-14.7963
AT1G03520	AT1G03520.2	Chr1	-1.29964	-2.67415	-2.66506
AT1G03530	AT1G03530.1	Chr1	-2.02719	-4.79184	-4.48671
AT1G03540	AT1G03540.1	Chr1	-1.45074	-3.55499	-3.41927	-13.8053
AT1G03550	AT1G03550.1	Chr1	-2.67665	-9.6022	-7.39712
AT1G03560	AT1G03560.1	Chr1	-1.29333	-0.995692	-1.32303
AT1G03590	AT1G03590.1	Chr1	-2.17524	2.34356	0.359613
AT1G03600	AT1G03600.1	Chr1	-1.51577	-1.96793	-2.17361
AT1G03610	AT1G03610.1	Chr1	-0.82208	-2.50043	-2.34568	-10.3592
AT1G03620	AT1G03620.1	Chr1	-2.14303	-9.88844	-7.14995
AT1G03630	AT1G03630.1	Chr1	-2.1096	0.757227	-0.467604
AT1G03650	AT1G03650.1	Chr1	-1.16326	-2.57323	-2.51829
AT1G03660	AT1G03660.1	Chr1	-2.37471	-10.8514	-8.888
AT1G03670	AT1G03670.1	Chr1	-2.74938	-17.2736	-11.7843
AT1G03680	AT1G03680.1	Chr1	-0.725394	-1.47911	-1.47708
AT1G03687	AT1G03687.1	Chr1	-2.73453	3.14955	0.0163152
AT1G03700	AT1G03700.1	Chr1	-1.36734	-4.16683	-3.86575
AT1G03710	AT1G03710.1	Chr1	-2.89776	-17.759	-11.8347
AT1G03720	AT1G03720.1	Chr1	-0.0180743	1.65344	1.23926	-11.5277
AT1G03730	AT1G03730.1	Chr1	-2.50115	3.09841	0.283448	-4.84175
AT1G03740	AT1G03740.2	Chr1	-1.36233	-2.10161	-2.23116
AT1G03750	AT1G03750.1	Chr1	-1.56529	-1.68112	-1.98352	-9.90543
AT1G03760	AT1G03760.1	Chr1	-1.10689	-1.48368	-1.63314
AT1G03770	AT1G03770.2	Chr1	-1.10413	-1.46929	-1.61858	-15.0106
AT1G03780	AT1G03780.3	Chr1	-2.45347	-0.283606	-1.64101
AT1G03790	AT1G03790.1	Chr1	-1.47056	-0.600366	-1.07949	-12.3487
AT1G03800	AT1G03800.1	Chr1	-2.08001	-6.09091	-5.49888
AT1G03810	AT1G03810.1	Chr1	-0.983436	0.568341	0.0674826
AT1G03820	AT1G03820.1	Chr1
AT1G03830	AT1G03830.2	Chr1	-2.02103	-4.60447	-4.40048
AT1G03840	AT1G03840.1	Chr1	-1.12968	-3.49499	-3.25571
AT1G03850	AT1G03850.1	Chr1
AT1G03860	AT1G03860.1	Chr1
AT1G03870	AT1G03870.1	Chr1	-1.7759	-3.12635	-3.18449
AT1G03880	AT1G03880.1	Chr1	-1.33075	-2.57748	-2.5898
AT1G03890	AT1G03890.1	Chr1	-1.37471	-2.03681	-2.17773
AT1G03900	AT1G03900.1	Chr1	-1.1208	-1.43589	-1.59399
AT1G03905	AT1G03905.1	Chr1	-2.76851	-15.6174	-11.228
AT1G03910	AT1G03910.2	Chr1	-1.30563	-2.66009	-2.65469	-7.82042
AT1G03920	AT1G03920.1	Chr1	-2.90671	-20.0789	-12.7119
AT1G03930	AT1G03930.1	Chr1	-1.52582	-3.82683	-3.1149
AT1G03940	AT1G03940.1	Chr1
AT1G03950	AT1G03950.1	Chr1	-2.48845	-0.872517	-1.92629	-11.7236
AT1G03960	AT1G03960.2	Chr1	-2.65446	-15.6496	-11.3832	-4.49372
AT1G03970	AT1G03970.1	Chr1	-1.12298	-1.45537	-1.61304	-12.027
AT1G03980	AT1G03980.1	Chr1	-1.16437	0.697492	0.0851208
AT1G03982	AT1G03982.1	Chr1	-2.22243	2.39292	0.286516	-11.6748
AT1G03990	AT1G03990.1	Chr1	-1.53615	-1.68226	-1.97218
AT1G04000	AT1G04000.1	Chr1	-1.40555	2.74608	0.972937	-12.3025
AT1G04010	AT1G04010.1	Chr1	-0.827929	-2.48602	-2.33471	-8.89024
AT1G04020	AT1G04020.2	Chr1	-1.08121	-1.49588	-1.63429
AT1G04030	AT1G04030.1	Chr1	-1.82792	-3.8809	-3.79284	-8.29941
AT1G04040	AT1G04040.1	Chr1	-1.23302	-2.03754	-2.11975	-11.7238
AT1G04050	AT1G04050.1	Chr1	-2.06668	-4.09666	-4.01794	-17.0685
AT1G04070	AT1G04070.1	Chr1	-0.844263	-2.44643	-2.30468
AT1G04080	AT1G04080.3	Chr1	-2.74177	2.17814	-0.639671	-12.4123
AT1G04090	AT1G04090.1	Chr1	-1.59195	-2.51922	-2.64854	-11.2914
AT1G04100	AT1G04100.1	Chr1	-1.13936	-3.46855	-3.2356
AT1G04110	AT1G04110.1	Chr1	-1.58183	-2.53653	-2.65947
AT1G04120	AT1G04120.2	Chr1	-1.59999	-2.48943	-2.62573
AT1G04130	AT1G04130.1	Chr1	-2.00659	2.31826	0.249077
AT1G04140	AT1G04140.1	Chr1	-2.76077	3.68509	0.137654
AT1G04150	AT1G04150.1	Chr1	-1.84033	-4.29232	-4.07218
AT1G04160	AT1G04160.1	Chr1	-2.87157	-9.34071	-6.6474
AT1G04170	AT1G04170.1	Chr1	-2.72187	-4.80037	-4.36227	-13.7728
AT1G04171	AT1G04171.1	Chr1
AT1G04180	AT1G04180.1	Chr1	-1.48474	-4.92718	-4.51245
AT1G04190	AT1G04190.1	Chr1	-1.94146	-0.532994	-1.29086
AT1G04200	AT1G04200.1	Chr1	-1.59498	-3.30149	-2.93338	-12.1994
AT1G04210	AT1G04210.1	Chr1	-2.87352	-22.4264	-13.5154
AT1G04220	AT1G04220.1	Chr1	-2.8004	3.11286	0.0482455
AT1G04230	AT1G04230.1	Chr1	-1.27784	-3.1929	-2.7067	-11.1851
AT1G04240	AT1G04240.1	Chr1
AT1G04250	AT1G04250.1	Chr1	-2.58794	-2.74031	-3.22493
AT1G04260	AT1G04260.1	Chr1	-1.51142	-3.29981	-3.21744
AT1G04270	AT1G04270.1	Chr1	1.62744	2.71212	2.6466	-11.0446
AT1G04280	AT1G04280.1	Chr1	-2.81556	-3.18061	-3.53385	-16.6233
AT1G04290	AT1G04290.1	Chr1	-2.43321	2.63507	0.24076	-11.3595
AT1G04300	AT1G04300.4	Chr1	-2.87544	-23.1067	-13.6713	-14.5859
AT1G04310	AT1G04310.1	Chr1	-2.90296	-22.5716	-13.4389
AT1G04330	AT1G04330.1	Chr1	-1.47853	-2.80103	-2.77244	-9.74321
AT1G04340	AT1G04340.1	Chr1	6.37601	2.59148	5.27617	-12.3327
AT1G04350	AT1G04350.1	Chr1	-1.32463	-4.29631	-3.96409
AT1G04360	AT1G04360.1	Chr1	-1.14567	-3.45144	-3.22262
AT1G04370	AT1G04370.1	Chr1	-0.886701	-2.34725	-2.23022
AT1G04380	AT1G04380.1	Chr1	-1.80856	-2.84583	-2.986
AT1G04390	AT1G04390.1	Chr1	-2.39933	0.959203	-1.02698	-14.6763
AT1G04400	AT1G04400.1	Chr1	-2.88354	-19.7193	-12.6649
AT1G04410	AT1G04410.1	Chr1	-2.78781	-7.22475	-5.66806
AT1G04420	AT1G04420.1	Chr1	-2.58481	1.27549	-0.823479
AT1G04430	AT1G04430.1	Chr1	-2.32249	2.60213	0.196482	-11.22
AT1G04440	AT1G04440.1	Chr1	-2.49233	3.53029	0.32554
AT1G04445	AT1G04445.1	Chr1	-1.04064	0.591499	0.0704995
AT1G04450	AT1G04450.1	Chr1	-1.63103	-1.28187	-1.69247
AT1G04470	AT1G04470.1	Chr1	-1.96169	-1.87496	-2.32154
AT1G04480	AT1G04480.1	Chr1
AT1G04490	AT1G04490.2	Chr1	-0.949295	-1.45635	-1.5452	-15.6489
AT1G04500	AT1G04500.1	Chr1	-1.05476	-2.54841	-2.45236	-7.53907
AT1G04501	AT1G04501.1	Chr1
AT1G04510	AT1G04510.2	Chr1	2.30333	2.42657	2.84974
AT1G04520	AT1G04520.1	Chr1	-2.63218	3.16319	0.196988
AT1G04530	AT1G04530.1	Chr1	-0.802842	0.407176	0.0216401
AT1G04540	AT1G04540.1	Chr1	-1.79242	-5.94924	-5.37085	-12.8387
AT1G04550	AT1G04550.2	Chr1	-1.10448	-1.48793	-1.63614
AT1G04555	AT1G04555.1	Chr1	-0.809907	0.401383	0.0122772
AT1G04560	AT1G04560.1	Chr1	-2.31217	-0.809087	-1.79096	-11.2078
AT1G04570	AT1G04570.1	Chr1	-1.17229	-2.51588	-2.47058
AT1G04580	AT1G04580.1	Chr1	-2.4296	0.0236717	-1.53504
AT1G04590	AT1G04590.1	Chr1	-2.36956	-3.41403	-3.42633
AT1G04600	AT1G04600.1	Chr1	-1.36789	3.61744	1.10122	-12.723
AT1G04610	AT1G04610.1	Chr1	-2.0082	-10.8279	-7.52878	-11.2722
AT1G04620	AT1G04620.1	Chr1	-1.42221	-9.03255	-6.28165
AT1G04625	AT1G04625.1	Chr1	-2.98945	-14.5443	-10.5086
AT1G04630	AT1G04630.1	Chr1	-1.13449	-1.43504	-1.5986	-8.97636
AT1G04635	AT1G04635.1	Chr1	-0.879436	-1.50715	-1.56408
AT1G04640	AT1G04640.1	Chr1	-0.811031	-2.528	-2.36676	-10.4802
AT1G04645	AT1G04645.1	Chr1	-1.12511	-1.45161	-1.61038
AT1G04650	AT1G04650.1	Chr1	-2.0213	-6.30565	-5.68171
AT1G04660	AT1G04660.1	Chr1	-0.979438	-2.14037	-2.07681
AT1G04670	AT1G04670.1	Chr1	-0.800802	0.397002	0.0107999
AT1G04680	AT1G04680.1	Chr1	0.362106	1.51459	1.14783	-13.6527
AT1G04684	AT1G04684.1	Chr1
AT1G04690	AT1G04690.1	Chr1	-1.20269	-0.985924	-1.27683
AT1G04700	AT1G04700.1	Chr1	-1.4189	-3.65544	-3.4566	-7.36468
AT1G04710	AT1G04710.1	Chr1	-1.45046	-1.67175	-1.92633	-13.3993
AT1G04730	AT1G04730.1	Chr1	1.28068	1.85604	1.89213
AT1G04750	AT1G04750.1	Chr1	-0.705389	0.396084	0.0469175
AT1G04760	AT1G04760.1	Chr1	-0.816606	-2.51403	-2.35606
AT1G04770	AT1G04770.1	Chr1	-1.11056	-3.54784	-3.29608
AT1G04778	AT1G04778.1	Chr1
AT1G04780	AT1G04780.1	Chr1	-1.89304	-3.49367	-3.51631	-9.61438
AT1G04790	AT1G04790.1	Chr1	-1.81823	-3.92376	-3.82538
AT1G04800	AT1G04800.1	Chr1	-1.46955	-1.88211	-2.07743
AT1G04810	AT1G04810.1	Chr1	-1.80302	-4.92301	-4.58557	-6.65817
AT1G04820	AT1G04820.1	Chr1	-1.45032	-2.31063	-2.39702	-15.8714
AT1G04830	AT1G04830.2	Chr1	-2.56837	1.91096	-0.220838
AT1G04840	AT1G04840.1	Chr1	-1.4212	-3.49685	-3.35496
AT1G04850	AT1G04850.1	Chr1	-1.31985	-2.62672	-2.63009
AT1G04860	AT1G04860.1	Chr1	-1.25593	-0.957514	-1.27195
AT1G04870	AT1G04870.2	Chr1
AT1G04880	AT1G04880.1	Chr1	-2.53129	-8.69521	-6.53561
AT1G04890	AT1G04890.1	Chr1	-1.23785	-0.353637	-0.860159
AT1G04900	AT1G04900.1	Chr1	-2.52039	1.7779	-0.219496
AT1G04910	AT1G04910.1	Chr1	-2.42701	0.71211	-1.03943	-8.44276
AT1G04920	AT1G04920.1	Chr1	-1.54723	-2.9138	-2.93848	-11.1618
AT1G04930	AT1G04930.2	Chr1	-1.49538	-1.64997	-1.92574	-12.9572
AT1G04940	AT1G04940.1	Chr1
AT1G04945	AT1G04945.3	Chr1	-2.78933	-20.0902	-13.0034
AT1G04950	AT1G04950.2	Chr1	-1.32691	-4.28931	-3.95875
AT1G04960	AT1G04960.2	Chr1	-0.828041	-2.48574	-2.3345	-10.2947
AT1G04970	AT1G04970.1	Chr1	-1.11128	-3.54584	-3.29454
AT1G04980	AT1G04980.1	Chr1	-0.760738	0.398673	0.0282655
AT1G04985	AT1G04985.1	Chr1	-2.86649	-13.8409	-10.2978
AT1G04990	AT1G04990.1	Chr1	-2.94727	-17.9124	-11.8577
AT1G05000	AT1G05000.1	Chr1	-2.80817	-11.3117	-8.60251
AT1G05010	AT1G05010.1	Chr1	-2.67126	-12.8141	-9.8261
AT1G05020	AT1G05020.1	Chr1	-2.18891	-4.92039	-4.64161	-9.93189
AT1G05030	AT1G05030.1	Chr1	-2.9	-17.1981	-11.2789
AT1G05040	AT1G05040.2	Chr1
AT1G05055	AT1G05055.1	Chr1	-2.66613	0.036581	-1.63187
AT1G05060	AT1G05060.1	Chr1	-2.63326	-12.8285	-9.7734
AT1G05065	AT1G05065.1	Chr1	-0.743327	-1.4506	-1.45846
AT1G05070	AT1G05070.1	Chr1	-1.69206	-4.80091	-4.46524
AT1G05080	AT1G05080.1	Chr1	-2.25744	-1.58371	-2.25192	-13.287
AT1G05085	AT1G05085.1	Chr1	-0.473876	-1.78601	-1.5359
AT1G05090	AT1G05090.1	Chr1
AT1G05100	AT1G05100.1	Chr1	-1.14497	-1.41647	-1.58537
AT1G05120	AT1G05120.1	Chr1	-1.05896	-1.47569	-1.6066	-11.3135
AT1G05136	AT1G05136.1	Chr1
AT1G05140	AT1G05140.1	Chr1	-1.29394	-0.969424	-1.29857	-8.25507
AT1G05150	AT1G05150.1	Chr1	-2.30566	3.80284	0.436943
AT1G05160	AT1G05160.1	Chr1	-2.00184	3.26864	0.539234	-10.074
AT1G05170	AT1G05170.1	Chr1	-2.49374	-1.99648	-2.67935
AT1G05180	AT1G05180.3	Chr1	-2.61903	-13.4356	-10.1464	-7.99708
AT1G05190	AT1G05190.1	Chr1	-1.26285	2.00277	0.588414
AT1G05200	AT1G05200.2	Chr1	-2.77289	3.3412	0.128847
AT1G05205	AT1G05205.1	Chr1	-0.85193	2.56882	1.19986
AT1G05210	AT1G05210.1	Chr1	-1.51357	-3.39633	-3.3037
AT1G05220	AT1G05220.2	Chr1	-1.35116	-4.2156	-3.90266	-2.91208
AT1G05230	AT1G05230.4	Chr1	0.486932	2.92973	2.06611
AT1G05240	AT1G05240.1	Chr1
AT1G05250	AT1G05250.1	Chr1
AT1G05260	AT1G05260.1	Chr1	-1.12586	0.578166	0.0221462
AT1G05270	AT1G05270.1	Chr1	-1.87603	3.35807	0.669689
AT1G05280	AT1G05280.1	Chr1	-2.6549	2.89106	0.0580124
AT1G05290	AT1G05290.1	Chr1	0.427224	1.47219	1.18414
AT1G05291	AT1G05291.1	Chr1	-1.78069	-1.99157	-2.30126
AT1G05300	AT1G05300.1	Chr1	-2.81504	-8.95973	-7.24646
AT1G05310	AT1G05310.1	Chr1	-2.65238	2.00367	-0.294403
AT1G05320	AT1G05320.2	Chr1	-2.9468	-19.6567	-12.4402
AT1G05330	AT1G05330.1	Chr1
AT1G05340	AT1G05340.1	Chr1	-0.839981	-9.14933	-6.35584
AT1G05350	AT1G05350.1	Chr1	-1.84294	-2.12176	-2.39162	-6.49432
AT1G05360	AT1G05360.1	Chr1	-2.14165	-0.745633	-1.71771	-11.1675
AT1G05370	AT1G05370.1	Chr1	-2.77176	0.936018	-1.15454	-7.88655
AT1G05380	AT1G05380.2	Chr1	-2.64191	3.55123	0.0693909	-14.0756
AT1G05385	AT1G05385.1	Chr1	-0.821573	-2.50168	-2.34664
AT1G05400	AT1G05400.1	Chr1	-1.84211	2.98228	0.607124
AT1G05410	AT1G05410.1	Chr1	-1.01602	-1.49831	-1.61053	-14.2814
AT1G05420	AT1G05420.1	Chr1	-1.67885	0.0549016	-0.725395	-9.28261
AT1G05430	AT1G05430.1	Chr1	-1.99006	-2.35465	-2.68401	-10.3131
AT1G05440	AT1G05440.1	Chr1	-1.75495	2.51175	0.571549	-15.193
AT1G05450	AT1G05450.2	Chr1	-2.20227	-6.43267	-5.79134	-10.0834
AT1G05460	AT1G05460.1	Chr1	-2.82208	-19.3697	-12.0677
AT1G05470	AT1G05470.1	Chr1	-2.66571	2.75658	-0.155045
AT1G05490	AT1G05490.1	Chr1	-2.00884	-2.42569	-2.7518
AT1G05500	AT1G05500.1	Chr1	-2.72346	0.147137	-1.64054	-11.1827
AT1G05510	AT1G05510.1	Chr1	-0.790956	0.399413	0.0173723
AT1G05520	AT1G05520.1	Chr1	-2.77783	-15.8095	-11.2175
AT1G05530	AT1G05530.1	Chr1	-1.33678	-4.25919	-3.93578	-14.1661
AT1G05540	AT1G05540.1	Chr1	-1.2509	-0.973639	-1.28501	-11.2848
AT1G05550	AT1G05550.3	Chr1	-2.56408	-9.7048	-7.03084
AT1G05560	AT1G05560.1	Chr1	-1.23548	-2.01009	-2.09624	-9.35674
AT1G05570	AT1G05570.2	Chr1	-2.71974	3.2035	-0.0243602
AT1G05575	AT1G05575.1	Chr1	-1.11144	-1.47569	-1.62747	-5.94064
AT1G05577	AT1G05577.1	Chr1	-0.746876	0.400876	0.0361103
AT1G05580	AT1G05580.2	Chr1	-2.73748	2.75773	-0.0196815	-13.8348
AT1G05590	AT1G05590.1	Chr1	-1.40597	-2.11748	-2.26379
AT1G05600	AT1G05600.2	Chr1	-1.35694	-2.50927	-2.53862
AT1G05610	AT1G05610.1	Chr1	-2.37355	2.77344	0.160286	-8.5124
AT1G05615	AT1G05615.1	Chr1	-1.625	0.196663	-0.557979
AT1G05620	AT1G05620.1	Chr1	-1.11283	-1.29603	-1.43248
AT1G05630	AT1G05630.1	Chr1	-2.83324	-18.9501	-12.41
AT1G05640	AT1G05640.1	Chr1	-1.60851	-3.72136	-3.59598
AT1G05650	AT1G05650.1	Chr1	-0.688894	1.67047	0.680742
AT1G05660	AT1G05660.1	Chr1	-1.65261	-2.0884	-2.33036	-4.61073
AT1G05670	AT1G05670.2	Chr1	-0.136956	2.70774	1.42025	-6.41604
AT1G05675	AT1G05675.1	Chr1	-1.96535	-0.547248	-1.33978	-14.691
AT1G05680	AT1G05680.1	Chr1	-1.33788	-2.55911	-2.57603	-11.7055
AT1G05690	AT1G05690.1	Chr1	-1.4666	-4.98849	-4.55928	-12.0997
AT1G05700	AT1G05700.1	Chr1	-1.37383	-1.66097	-1.88808
AT1G05710	AT1G05710.5	Chr1	-0.19708	2.19708	1.28312
AT1G05720	AT1G05720.1	Chr1	-2.22288	-6.35313	-5.70647
AT1G05730	AT1G05730.1	Chr1	-2.34199	1.65265	-0.0876932	-2.51876
AT1G05740	AT1G05740.1	Chr1	-0.585233	0.69388	0.316248
AT1G05750	AT1G05750.1	Chr1	-2.05946	-4.60096	-4.40061
AT1G05760	AT1G05760.1	Chr1
AT1G05770	AT1G05770.1	Chr1	-0.741913	-1.58412	-1.53013
AT1G05780	AT1G05780.1	Chr1	-2.76076	2.98582	0.0216281
AT1G05785	AT1G05785.1	Chr1	-2.62632	-3.6669	-3.80475
AT1G05790	AT1G05790.2	Chr1	-2.78426	-18.995	-12.5663	-8.02587
AT1G05800	AT1G05800.1	Chr1	-1.42544	-0.653617	-1.11093
AT1G05805	AT1G05805.1	Chr1	-2.8713	-8.97917	-6.98509
AT1G05810	AT1G05810.1	Chr1	-1.1439	-1.41837	-1.58672
AT1G05820	AT1G05820.2	Chr1	0.515318	1.56922	1.36073
AT1G05830	AT1G05830.2	Chr1	-1.8327	3.29269	0.53211
AT1G05835	AT1G05835.1	Chr1
AT1G05840	AT1G05840.1	Chr1	-0.846981	-2.43992	-2.29977
AT1G05850	AT1G05850.1	Chr1	-2.70351	-14.5531	-10.7911
AT1G05860	AT1G05860.1	Chr1	-0.814755	-2.51865	-2.3596
AT1G05870	AT1G05870.4	Chr1	-2.49508	2.75038	0.189665
AT1G05880	AT1G05880.2	Chr1	-1.77702	1.88543	0.266737	-16.9653
AT1G05890	AT1G05890.1	Chr1	-2.73576	-16.8231	-11.7594
AT1G05894	AT1G05894.1	Chr1	-0.92279	-1.4903	-1.56591	-7.74829
AT1G05900	AT1G05900.2	Chr1	-1.705	-4.83402	-4.46613	-9.95825
AT1G05910	AT1G05910.1	Chr1	-2.70357	2.42509	-0.214556	-12.6299
AT1G05920	AT1G05920.1	Chr1	-1.32298	-4.30136	-3.96795	-10.3649
AT1G05925	AT1G05925.1	Chr1
AT1G05930	AT1G05930.1	Chr1
AT1G05940	AT1G05940.1	Chr1	-2.80391	-17.6146	-11.6154
AT1G05950	AT1G05950.1	Chr1	-1.31528	-4.32504	-3.98607
AT1G05960	AT1G05960.1	Chr1	-1.80749	-4.14709	-3.98418
AT1G05970	AT1G05970.2	Chr1	-0.868914	-2.38825	-2.26088
AT1G05990	AT1G05990.1	Chr1
AT1G06000	AT1G06000.1	Chr1	-1.83196	-6.30426	-5.66531
AT1G06010	AT1G06010.1	Chr1	-2.08037	2.50153	0.527273
AT1G06020	AT1G06020.1	Chr1	-1.74714	-1.1895	-1.6585	-12.5214
AT1G06030	AT1G06030.1	Chr1
AT1G06040	AT1G06040.2	Chr1				-9.04688
AT1G06050	AT1G06050.1	Chr1	-1.67577	1.03884	0.0687495
AT1G06060	AT1G06060.1	Chr1
AT1G06070	AT1G06070.1	Chr1	-2.57411	0.535814	-1.20182
AT1G06080	AT1G06080.1	Chr1	-2.6805	2.0651	-0.234735	-4.31193
AT1G06090	AT1G06090.1	Chr1	-1.45431	-2.35221	-2.44358
AT1G06100	AT1G06100.1	Chr1	-1.08248	0.560139	0.0190981
AT1G06110	AT1G06110.1	Chr1	-1.49554	-2.78611	-2.80425	-12.2521
AT1G06120	AT1G06120.1	Chr1	-1.96939	-2.64975	-2.86528
AT1G06130	AT1G06130.1	Chr1	-1.31204	-4.33504	-3.99373	-9.54348
AT1G06135	AT1G06135.1	Chr1	-0.824782	-2.49375	-2.3406	-12.9165
AT1G06137	AT1G06137.1	Chr1
AT1G06140	AT1G06140.1	Chr1	-1.3065	-2.99001	-2.90378
AT1G06148	AT1G06148.2	Chr1	-0.899898	-0.864016	-1.04457
AT1G06149	AT1G06149.1	Chr1
AT1G06150	AT1G06150.1	Chr1	-2.21979	-0.246834	-1.29222
AT1G06160	AT1G06160.1	Chr1	-1.5994	-3.08654	-3.07366	-6.90127
AT1G06170	AT1G06170.1	Chr1	-1.27933	-0.981701	-1.30416	-11.3495
AT1G06180	AT1G06180.1	Chr1	-0.946822	-2.42395	-2.29958
AT1G06190	AT1G06190.2	Chr1	-0.773897	0.397583	0.0219252	-14.6455
AT1G06200	AT1G06200.1	Chr1	-1.24907	-3.17853	-3.01818
AT1G06210	AT1G06210.2	Chr1	-2.69279	2.87286	0.0645393
AT1G06220	AT1G06220.2	Chr1
AT1G06225	AT1G06225.1	Chr1
AT1G06230	AT1G06230.3	Chr1	-1.77486	-3.22041	-3.2656	-12.2836
AT1G06240	AT1G06240.1	Chr1	-2.27021	0.114972	-1.08779	-9.45771
AT1G06250	AT1G06250.1	Chr1
AT1G06260	AT1G06260.1	Chr1	-1.20354	-2.63708	-2.59215
AT1G06270	AT1G06270.1	Chr1	-0.773263	0.397073	0.0215965	-8.99873
AT1G06280	AT1G06280.1	Chr1	-0.598972	0.396433	0.088735	-13.8046
AT1G06290	AT1G06290.1	Chr1	0.452754	-0.947315	-0.591965	-14.6112
AT1G06310	AT1G06310.1	Chr1	-2.2165	-3.83106	-3.54641
AT1G06320	AT1G06320.1	Chr1
AT1G06330	AT1G06330.1	Chr1
AT1G06340	AT1G06340.1	Chr1	-0.66887	0.409213	0.0753612	-13.5494
AT1G06350	AT1G06350.1	Chr1	-1.7046	-2.45648	-2.64161	-14.8275
AT1G06360	AT1G06360.1	Chr1	-2.68372	3.0759	0.158324
AT1G06380	AT1G06380.1	Chr1	-0.816325	-2.51473	-2.3566	-7.13983
AT1G06390	AT1G06390.2	Chr1	-2.47001	3.39594	0.285079
AT1G06400	AT1G06400.1	Chr1	-2.90499	-15.6301	-11.0981
AT1G06410	AT1G06410.1	Chr1	-1.46631	-4.98946	-4.56002
AT1G06420	AT1G06420.2	Chr1	-1.30961	-2.65072	-2.64778
AT1G06430	AT1G06430.1	Chr1	5.22504	2.8271	4.83336	-9.74508
AT1G06440	AT1G06440.1	Chr1	-1.26297	0.684847	0.0314274	-11.3587
AT1G06450	AT1G06450.1	Chr1	-1.12013	-3.52126	-3.27575
AT1G06460	AT1G06460.1	Chr1	-0.987142	-0.968401	-1.17281
AT1G06470	AT1G06470.1	Chr1	-2.77287	-11.4271	-9.1261
AT1G06475	AT1G06475.1	Chr1	-1.40525	-0.615429	-1.0667	-10.0935
AT1G06490	AT1G06490.1	Chr1	-2.77699	-4.49415	-4.15121	-13.8489
AT1G06500	AT1G06500.1	Chr1
AT1G06510	AT1G06510.1	Chr1	-2.64259	1.94023	-0.311682
AT1G06515	AT1G06515.2	Chr1
AT1G06520	AT1G06520.1	Chr1	-0.821069	-2.50293	-2.34759
AT1G06530	AT1G06530.1	Chr1	-1.1252	-3.50729	-3.26508
AT1G06540	AT1G06540.1	Chr1	-2.38616	-7.33362	-6.48977
AT1G06550	AT1G06550.1	Chr1	-2.43403	1.97428	-0.0884721
AT1G06560	AT1G06560.1	Chr1	-2.63299	-6.86143	-5.71174
AT1G06570	AT1G06570.2	Chr1	-0.837955	-2.46161	-2.31617
AT1G06580	AT1G06580.1	Chr1	-1.45953	-1.38393	-1.71006	-12.5482
AT1G06590	AT1G06590.1	Chr1	0.749218	-2.48899	-0.999046	-11.3637
AT1G06620	AT1G06620.1	Chr1	-2.02744	-1.73978	-2.23781
AT1G06630	AT1G06630.1	Chr1	-2.78203	2.9275	0.122819
AT1G06640	AT1G06640.1	Chr1	-1.47979	-4.94386	-4.52517	-9.45118
AT1G06645	AT1G06645.1	Chr1	-1.89012	-3.60254	-3.58365
AT1G06650	AT1G06650.2	Chr1	-1.10539	-1.48632	-1.63501
AT1G06660	AT1G06660.1	Chr1	-1.32049	-4.309	-3.97379	-11.338
AT1G06670	AT1G06670.1	Chr1	-2.07936	-5.5387	-4.24118
AT1G06680	AT1G06680.1	Chr1	0.720775	2.31089	1.88913
AT1G06690	AT1G06690.1	Chr1	-2.7594	-10.251	-7.57988	-9.34748
AT1G06700	AT1G06700.2	Chr1	-1.13757	-3.47344	-3.23931	-10.1963
AT1G06710	AT1G06710.1	Chr1	-1.96232	-4.09427	-3.9992
AT1G06720	AT1G06720.1	Chr1	-2.76204	3.64462	0.0640444
AT1G06730	AT1G06730.1	Chr1	-2.60695	1.92957	-0.39842	-6.28435
AT1G06750	AT1G06750.1	Chr1	-2.85779	0.974304	-1.25416	-13.0814
AT1G06760	AT1G06760.1	Chr1	-1.5411	-3.23666	-3.17397
AT1G06770	AT1G06770.2	Chr1	3.36973	2.81437	3.67718	-14.0075
AT1G06780	AT1G06780.2	Chr1	-2.38055	-0.986697	-2.03251
AT1G06790	AT1G06790.2	Chr1	-2.62293	2.52989	0.0649073	-10.4083
AT1G06800	AT1G06800.1	Chr1	-2.69346	3.20581	0.192189
AT1G06810	AT1G06810.1	Chr1	-1.62962	-1.63711	-1.95812
AT1G06820	AT1G06820.1	Chr1	-0.93995	-1.46071	-1.5455
AT1G06830	AT1G06830.1	Chr1	0.326341	0.56034	0.581349	-3.09745
AT1G06840	AT1G06840.1	Chr1	-2.01977	0.611485	-0.504819	-13.5708
AT1G06850	AT1G06850.1	Chr1	-2.4174	-7.93498	-5.86791	-12.7179
AT1G06870	AT1G06870.1	Chr1	-1.59365	-0.187439	-0.831672
AT1G06890	AT1G06890.3	Chr1	-1.13331	-3.48506	-3.24815	-5.89168
AT1G06900	AT1G06900.1	Chr1	-1.80883	-6.40501	-5.74087
AT1G06910	AT1G06910.1	Chr1				-13.8777
AT1G06920	AT1G06920.1	Chr1	-1.4597	-3.54681	-3.41567
AT1G06923	AT1G06923.1	Chr1
AT1G06925	AT1G06925.1	Chr1	-1.18198	-3.35434	-3.14937
AT1G06930	AT1G06930.1	Chr1	-0.831579	-2.47709	-2.32792	-8.85754
AT1G06950	AT1G06950.1	Chr1	-0.103263	-0.0550342	-0.0878277
AT1G06960	AT1G06960.2	Chr1	-1.58647	-2.96683	-3.00229	-2.58024
AT1G06970	AT1G06970.1	Chr1	-1.07372	-1.49127	-1.62701
AT1G06980	AT1G06980.1	Chr1	-0.837699	-2.46223	-2.31664	-6.99291
AT1G06990	AT1G06990.1	Chr1	-1.36248	-2.52653	-2.55644
AT1G07000	AT1G07000.1	Chr1	-1.82646	-2.85275	-2.99994	-11.2447
AT1G07010	AT1G07010.2	Chr1	-1.30216	-2.66823	-2.66069	-5.22179
AT1G07020	AT1G07020.1	Chr1	-1.12865	-3.49782	-3.25786
AT1G07025	AT1G07025.1	Chr1	-1.89345	-3.76117	-3.7195	-13.7937
AT1G07030	AT1G07030.1	Chr1	-1.02861	0.579414	0.061773
AT1G07040	AT1G07040.1	Chr1				-12.003
AT1G07050	AT1G07050.1	Chr1	-0.827708	-2.48656	-2.33512
AT1G07060	AT1G07060.1	Chr1	-1.13757	-3.47344	-3.23931
AT1G07070	AT1G07070.1	Chr1	-0.844685	-2.44541	-2.30392
AT1G07080	AT1G07080.1	Chr1	-1.10225	-1.49186	-1.63893
AT1G07090	AT1G07090.1	Chr1	-0.859868	-2.4094	-2.27676	-11.9399
AT1G07110	AT1G07110.1	Chr1	-2.58569	2.60211	-0.273362
AT1G07120	AT1G07120.1	Chr1	-1.4774	-4.95194	-4.53133
AT1G07130	AT1G07130.1	Chr1	-1.56853	-4.64715	-4.30127
AT1G07135	AT1G07135.1	Chr1	0.401617	0.764466	0.765207
AT1G07140	AT1G07140.1	Chr1				-8.91356
AT1G07150	AT1G07150.2	Chr1	-2.20905	-5.84414	-5.36531
AT1G07160	AT1G07160.1	Chr1	-2.70705	-8.36791	-6.80741	-13.8156
AT1G07170	AT1G07170.3	Chr1	-2.43022	-11.703	-9.3397
AT1G07175	AT1G07175.1	Chr1
AT1G07180	AT1G07180.1	Chr1	-0.193351	3.00882	1.65703
AT1G07190	AT1G07190.1	Chr1	-0.443507	-1.56525	-1.38944
AT1G07200	AT1G07200.2	Chr1	-2.86217	3.66622	0.0100834	-14.897
AT1G07210	AT1G07210.1	Chr1	-1.24813	0.68534	0.0380162
AT1G07220	AT1G07220.1	Chr1	-1.77984	-1.02069	-1.55882	-14.1173
AT1G07230	AT1G07230.1	Chr1	-0.354213	0.873548	0.424054	-12.3898
AT1G07240	AT1G07240.1	Chr1	-1.48363	-3.4579	-3.34612
AT1G07250	AT1G07250.1	Chr1	-1.26746	0.696762	0.0425883
AT1G07260	AT1G07260.1	Chr1	-1.7964	-5.2451	-4.79921
AT1G07270	AT1G07270.1	Chr1	-1.1202	-3.08339	-2.86341
AT1G07280	AT1G07280.1	Chr1	-2.47043	3.32585	0.367005	-16.842
AT1G07290	AT1G07290.1	Chr1	-2.98888	-9.29742	-7.92158
AT1G07300	AT1G07300.1	Chr1	-1.09274	-1.49166	-1.63496
AT1G07310	AT1G07310.1	Chr1	-1.65371	-3.6349	-3.53985	-9.15913
AT1G07320	AT1G07320.1	Chr1	-0.851109	0.423295	0.0219223
AT1G07330	AT1G07330.1	Chr1	-1.46975	-3.51876	-3.39473
AT1G07340	AT1G07340.1	Chr1	-1.43008	-2.08119	-2.24088	-11.9883
AT1G07350	AT1G07350.1	Chr1	-1.94427	-4.75703	-4.45542
AT1G07360	AT1G07360.1	Chr1	-1.49935	-3.41086	-3.31075	-10.2365
AT1G07370	AT1G07370.1	Chr1	-2.33304	1.97481	0.116467	-8.13411
AT1G07380	AT1G07380.1	Chr1	-2.5863	-13.461	-10.2312	-12.9884
AT1G07390	AT1G07390.3	Chr1	-2.83466	3.49861	-0.0401741
AT1G07400	AT1G07400.1	Chr1	-1.64379	-5.36183	-4.89187	-13.8075
AT1G07410	AT1G07410.1	Chr1	-0.459345	0.399334	0.145959	-4.36822
AT1G07420	AT1G07420.1	Chr1	-2.30068	-4.59296	-4.30406
AT1G07430	AT1G07430.1	Chr1	-2.7464	3.47364	0.0815083	-12.9655
AT1G07440	AT1G07440.2	Chr1	-0.830188	-2.48049	-2.3305	-10.2717
AT1G07450	AT1G07450.1	Chr1	-1.47521	-4.95933	-4.53697
AT1G07460	AT1G07460.1	Chr1	-0.872192	-2.625	-2.44648
AT1G07470	AT1G07470.1	Chr1
AT1G07473	AT1G07473.1	Chr1	-1.08707	-1.5027	-1.64301
AT1G07476	AT1G07476.1	Chr1	-1.26237	-0.359103	-0.811804
AT1G07480	AT1G07480.2	Chr1
AT1G07485	AT1G07485.1	Chr1	-0.582835	0.39711	0.095723
AT1G07490	AT1G07490.1	Chr1	-0.961258	-1.49531	-1.58588
AT1G07500	AT1G07500.1	Chr1	-1.59829	-4.22938	-3.99654
AT1G07510	AT1G07510.1	Chr1	-1.34283	-2.5728	-2.59044
AT1G07520	AT1G07520.1	Chr1	-1.10705	-3.55764	-3.30358
AT1G07530	AT1G07530.1	Chr1	-2.08495	-5.03465	-4.73753
AT1G07540	AT1G07540.1	Chr1	3.76475	-0.0846972	2.14975
AT1G07550	AT1G07550.1	Chr1	-2.35069	-0.538395	-1.68044
AT1G07560	AT1G07560.1	Chr1	-1.99248	-2.61394	-2.67904
AT1G07570	AT1G07570.2	Chr1	-1.60982	-4.19264	-3.96905
AT1G07590	AT1G07590.1	Chr1	-2.89178	-19.8559	-12.5536	-12.3855
AT1G07600	AT1G07600.1	Chr1	-0.835186	-2.46831	-2.32126
AT1G07610	AT1G07610.1	Chr1
AT1G07615	AT1G07615.1	Chr1	-1.61503	-5.46761	-4.97184
AT1G07620	AT1G07620.1	Chr1	-3.01722	-14.693	-10.5771
AT1G07630	AT1G07630.1	Chr1	-0.808524	0.40071	0.0120411
AT1G07640	AT1G07640.3	Chr1	-1.04899	-1.47351	-1.60062	-11.2974
AT1G07645	AT1G07645.1	Chr1				-9.03279
AT1G07650	AT1G07650.1	Chr1	0.637903	2.74899	2.1339
AT1G07660	AT1G07660.2	Chr1	-0.645433	0.417464	0.0932392
AT1G07670	AT1G07670.1	Chr1
AT1G07680	AT1G07680.1	Chr1	-1.55996	-4.26764	-3.95745
AT1G07690	AT1G07690.1	Chr1	-1.06035	0.566318	0.0347537
AT1G07700	AT1G07700.3	Chr1	-1.29407	-2.65103	-2.64172
AT1G07705	AT1G07705.2	Chr1	-2.73927	3.1766	0.0651971
AT1G07710	AT1G07710.1	Chr1	-1.3087	-2.65287	-2.64936
AT1G07720	AT1G07720.1	Chr1	-1.07272	0.559988	0.0228242
AT1G07725	AT1G07725.1	Chr1	-2.5591	3.48231	0.259714
AT1G07730	AT1G07730.2	Chr1	-1.33427	-4.26685	-3.94162
AT1G07740	AT1G07740.1	Chr1	-1.92703	-1.50138	-1.96832
AT1G07745	AT1G07745.2	Chr1	-1.15553	-3.42486	-3.2025
AT1G07747	AT1G07747.1	Chr1
AT1G07750	AT1G07750.1	Chr1	-2.59164	3.26718	0.250526
AT1G07770	AT1G07770.2	Chr1
AT1G07780	AT1G07780.5	Chr1
AT1G07790	AT1G07790.1	Chr1	-1.13686	0.584464	0.0250063	-12.3561
AT1G07795	AT1G07795.1	Chr1	-0.794652	0.401726	0.0185736	-7.0593
AT1G07810	AT1G07810.1	Chr1
AT1G07820	AT1G07820.2	Chr1	-0.835805	-2.46681	-2.32012
AT1G07830	AT1G07830.1	Chr1	-1.36008	-2.53219	-2.5606	-7.98595
AT1G07840	AT1G07840.3	Chr1
AT1G07850	AT1G07850.1	Chr1	-1.6925	-4.84394	-4.50282	-10.04
AT1G07860	AT1G07860.1	Chr1	-0.376155	-1.43949	-1.30361
AT1G07870	AT1G07870.2	Chr1	-2.74884	-11.0481	-7.92575
AT1G07880	AT1G07880.1	Chr1	-2.62957	2.61133	0.0558939	-14.0119
AT1G07885	AT1G07885.1	Chr1
AT1G07890	AT1G07890.6	Chr1	-1.1489	3.09127	1.18283	-13.6004
AT1G07900	AT1G07900.1	Chr1	-0.775179	0.398635	0.0226143
AT1G07901	AT1G07901.1	Chr1
AT1G07910	AT1G07910.1	Chr1	-2.49853	2.06556	-0.166739
AT1G07920	AT1G07920.1	Chr1
AT1G07930	AT1G07930.2	Chr1
AT1G07940	AT1G07940.1	Chr1
AT1G07950	AT1G07950.1	Chr1	-1.86342	0.746447	-0.331179	-10.9018
AT1G07960	AT1G07960.3	Chr1
AT1G07970	AT1G07970.1	Chr1	-1.59801	-2.93648	-2.98013	-11.8654
AT1G07980	AT1G07980.1	Chr1	-1.30935	-2.65134	-2.64824	-7.7825
AT1G07985	AT1G07985.1	Chr1	-1.10654	-1.4843	-1.63357	-9.2145
AT1G07990	AT1G07990.1	Chr1	-2.51876	3.09295	0.180137	-7.92465
AT1G08000	AT1G08000.1	Chr1	-2.40563	-10.7448	-8.71979
AT1G08005	AT1G08005.1	Chr1
AT1G08010	AT1G08010.1	Chr1	-2.38311	2.90882	0.279541
AT1G08030	AT1G08030.1	Chr1	-2.77459	-2.45412	-3.11528
AT1G08032	AT1G08032.1	Chr1	-1.47281	-1.52128	-1.80086
AT1G08035	AT1G08035.1	Chr1	-0.820769	-2.50367	-2.34816
AT1G08040	AT1G08040.1	Chr1	0.507006	3.23018	2.11579
AT1G08050	AT1G08050.1	Chr1	-0.83593	-2.46651	-2.31989
AT1G08060	AT1G08060.1	Chr1	-1.77922	1.68469	-0.294367	-14.0993
AT1G08065	AT1G08065.1	Chr1	-2.68841	-4.34196	-4.23669
AT1G08070	AT1G08070.1	Chr1	-1.69378	-3.3193	-3.31622
AT1G08080	AT1G08080.1	Chr1	-2.8614	-9.90773	-7.7821
AT1G08090	AT1G08090.1	Chr1	-1.40405	-1.31253	-1.58739
AT1G08100	AT1G08100.1	Chr1	-2.99678	-12.9256	-9.80846	-15.1507
AT1G08110	AT1G08110.3	Chr1	-1.07446	0.96979	0.293308
AT1G08120	AT1G08120.1	Chr1	-1.11635	-3.53172	-3.28374
AT1G08125	AT1G08125.3	Chr1	-2.23685	2.73905	0.120393
AT1G08130	AT1G08130.1	Chr1	-2.42662	-5.04174	-4.2972
AT1G08135	AT1G08135.1	Chr1	-1.68053	-3.66762	-3.57999
AT1G08140	AT1G08140.1	Chr1	-2.42363	0.412218	-0.987486	-12.2475
AT1G08150	AT1G08150.1	Chr1	-1.04474	0.68442	0.120047	-9.43769
AT1G08160	AT1G08160.1	Chr1	-1.56632	-2.97626	-3.00214
AT1G08165	AT1G08165.1	Chr1	-1.60274	-1.58814	-1.91515
AT1G08170	AT1G08170.1	Chr1	-1.13377	-3.4838	-3.24719
AT1G08180	AT1G08180.1	Chr1
AT1G08190	AT1G08190.1	Chr1	-1.78407	-0.518019	-1.33572
AT1G08200	AT1G08200.1	Chr1	-1.08738	2.34862	0.968214	-12.0286
AT1G08210	AT1G08210.1	Chr1	0.349214	2.99997	2.05718
AT1G08220	AT1G08220.1	Chr1	-0.832049	-2.47594	-2.32705
AT1G08230	AT1G08230.2	Chr1	-0.688324	1.23962	0.421261
AT1G08250	AT1G08250.1	Chr1	-1.14774	-0.946909	-1.21822
AT1G08260	AT1G08260.1	Chr1	-2.7584	-3.39319	-3.54419	-13.9308
AT1G08270	AT1G08270.2	Chr1	-1.10225	-1.49186	-1.63893
AT1G08280	AT1G08280.1	Chr1	-1.14046	-2.9403	-2.78962
AT1G08290	AT1G08290.1	Chr1	-2.59589	0.651852	-1.06769	-11.226
AT1G08300	AT1G08300.1	Chr1	-2.46536	3.50687	0.313813
AT1G08310	AT1G08310.2	Chr1	-1.07397	-0.976766	-1.21583
AT1G08315	AT1G08315.1	Chr1	-1.13725	-1.43017	-1.59513
AT1G08320	AT1G08320.1	Chr1	-1.71192	2.23606	0.467958
AT1G08340	AT1G08340.1	Chr1	-2.72831	2.70949	0.285265
AT1G08350	AT1G08350.2	Chr1	-2.81112	2.86785	0.116601
AT1G08360	AT1G08360.1	Chr1	-2.95062	-14.005	-10.3662
AT1G08370	AT1G08370.1	Chr1	-1.25664	-2.00799	-2.10309
AT1G08380	AT1G08380.1	Chr1	-0.673096	0.407389	0.0717575
AT1G08390	AT1G08390.1	Chr1	-1.37461	-4.14502	-3.84929
AT1G08400	AT1G08400.1	Chr1	-1.09661	-1.48409	-1.62942	-12.222
AT1G08410	AT1G08410.1	Chr1	-1.62201	3.37698	0.886749
AT1G08420	AT1G08420.2	Chr1	-1.85737	2.26426	-0.0759231	-14.4386
AT1G08430	AT1G08430.1	Chr1	-1.8751	-6.86123	-6.10076	-14.4299
AT1G08440	AT1G08440.1	Chr1	-2.26603	-1.94624	-2.50564	-13.4852
AT1G08450	AT1G08450.3	Chr1	-2.56703	3.38999	0.256697
AT1G08460	AT1G08460.1	Chr1	-2.61541	-13.851	-10.4101
AT1G08465	AT1G08465.1	Chr1	-1.21773	1.68932	0.677971
AT1G08470	AT1G08470.1	Chr1	-0.837189	-2.46346	-2.31758	-13.0257
AT1G08480	AT1G08480.1	Chr1	-0.818287	0.405531	0.0138062
AT1G08490	AT1G08490.1	Chr1	-0.829959	-2.48105	-2.33093	-14.9417
AT1G08500	AT1G08500.1	Chr1	-1.1937	-3.32339	-3.12617
AT1G08510	AT1G08510.1	Chr1	-1.29655	1.78868	0.390513	-14.3652
AT1G08520	AT1G08520.1	Chr1	-2.37224	1.62821	-0.591032
AT1G08530	AT1G08530.1	Chr1	-2.35991	-8.42093	-7.27312	-15.79
AT1G08540	AT1G08540.1	Chr1	-1.76136	2.9708	0.707785	-10.5303
AT1G08550	AT1G08550.1	Chr1	-1.36136	1.65244	0.229725
AT1G08560	AT1G08560.1	Chr1	-1.21654	-0.888902	-1.19207
AT1G08570	AT1G08570.3	Chr1	-1.91636	0.765091	-0.589864
AT1G08580	AT1G08580.1	Chr1	-2.45144	2.1289	0.0935712
AT1G08590	AT1G08590.1	Chr1	-1.66339	-2.54424	-2.70159	-11.41
AT1G08600	AT1G08600.4	Chr1	-2.27246	3.42632	0.403623
AT1G08610	AT1G08610.1	Chr1	-1.30248	-0.981888	-1.31378
AT1G08620	AT1G08620.2	Chr1	-2.41648	-0.466294	-1.80618	-17.5461
AT1G08630	AT1G08630.5	Chr1	-1.79194	-5.47769	-4.30085
AT1G08640	AT1G08640.1	Chr1	-2.68407	-0.0712082	-1.65794	-5.61308
AT1G08650	AT1G08650.1	Chr1	-1.42328	-1.42482	-1.68068
AT1G08660	AT1G08660.1	Chr1	-1.47155	-3.49371	-3.37308	-6.17643
AT1G08670	AT1G08670.1	Chr1	-2.74052	-15.1032	-10.7086
AT1G08680	AT1G08680.3	Chr1	-1.7175	1.37769	0.00540406	-11.622
AT1G08695	AT1G08695.1	Chr1	-0.822314	0.694949	0.221097	0.283188
AT1G08700	AT1G08700.1	Chr1	-1.25652	0.685902	0.0352021
AT1G08710	AT1G08710.1	Chr1	-1.10045	-1.47655	-1.6239	-12.17
AT1G08720	AT1G08720.1	Chr1	-2.73615	-5.50199	-5.17256	-13.8172
AT1G08730	AT1G08730.1	Chr1	-2.804	3.32138	-0.0428098	-13.5584
AT1G08750	AT1G08750.1	Chr1	-0.754775	2.48453	1.02284
AT1G08760	AT1G08760.1	Chr1	-2.8165	-19.2358	-12.3234	-16.6331
AT1G08770	AT1G08770.1	Chr1	-2.82322	-16.8653	-11.6231
AT1G08780	AT1G08780.1	Chr1
AT1G08790	AT1G08790.1	Chr1	-1.04286	0.558376	0.0329687	-7.82423
AT1G08800	AT1G08800.2	Chr1	-2.84603	-5.96425	-4.95181	-16.463
AT1G08810	AT1G08810.1	Chr1	-1.31405	-4.32883	-3.98897	-14.2492
AT1G08820	AT1G08820.2	Chr1	-1.63681	-4.10636	-3.90472
AT1G08830	AT1G08830.1	Chr1	-1.12997	-3.49418	-3.25509
AT1G08840	AT1G08840.2	Chr1	-1.6112	2.20825	0.4454
AT1G08845	AT1G08845.2	Chr1	-0.820769	-2.50367	-2.34816	-7.1089
AT1G08860	AT1G08860.1	Chr1	-2.75642	-18.0111	-12.1831
AT1G08880	AT1G08880.1	Chr1				-11.7019
AT1G08890	AT1G08890.1	Chr1	0.0983206	1.70442	1.28482
AT1G08900	AT1G08900.1	Chr1	-2.1389	1.58841	-0.258203
AT1G08910	AT1G08910.1	Chr1	0.708911	-4.12803	-2.24593
AT1G08920	AT1G08920.2	Chr1	-2.613	2.08339	-0.287772
AT1G08930	AT1G08930.2	Chr1	0.467252	-1.21557	-0.511237
AT1G08940	AT1G08940.1	Chr1	-0.861985	-2.40443	-2.27303	-11.9124
AT1G08960	AT1G08960.1	Chr1	-1.42023	0.788297	0.032421
AT1G08970	AT1G08970.2	Chr1	-1.29646	-0.884533	-1.21992	-9.74318
AT1G08980	AT1G08980.1	Chr1	-2.25042	-9.79304	-8.22044
AT1G08985	AT1G08985.1	Chr1				-12.9321
AT1G08990	AT1G08990.1	Chr1	-1.46317	-1.57	-1.84039	-13.1842
AT1G09000	AT1G09000.1	Chr1	-2.66944	-15.6884	-11.3288
AT1G09010	AT1G09010.1	Chr1	-2.71268	-5.78676	-4.97525	-8.83256
AT1G09020	AT1G09020.1	Chr1	-2.78611	-18.4314	-12.3463
AT1G09026	AT1G09026.1	Chr1	-1.10637	-3.55955	-3.30505
AT1G09030	AT1G09030.1	Chr1	-0.81009	-2.53038	-2.36857	-7.18358
AT1G09040	AT1G09040.1	Chr1	-2.21196	-3.37071	-3.40579
AT1G09050	AT1G09050.1	Chr1	-1.92681	-1.82174	-2.23288
AT1G09060	AT1G09060.2	Chr1	-1.11816	-3.52673	-3.27992	-11.3663
AT1G09070	AT1G09070.1	Chr1	-1.63778	-2.77663	-2.85524
AT1G09080	AT1G09080.2	Chr1	-1.91956	-4.80098	-4.50155
AT1G09090	AT1G09090.2	Chr1	-2.74977	-0.712817	-2.11472	-11.1818
AT1G09100	AT1G09100.1	Chr1	-2.74701	-11.3711	-8.16737	-18.5902
AT1G09130	AT1G09130.3	Chr1	-1.12748	-3.50101	-3.2603
AT1G09140	AT1G09140.2	Chr1	-2.13987	2.33955	0.416296
AT1G09150	AT1G09150.1	Chr1	-2.12392	2.10097	0.255721
AT1G09155	AT1G09155.1	Chr1	-1.3462	-4.23058	-3.91403	-8.14864
AT1G09157	AT1G09157.1	Chr1	-1.8232	-2.40889	-2.6441
AT1G09160	AT1G09160.2	Chr1	-2.68674	1.39076	-0.898482	-10.0737
AT1G09170	AT1G09170.1	Chr1	-2.33003	-2.15805	-2.65209	-15.427
AT1G09176	AT1G09176.1	Chr1	-1.46481	-1.99939	-2.18114
AT1G09180	AT1G09180.1	Chr1	-1.47841	-3.49461	-3.37673
AT1G09190	AT1G09190.1	Chr1	-0.333267	-1.46702	-1.31056
AT1G09195	AT1G09195.2	Chr1	-1.95868	-7.15734	-6.33333
AT1G09200	AT1G09200.1	Chr1	-0.816159	0.586438	0.152548
AT1G09210	AT1G09210.1	Chr1	-2.57302	2.68644	-0.0687702	-10.3007
AT1G09220	AT1G09220.1	Chr1	-1.06448	-1.4903	-1.62241
AT1G09230	AT1G09230.1	Chr1	-2.64016	-13.3582	-9.9485
AT1G09240	AT1G09240.1	Chr1	-1.05002	-1.50644	-1.63169
AT1G09245	AT1G09245.1	Chr1	-1.88124	-2.1322	-2.44401	-12.7047
AT1G09250	AT1G09250.1	Chr1	-2.78138	-15.7056	-11.1447
AT1G09260	AT1G09260.1	Chr1	-1.72981	-1.47433	-1.91339
AT1G09270	AT1G09270.2	Chr1	-2.58524	-12.3888	-9.55718
AT1G09280	AT1G09280.1	Chr1	-2.37436	1.31506	-0.322734
AT1G09290	AT1G09290.1	Chr1	-1.82878	-1.86926	-2.24716
AT1G09300	AT1G09300.2	Chr1	0.776318	1.30774	1.33402
AT1G09310	AT1G09310.1	Chr1	-1.09187	-2.62672	-2.53736	-6.78799
AT1G09320	AT1G09320.1	Chr1	-1.65427	2.76821	0.605184
AT1G09330	AT1G09330.1	Chr1	-0.60519	0.398292	0.0882695
AT1G09340	AT1G09340.1	Chr1	-1.01658	0.561261	0.0466144
AT1G09350	AT1G09350.1	Chr1	-1.27233	-0.961022	-1.2819	-10.3492
AT1G09360	AT1G09360.1	Chr1	-1.57314	-1.66256	-1.97003	-4.55103
AT1G09370	AT1G09370.1	Chr1	-0.830418	-2.47993	-2.33007
AT1G09380	AT1G09380.1	Chr1	-2.78049	-18.5907	-11.6612	-12.5153
AT1G09390	AT1G09390.1	Chr1	-1.34058	-2.40597	-2.43929	-15.155
AT1G09400	AT1G09400.1	Chr1	-1.83016	-1.73962	-2.13436
AT1G09410	AT1G09410.1	Chr1	-2.6302	2.28883	-0.233532
AT1G09415	AT1G09415.1	Chr1	-0.94782	-1.48121	-1.5675
AT1G09420	AT1G09420.2	Chr1	-1.3186	3.03147	0.972254	-16.8571
AT1G09430	AT1G09430.1	Chr1	-2.57768	1.78044	-0.394164	-13.9251
AT1G09440	AT1G09440.1	Chr1	-1.26073	-2.66156	-2.63769
AT1G09450	AT1G09450.1	Chr1	-1.12763	-3.50062	-3.25999
AT1G09460	AT1G09460.1	Chr1	-1.15112	-3.43671	-3.21147	-10.0906
AT1G09470	AT1G09470.2	Chr1	-0.826283	-2.49006	-2.33778	-10.3137
AT1G09480	AT1G09480.1	Chr1	-2.55452	-9.19422	-6.81746
AT1G09483	AT1G09483.1	Chr1
AT1G09490	AT1G09490.1	Chr1	-2.12713	-7.82718	-6.82279
AT1G09500	AT1G09500.2	Chr1	-0.746249	0.398558	0.0337639
AT1G09510	AT1G09510.1	Chr1	-1.31672	-0.926876	-1.2678	-9.17983
AT1G09520	AT1G09520.1	Chr1	-1.5179	-0.386842	-0.945387	-15.3901
AT1G09530	AT1G09530.1	Chr1	-0.844544	-2.44575	-2.30417
AT1G09540	AT1G09540.1	Chr1	-1.11164	-3.54483	-3.29377	-5.99343
AT1G09550	AT1G09550.1	Chr1	-2.65435	-4.87892	-4.52829
AT1G09560	AT1G09560.1	Chr1	-0.856071	0.564401	0.113864	-5.85531
AT1G09570	AT1G09570.2	Chr1	-1.70486	-4.83788	-4.50289
AT1G09575	AT1G09575.1	Chr1	-2.84261	-19.8435	-12.7591	-11.0359
AT1G09580	AT1G09580.1	Chr1	-2.15942	-4.03381	-3.83008
AT1G09590	AT1G09590.1	Chr1	-0.84178	-2.45239	-2.30919
AT1G09600	AT1G09600.1	Chr1	-1.68065	-4.88938	-4.53732
AT1G09610	AT1G09610.1	Chr1	-1.83354	-4.932	-4.60691	-10.1244
AT1G09620	AT1G09620.1	Chr1	-1.72671	-5.48396	-5.00558	-11.491
AT1G09625	AT1G09625.1	Chr1	-0.823522	-2.49686	-2.34296
AT1G09630	AT1G09630.1	Chr1	-2.58102	2.03524	-0.17268
AT1G09640	AT1G09640.1	Chr1	-0.75016	3.29827	1.41929	-16.8724
AT1G09645	AT1G09645.1	Chr1	-0.813939	-2.5207	-2.36116	-10.7287
AT1G09650	AT1G09650.1	Chr1	-1.89396	-3.14249	-3.24139	-13.393
AT1G09660	AT1G09660.1	Chr1	-0.695891	-0.286225	-0.580572
AT1G09665	AT1G09665.1	Chr1	-1.6253	-3.63433	-3.52713	-7.92289
AT1G09680	AT1G09680.1	Chr1	-1.46861	-4.98165	-4.55405
AT1G09690	AT1G09690.1	Chr1
AT1G09700	AT1G09700.1	Chr1	0.0630064	0.750059	0.679591
AT1G09710	AT1G09710.1	Chr1	-2.3658	0.386195	-1.04522
AT1G09720	AT1G09720.1	Chr1	-2.30927	-4.21572	-4.13515
AT1G09730	AT1G09730.1	Chr1	-1.91037	3.23713	0.710171
AT1G09740	AT1G09740.1	Chr1	-1.97585	-6.76318	-6.02717
AT1G09750	AT1G09750.1	Chr1	-1.45109	-3.91669	-3.67844	-14.4116
AT1G09760	AT1G09760.1	Chr1	4.25496	3.01952	4.33334	-10.0228
AT1G09770	AT1G09770.1	Chr1	-1.32419	-0.647138	-1.06268
AT1G09780	AT1G09780.1	Chr1	-1.45986	-2.08919	-2.26056	-8.30834
AT1G09790	AT1G09790.1	Chr1	-2.76187	-8.2303	-6.80223	-13.6206
AT1G09794	AT1G09794.1	Chr1	-0.802842	0.407176	0.0216401
AT1G09795	AT1G09795.1	Chr1	-0.704095	-0.403265	-0.658316
AT1G09800	AT1G09800.1	Chr1	1.0606	1.1671	1.35125
AT1G09810	AT1G09810.1	Chr1	-0.845537	-2.44337	-2.30237
AT1G09812	AT1G09812.1	Chr1	-1.29635	-2.59257	-2.58956	0.0410691
AT1G09815	AT1G09815.1	Chr1	-2.72479	-14.7598	-10.7536	-8.74448
AT1G09820	AT1G09820.1	Chr1	-1.45643	-1.71064	-1.96391	-10.0032
AT1G09830	AT1G09830.1	Chr1	-1.59901	2.6422	0.571985
AT1G09840	AT1G09840.4	Chr1	-0.570015	2.64822	1.29852
AT1G09850	AT1G09850.1	Chr1	-2.8306	-18.904	-12.4453
AT1G09860	AT1G09860.1	Chr1	-2.6637	2.98494	0.109949	-13.5903
AT1G09870	AT1G09870.1	Chr1	-2.16008	0.589427	-0.965291	-13.0358
AT1G09880	AT1G09880.1	Chr1	0.214948	3.38015	2.02973
AT1G09890	AT1G09890.1	Chr1	-3.00576	-14.8463	-10.6642
AT1G09900	AT1G09900.1	Chr1	-1.10774	-3.55571	-3.3021
AT1G09910	AT1G09910.1	Chr1	-2.14744	-6.46463	-5.79042	-13.7377
AT1G09920	AT1G09920.1	Chr1	-2.66637	-10.8311	-8.37557
AT1G09930	AT1G09930.1	Chr1	-1.56175	-1.58814	-1.89796	-13.6886
AT1G09932	AT1G09932.2	Chr1	-2.63059	-4.94231	-4.6123	-13.9087
AT1G09935	AT1G09935.1	Chr1	-1.28566	-0.950457	-1.27739	-8.15716
AT1G09940	AT1G09940.1	Chr1	-2.77283	-1.41095	-2.53266
AT1G09950	AT1G09950.1	Chr1	-1.37231	-2.46796	-2.50751	-11.9132
AT1G09960	AT1G09960.1	Chr1	-2.56985	3.33398	0.311405
AT1G09970	AT1G09970.1	Chr1	-2.69416	3.91361	0.184312	-10.571
AT1G09980	AT1G09980.2	Chr1	-2.09635	3.36123	0.60551
AT1G09995	AT1G09995.1	Chr1	-0.807861	0.410801	0.0238701
AT1G10000	AT1G10000.1	Chr1	-1.42329	-3.92047	-3.47757
AT1G10010	AT1G10010.1	Chr1	-2.66571	-1.34885	-2.41269	-11.5305
AT1G10020	AT1G10020.1	Chr1	-1.8124	2.99647	0.688572
AT1G10030	AT1G10030.1	Chr1	-0.935099	-1.45009	-1.53382
AT1G10040	AT1G10040.1	Chr1	1.67432	2.0544	2.24193	-12.7257
AT1G10050	AT1G10050.1	Chr1	-1.44999	-3.55718	-3.42092	-13.4821
AT1G10060	AT1G10060.2	Chr1	-1.14986	3.13252	1.17612	-15.1127
AT1G10070	AT1G10070.3	Chr1	-2.7099	-11.647	-8.62136	-3.52342
AT1G10090	AT1G10090.1	Chr1	-2.82472	-2.9547	-3.39035	-8.96833
AT1G10095	AT1G10095.1	Chr1	-2.67696	2.88982	-0.00628165
AT1G10100	AT1G10100.1	Chr1	-0.853061	-2.42546	-2.28885
AT1G10110	AT1G10110.1	Chr1	-1.11188	-3.54416	-3.29325
AT1G10120	AT1G10120.1	Chr1	1.14725	2.89664	2.39004
AT1G10130	AT1G10130.1	Chr1	-2.46739	-1.22469	-2.22545	-5.4968
AT1G10140	AT1G10140.1	Chr1	-0.862344	-2.40359	-2.2724	-13.885
AT1G10150	AT1G10150.1	Chr1	-1.57591	-2.96452	-2.99574
AT1G10155	AT1G10155.1	Chr1	-0.788367	0.412357	0.0331076	-11.5006
AT1G10170	AT1G10170.1	Chr1	-1.87945	-4.53349	-4.31193
AT1G10180	AT1G10180.1	Chr1	0.594033	3.54493	2.28386	-11.9698
AT1G10190	AT1G10190.1	Chr1	-2.6825	-4.28193	-4.24249	-13.6158
AT1G10200	AT1G10200.1	Chr1	-0.828109	0.41056	0.0158385
AT1G10210	AT1G10210.1	Chr1	-2.62749	2.91096	0.0214616	-7.50026
AT1G10220	AT1G10220.1	Chr1	-1.49394	-1.557	-1.84162	-16.1243
AT1G10230	AT1G10230.1	Chr1	-0.832404	-2.47508	-2.32639
AT1G10240	AT1G10240.1	Chr1	-1.44546	-3.41263	-3.29011
AT1G10250	AT1G10250.1	Chr1	-1.41517	-0.733484	-1.12411	-8.13964
AT1G10270	AT1G10270.1	Chr1	-1.99433	-0.105735	-0.988691	-12.1287
AT1G10280	AT1G10280.1	Chr1	-2.06908	3.23344	0.588977
AT1G10290	AT1G10290.1	Chr1	0.294244	-2.08936	-1.16775	-9.75863
AT1G10300	AT1G10300.1	Chr1	-2.41355	-11.4242	-8.32527	-13.535
AT1G10310	AT1G10310.1	Chr1	-2.59996	2.96163	0.173209	-9.56015
AT1G10320	AT1G10320.1	Chr1	-1.64666	-2.96521	-2.9907	-16.1712
AT1G10330	AT1G10330.1	Chr1	-0.766927	-1.50252	-1.51486
AT1G10340	AT1G10340.1	Chr1	-2.31516	-1.26001	-2.03299
AT1G10350	AT1G10350.1	Chr1	-1.59333	-1.24248	-1.64107	-11.1964
AT1G10360	AT1G10360.1	Chr1	-0.649657	0.402965	0.0760095
AT1G10370	AT1G10370.1	Chr1	-2.9867	-14.5872	-10.5904	-12.5159
AT1G10380	AT1G10380.1	Chr1	-2.59701	-13.3701	-10.213	-11.1181
AT1G10385	AT1G10385.1	Chr1	-1.44727	-2.95866	-2.9359
AT1G10390	AT1G10390.1	Chr1	-2.89536	-19.5697	-12.5388
AT1G10400	AT1G10400.1	Chr1	-1.90261	-4.42293	-4.22854
AT1G10410	AT1G10410.1	Chr1	-2.63578	1.41319	-0.660076
AT1G10417	AT1G10417.1	Chr1	-1.10174	0.565144	0.0170064
AT1G10430	AT1G10430.1	Chr1	-2.64999	-15.1856	-11.1126
AT1G10450	AT1G10450.1	Chr1	2.71416	3.23025	3.52976	-13.1745
AT1G10455	AT1G10455.1	Chr1	-1.0281	-1.47219	-1.59109	-16.2469
AT1G10460	AT1G10460.1	Chr1	-1.19171	-2.76607	-2.66022
AT1G10470	AT1G10470.1	Chr1	-1.92952	-7.90015	-5.98116	-13.7319
AT1G10480	AT1G10480.1	Chr1	-1.31293	0.701509	0.029439
AT1G10490	AT1G10490.1	Chr1	-1.32482	-10.0049	-6.24331
AT1G10500	AT1G10500.1	Chr1	-0.834206	-2.4707	-2.32306
AT1G10510	AT1G10510.1	Chr1	-2.62204	-10.3248	-7.49238	-13.5342
AT1G10520	AT1G10520.1	Chr1	-1.47322	-3.50908	-3.38751
AT1G10522	AT1G10522.2	Chr1	-2.14103	1.3927	-0.170423
AT1G10530	AT1G10530.1	Chr1	-0.825101	-2.49297	-2.34
AT1G10540	AT1G10540.1	Chr1	-2.70209	-7.89258	-6.44166
AT1G10550	AT1G10550.1	Chr1	-2.0375	2.92434	0.500142
AT1G10560	AT1G10560.1	Chr1	-1.24729	-0.633963	-1.01847
AT1G10570	AT1G10570.2	Chr1	-1.59507	-2.92736	-2.97076	-14.3556
AT1G10580	AT1G10580.1	Chr1	-2.79311	3.5053	-0.000923947
AT1G10585	AT1G10585.1	Chr1	-2.55038	-2.41029	-2.99091
AT1G10586	AT1G10586.1	Chr1	-2.35774	1.11056	-0.504854
AT1G10588	AT1G10588.2	Chr1	-1.47915	-4.94604	-4.52682
AT1G10590	AT1G10590.1	Chr1	-2.35704	1.26356	-0.340535
AT1G10600	AT1G10600.3	Chr1	-1.30702	-2.65681	-2.65227
AT1G10610	AT1G10610.1	Chr1	-1.92755	-6.29403	-5.66626
AT1G10620	AT1G10620.1	Chr1	-2.49038	-0.242189	-1.55105
AT1G10630	AT1G10630.1	Chr1	-0.825743	-2.49139	-2.33879
AT1G10640	AT1G10640.1	Chr1	-1.72316	-2.4866	-2.66541
AT1G10650	AT1G10650.2	Chr1	-2.59967	2.88807	0.0385648
AT1G10652	AT1G10652.1	Chr1
AT1G10657	AT1G10657.2	Chr1	-0.731576	0.400462	0.0415757	-4.45191
AT1G10660	AT1G10660.2	Chr1	-1.30323	-0.980766	-1.31302	-10.4023
AT1G10670	AT1G10670.4	Chr1	-2.68724	-16.3382	-11.609
AT1G10680	AT1G10680.1	Chr1	-2.88722	-21.5987	-12.9311
AT1G10690	AT1G10690.1	Chr1	-0.873992	0.822313	0.292842
AT1G10700	AT1G10700.1	Chr1				-13.685
AT1G10710	AT1G10710.1	Chr1	-0.845537	-2.44337	-2.30237
AT1G10717	AT1G10717.1	Chr1	-0.85242	-1.45999	-1.51016
AT1G10720	AT1G10720.1	Chr1	-1.19847	-2.49383	-2.45667	-9.06132
AT1G10730	AT1G10730.1	Chr1	-2.29873	0.513699	-1.04972
AT1G10740	AT1G10740.4	Chr1	-2.78885	-0.992527	-2.29528
AT1G10745	AT1G10745.1	Chr1	-1.823	1.24086	-0.061795
AT1G10747	AT1G10747.1	Chr1	-0.860743	-2.40734	-2.27522
AT1G10750	AT1G10750.1	Chr1	1.50957	2.06265	2.18778
AT1G10760	AT1G10760.1	Chr1	-1.05154	-1.09515	-1.26214	-12.1816
AT1G10770	AT1G10770.1	Chr1	-2.96944	-12.4	-9.56649
AT1G10780	AT1G10780.1	Chr1	-2.75052	-18.8956	-12.5978	-13.7036
AT1G10790	AT1G10790.1	Chr1	-1.32006	-4.31033	-3.97481	-12.7625
AT1G10800	AT1G10800.1	Chr1	-0.125901	-0.909911	-0.773637	-10.6701
AT1G10810	AT1G10810.1	Chr1	-1.45862	-3.54981	-3.41792	-10.4697
AT1G10820	AT1G10820.1	Chr1	-2.41325	-10.8485	-8.87302	-11.2547
AT1G10830	AT1G10830.1	Chr1	-1.11968	-1.46118	-1.61717	-9.10247
AT1G10840	AT1G10840.1	Chr1	-2.8014	-18.6515	-12.4036	-8.53103
AT1G10850	AT1G10850.1	Chr1	-2.71706	3.27593	0.0159492	-11.2955
AT1G10865	AT1G10865.2	Chr1	0.298754	2.35329	1.70053
AT1G10870	AT1G10870.1	Chr1	-1.48959	-0.251701	-1.00281
AT1G10880	AT1G10880.1	Chr1	-2.68359	-0.47051	-1.91978
AT1G10890	AT1G10890.1	Chr1	-1.70986	0.98598	0.0373046
AT1G10900	AT1G10900.1	Chr1	-2.18053	0.917343	-0.404917
AT1G10910	AT1G10910.1	Chr1	-1.91954	-1.42485	-1.95708	-8.83543
AT1G10920	AT1G10920.1	Chr1	1.63711	3.19376	2.86908
AT1G10930	AT1G10930.1	Chr1	-2.7195	-2.0162	-2.80011
AT1G10940	AT1G10940.1	Chr1	-2.6835	-0.655513	-1.97898
AT1G10950	AT1G10950.1	Chr1	-2.77353	-19.2316	-12.7225
AT1G10960	AT1G10960.1	Chr1	-1.32076	-2.60301	-2.60891	-2.9291
AT1G10970	AT1G10970.1	Chr1	-1.34486	-2.56803	-2.58693	-16.8407
AT1G10980	AT1G10980.1	Chr1	-1.59363	-1.65877	-1.97527	-14.1576
AT1G10990	AT1G10990.2	Chr1	-2.27147	0.565208	-0.507619
AT1G11000	AT1G11000.1	Chr1	-1.42412	-3.54187	-3.3964	-12.0781
AT1G11020	AT1G11020.1	Chr1	-1.08649	-1.4843	-1.62558
AT1G11040	AT1G11040.1	Chr1	-2.34803	2.15289	-0.130675
AT1G11050	AT1G11050.1	Chr1	-1.11617	-2.6291	-2.54938
AT1G11060	AT1G11060.1	Chr1	-0.819358	0.353053	-0.267885	-12.824
AT1G11070	AT1G11070.1	Chr1	-2.885	-19.8867	-12.6594
AT1G11080	AT1G11080.1	Chr1	-1.78975	-4.83624	-4.5057
AT1G11090	AT1G11090.1	Chr1	-1.5371	-1.633	-1.92806	-10.2596
AT1G11100	AT1G11100.2	Chr1	-1.75534	-3.84468	-3.71214	-11.8955
AT1G11110	AT1G11110.1	Chr1	-1.28782	-2.58899	-2.58286
AT1G11112	AT1G11112.1	Chr1	-2.10083	0.641316	-0.614111
AT1G11120	AT1G11120.2	Chr1	-0.814805	0.403793	0.0131497
AT1G11125	AT1G11125.1	Chr1	-1.24225	-0.607487	-0.991935
AT1G11130	AT1G11130.1	Chr1	-2.66934	3.69297	0.201792	-9.5211
AT1G11145	AT1G11145.1	Chr1	-1.28144	-0.991591	-1.31431
AT1G11160	AT1G11160.1	Chr1	-2.7413	-2.69802	-3.21191
AT1G11170	AT1G11170.1	Chr1	-2.33192	0.0525544	-1.28754	-14.5047
AT1G11180	AT1G11180.1	Chr1	-2.56692	0.896568	-1.04488
AT1G11190	AT1G11190.1	Chr1	-1.68037	-3.24809	-2.89797	-8.01564
AT1G11200	AT1G11200.1	Chr1	-1.35526	-2.5137	-2.54195
AT1G11210	AT1G11210.1	Chr1	-2.00038	-3.21533	-3.32171
AT1G11220	AT1G11220.1	Chr1	-2.31935	-5.16559	-4.55676	-11.7938
AT1G11230	AT1G11230.2	Chr1	-2.34257	2.29059	-0.0100305
AT1G11240	AT1G11240.1	Chr1	-2.3967	2.3741	0.189696
AT1G11250	AT1G11250.1	Chr1	-0.820569	-2.50417	-2.34854
AT1G11260	AT1G11260.1	Chr1	-0.117617	-4.13884	-2.4616	-10.4434
AT1G11270	AT1G11270.2	Chr1	-2.33315	2.1606	0.555186	-12.1156
AT1G11280	AT1G11280.3	Chr1	-2.53372	-1.75171	-2.53981	-15.1408
AT1G11290	AT1G11290.1	Chr1	-1.27434	-0.663425	-1.05701	-12.1004
AT1G11300	AT1G11300.1	Chr1	-1.84406	3.20006	0.47419	-12.6964
AT1G11310	AT1G11310.1	Chr1	-0.824782	-2.49375	-2.3406
AT1G11320	AT1G11320.1	Chr1	-2.47284	3.28024	0.299419
AT1G11330	AT1G11330.2	Chr1	-0.427703	0.181115	-0.14632	-10.4748
AT1G11340	AT1G11340.1	Chr1	-1.60498	-3.74326	-3.61367	-13.6327
AT1G11350	AT1G11350.1	Chr1	-1.27322	-2.66852	-2.64912
AT1G11360	AT1G11360.4	Chr1	-1.48273	-4.93394	-4.5176	-2.57025
AT1G11362	AT1G11362.1	Chr1
AT1G11370	AT1G11370.1	Chr1	-2.90218	-9.56077	-7.7725
AT1G11380	AT1G11380.1	Chr1	-0.963258	-1.42959	-1.52609	-10.044
AT1G11390	AT1G11390.1	Chr1	-1.67401	-2.55523	-2.71595
AT1G11400	AT1G11400.2	Chr1	-1.41366	2.13323	0.563029
AT1G11410	AT1G11410.1	Chr1	-1.71494	-1.14285	-1.64038
AT1G11420	AT1G11420.1	Chr1	-1.5938	-5.54593	-5.03146
AT1G11430	AT1G11430.1	Chr1	-1.46029	-3.52693	-3.39811	-8.31059
AT1G11440	AT1G11440.1	Chr1	-1.7549	-1.12842	-1.645	-9.09571
AT1G11450	AT1G11450.1	Chr1	-0.8377	0.415682	0.0181193	-13.3236
AT1G11460	AT1G11460.1	Chr1	-1.78519	1.20292	0.0765435
AT1G11470	AT1G11470.1	Chr1	1.4423	2.74348	2.54166
AT1G11475	AT1G11475.1	Chr1	-0.8167	-2.51379	-2.35589
AT1G11480	AT1G11480.2	Chr1	-1.74499	-1.75584	-2.11107	-12.4064
AT1G11490	AT1G11490.1	Chr1	-2.02273	-2.05288	-2.47894
AT1G11500	AT1G11500.1	Chr1	-1.05814	-1.35913	-1.49829	-10.6546
AT1G11510	AT1G11510.1	Chr1	-1.34406	-2.08714	-2.21045
AT1G11520	AT1G11520.1	Chr1	-1.61892	-1.24657	-1.65561
AT1G11530	AT1G11530.1	Chr1
AT1G11540	AT1G11540.1	Chr1	-2.40089	-6.85539	-6.05236
AT1G11545	AT1G11545.1	Chr1	-1.32679	-2.61045	-2.61812
AT1G11560	AT1G11560.1	Chr1	-1.72021	-1.55856	-1.95637
AT1G11570	AT1G11570.2	Chr1	-1.31599	-2.63577	-2.63676
AT1G11572	AT1G11572.1	Chr1	-1.1917	-3.32867	-3.13012
AT1G11580	AT1G11580.1	Chr1	1.35078	3.39423	2.71948
AT1G11590	AT1G11590.1	Chr1
AT1G11593	AT1G11593.1	Chr1	-1.86811	-3.10011	-3.17052
AT1G11600	AT1G11600.1	Chr1	-1.58226	-1.3563	-1.73839
AT1G11608	AT1G11608.1	Chr1	-1.57181	-0.39934	-0.979978
AT1G11610	AT1G11610.2	Chr1	-2.8045	-14.0487	-9.52167
AT1G11620	AT1G11620.1	Chr1	-1.5711	-2.9618	-2.99128
AT1G11630	AT1G11630.1	Chr1	-1.52766	0.883189	0.0461371
AT1G11650	AT1G11650.2	Chr1	-2.65197	-10.0099	-7.8947	-11.0452
AT1G11655	AT1G11655.1	Chr1	-1.18275	0.712561	0.0939665
AT1G11660	AT1G11660.1	Chr1	-2.74484	3.60718	0.116697
AT1G11670	AT1G11670.1	Chr1	0.364463	2.51414	1.86176
AT1G11680	AT1G11680.1	Chr1	-2.68776	3.25817	0.2274
AT1G11684	AT1G11684.1	Chr1	-0.818703	-2.5088	-2.35207
AT1G11690	AT1G11690.1	Chr1	-1.1131	-3.54076	-3.29065	-15.1654
AT1G11700	AT1G11700.1	Chr1	-1.49633	-3.39134	-3.29217
AT1G11710	AT1G11710.1	Chr1	-1.74555	-4.3696	-4.14864
AT1G11720	AT1G11720.2	Chr1	-2.71223	-3.08388	-3.38243	-11.3892
AT1G11730	AT1G11730.1	Chr1	-2.7001	3.31816	0.148936
AT1G11740	AT1G11740.1	Chr1	-1.69374	2.13277	0.431995
AT1G11750	AT1G11750.2	Chr1	-2.05167	-0.319091	-1.29992
AT1G11755	AT1G11755.1	Chr1	-1.82025	0.306096	-0.535139
AT1G11760	AT1G11760.1	Chr1	-2.9647	-13.6701	-10.1912	-13.6784
AT1G11765	AT1G11765.1	Chr1	-1.54489	-1.67354	-1.968
AT1G11770	AT1G11770.1	Chr1	-2.20441	-4.39635	-4.27055	-12.344
AT1G11780	AT1G11780.1	Chr1	-0.823003	-2.49814	-2.34394
AT1G11785	AT1G11785.1	Chr1	-1.31026	-0.887176	-1.14724
AT1G11790	AT1G11790.2	Chr1	-1.98906	-7.6596	-6.71274	-13.2455
AT1G11800	AT1G11800.1	Chr1	-1.34048	-2.57832	-2.59449	-14.3087
AT1G11810	AT1G11810.1	Chr1	-1.98165	-2.82865	-3.03807
AT1G11820	AT1G11820.2	Chr1	-1.80029	-3.31108	-3.32231	-14.5827
AT1G11840	AT1G11840.2	Chr1	-0.76702	3.08122	1.31399
AT1G11850	AT1G11850.2	Chr1	-0.939478	-0.676067	-0.901268
AT1G11860	AT1G11860.1	Chr1	0.153454	3.41512	1.99152
AT1G11870	AT1G11870.2	Chr1	-1.324	-7.52627	-5.09216	-14.3691
AT1G11880	AT1G11880.1	Chr1	-1.93737	-4.58184	-4.10871
AT1G11890	AT1G11890.1	Chr1	0.0154569	1.14433	0.668627	-11.7438
AT1G11900	AT1G11900.1	Chr1	-1.13529	-1.43363	-1.59759	-17.9489
AT1G11905	AT1G11905.1	Chr1				-10.6231
AT1G11910	AT1G11910.1	Chr1	-1.70686	2.52566	0.382715
AT1G11915	AT1G11915.1	Chr1	-1.33058	-2.5779	-2.59011	-12.4354
AT1G11920	AT1G11920.1	Chr1	-1.31599	-2.63577	-2.63676	-10.444
AT1G11925	AT1G11925.1	Chr1	-0.811986	-2.5256	-2.36492	-4.5339
AT1G11930	AT1G11930.2	Chr1	-2.80155	-17.5761	-11.939	-9.38862
AT1G11940	AT1G11940.1	Chr1	-2.83239	-15.734	-10.3788	-2.5231
AT1G11950	AT1G11950.1	Chr1	-2.61481	0.0794647	-1.61259	-14.3633
AT1G11960	AT1G11960.1	Chr1	-2.65615	-3.64349	-3.65483
AT1G11970	AT1G11970.1	Chr1	-1.09725	-1.42782	-1.57719
AT1G11980	AT1G11980.1	Chr1	-1.05693	-1.48307	-1.61267
AT1G11990	AT1G11990.1	Chr1	-2.77211	0.915067	-1.19733
AT1G12000	AT1G12000.1	Chr1	-0.520657	-2.64673	-1.84896	-10.7171
AT1G12010	AT1G12010.1	Chr1	-2.24883	-1.60702	-2.29673	-9.7309
AT1G12020	AT1G12020.1	Chr1	-1.10125	0.720293	0.134913
AT1G12030	AT1G12030.1	Chr1	-1.52615	-3.36093	-3.27746
AT1G12040	AT1G12040.1	Chr1	-2.18775	-4.9109	-4.65667
AT1G12050	AT1G12050.1	Chr1	-0.770064	2.04645	0.830291
AT1G12060	AT1G12060.1	Chr1	-1.32295	-2.57108	-2.58085
AT1G12064	AT1G12064.1	Chr1
AT1G12070	AT1G12070.1	Chr1	-2.42692	1.92542	-0.171683
AT1G12080	AT1G12080.2	Chr1	-1.30004	-0.867306	-1.2052
AT1G12090	AT1G12090.1	Chr1
AT1G12100	AT1G12100.1	Chr1	-2.87283	-9.6316	-8.02237
AT1G12110	AT1G12110.1	Chr1	-1.36138	-2.52912	-2.55834	-13.7228
AT1G12120	AT1G12120.1	Chr1	-1.89594	0.333211	-0.617131
AT1G12130	AT1G12130.1	Chr1	-1.84634	-1.52644	-1.98498	-12.3863
AT1G12140	AT1G12140.1	Chr1	-1.49029	-2.00416	-2.19595
AT1G12150	AT1G12150.1	Chr1	-1.60544	-5.50292	-4.99868	-14.4975
AT1G12160	AT1G12160.1	Chr1	-1.58289	-1.60144	-1.88757
AT1G12170	AT1G12170.1	Chr1	-1.23131	-1.64964	-1.81377
AT1G12180	AT1G12180.1	Chr1	-0.595994	-0.0373204	-0.265455
AT1G12190	AT1G12190.1	Chr1	-1.35771	-1.09401	-1.43986	-10.0125
AT1G12200	AT1G12200.1	Chr1	-2.83534	-8.40063	-6.40413
AT1G12210	AT1G12210.1	Chr1	-2.99104	-17.0948	-11.4026	-11.5834
AT1G12211	AT1G12211.1	Chr1
AT1G12220	AT1G12220.2	Chr1	-1.55483	-4.69289	-4.33549
AT1G12230	AT1G12230.2	Chr1	-1.55486	3.24357	0.963927
AT1G12240	AT1G12240.1	Chr1	-2.20872	-3.67387	-3.57147	-10.4222
AT1G12244	AT1G12244.1	Chr1	-2.5126	-11.4288	-9.00091
AT1G12250	AT1G12250.2	Chr1	-1.50284	-3.36983	-3.27578
AT1G12260	AT1G12260.1	Chr1	-1.23746	0.693058	0.0507168
AT1G12270	AT1G12270.1	Chr1	-0.811499	0.402162	0.0125544
AT1G12280	AT1G12280.1	Chr1	-1.67829	-4.89841	-4.54418
AT1G12290	AT1G12290.2	Chr1	-2.47126	3.22166	0.159782	-14.1577
AT1G12300	AT1G12300.1	Chr1	-1.16981	-3.3765	-3.06362
AT1G12310	AT1G12310.1	Chr1
AT1G12320	AT1G12320.1	Chr1	-2.74295	-16.8016	-11.7881
AT1G12330	AT1G12330.1	Chr1	5.50354	3.26221	5.2229	-14.4873
AT1G12340	AT1G12340.1	Chr1
AT1G12350	AT1G12350.1	Chr1	-1.52885	-4.60118	-4.19364	-10.0702
AT1G12360	AT1G12360.1	Chr1	-2.77027	-8.28849	-6.48346
AT1G12370	AT1G12370.2	Chr1	0.109588	2.60539	1.69199	-11.7281
AT1G12380	AT1G12380.1	Chr1	-1.85947	-2.32166	-2.60978	-7.07401
AT1G12390	AT1G12390.1	Chr1
AT1G12400	AT1G12400.1	Chr1	-2.294	1.97333	0.134457
AT1G12410	AT1G12410.1	Chr1	-1.94516	-0.830523	-1.59275
AT1G12411	AT1G12411.1	Chr1
AT1G12420	AT1G12420.1	Chr1	-2.82885	3.57556	0.104348
AT1G12423	AT1G12423.1	Chr1	-0.720645	0.415467	0.0624437
AT1G12430	AT1G12430.2	Chr1	-2.32446	3.6777	0.368385	-12.9001
AT1G12440	AT1G12440.1	Chr1	-1.80984	2.7647	0.670591	-9.43391
AT1G12450	AT1G12450.1	Chr1	-2.93035	-10.8964	-8.20642	-12.3437
AT1G12451	AT1G12451.1	Chr1
AT1G12460	AT1G12460.1	Chr1	-0.746849	0.400751	0.0359807
AT1G12470	AT1G12470.1	Chr1	-1.55915	-2.08462	-2.28641
AT1G12480	AT1G12480.1	Chr1	-0.821877	-2.50093	-2.34606
AT1G12490	AT1G12490.1	Chr1	-1.95873	0.0838276	-0.791215
AT1G12500	AT1G12500.1	Chr1	-1.46662	-3.35105	-3.24433	-13.1273
AT1G12520	AT1G12520.1	Chr1	-1.40055	-0.341316	-0.853469
AT1G12530	AT1G12530.1	Chr1	-2.28157	2.79409	0.303089
AT1G12540	AT1G12540.1	Chr1	-1.60241	-0.53827	-1.11398
AT1G12550	AT1G12550.1	Chr1	-2.03051	1.1813	-0.250791	-15.751
AT1G12560	AT1G12560.1	Chr1	-1.38433	-2.43476	-2.48241
AT1G12570	AT1G12570.1	Chr1	-2.83512	-16.5742	-11.4497
AT1G12580	AT1G12580.1	Chr1	-2.64566	2.98208	0.271304
AT1G12600	AT1G12600.1	Chr1	-2.65262	1.3623	-0.905429
AT1G12610	AT1G12610.1	Chr1	-2.34023	-1.76599	-2.43634	-12.8814
AT1G12620	AT1G12620.1	Chr1	-0.997069	-1.17461	-1.29847
AT1G12630	AT1G12630.1	Chr1	-1.96174	-3.72196	-3.68961
AT1G12640	AT1G12640.1	Chr1	0.64592	-3.15088	-1.75648	-9.94498
AT1G12650	AT1G12650.2	Chr1	-1.83715	1.49714	-0.0997346	-9.12846
AT1G12660	AT1G12660.1	Chr1	-0.629172	0.438727	0.122325
AT1G12663	AT1G12663.1	Chr1	-0.820969	-2.50318	-2.34778
AT1G12665	AT1G12665.1	Chr1	-1.42913	-1.84353	-1.99803
AT1G12672	AT1G12672.2	Chr1	-1.34836	2.02616	0.695425
AT1G12680	AT1G12680.1	Chr1	-2.2786	2.48377	-0.0312683	-9.03786
AT1G12700	AT1G12700.1	Chr1	-1.52487	3.49341	0.809116	-11.8538
AT1G12710	AT1G12710.1	Chr1	-0.86121	2.92257	1.2363	-8.85351
AT1G12730	AT1G12730.1	Chr1	-2.81589	-14.5811	-10.4994	-14.9523
AT1G12740	AT1G12740.2	Chr1	-0.156286	-0.762359	-0.575789	-13.881
AT1G12750	AT1G12750.3	Chr1	-1.74604	-3.10923	-3.15673
AT1G12760	AT1G12760.2	Chr1	-2.3708	-13.1216	-8.91981
AT1G12770	AT1G12770.1	Chr1	-1.62854	-1.58634	-1.92435
AT1G12775	AT1G12775.1	Chr1	-2.04899	-0.716011	-1.52513
AT1G12780	AT1G12780.1	Chr1	-1.42198	1.72725	0.18293
AT1G12790	AT1G12790.1	Chr1	-2.5203	-6.21151	-5.50981	-6.00833
AT1G12800	AT1G12800.1	Chr1	-2.88314	-19.3571	-12.4584	-12.0909
AT1G12805	AT1G12805.1	Chr1	-1.98004	-6.35854	-5.72907
AT1G12810	AT1G12810.1	Chr1	-2.30116	2.50156	0.535369	-12.5737
AT1G12820	AT1G12820.1	Chr1
AT1G12830	AT1G12830.1	Chr1	-1.52478	-2.93043	-2.94374	-9.11674
AT1G12840	AT1G12840.1	Chr1	-2.29419	-0.355673	-1.43318
AT1G12845	AT1G12845.1	Chr1
AT1G12850	AT1G12850.1	Chr1	-1.65918	2.76992	0.753011
AT1G12855	AT1G12855.1	Chr1	-1.99481	-0.683397	-1.47256
AT1G12860	AT1G12860.1	Chr1	-2.25582	3.26693	0.557495
AT1G12870	AT1G12870.1	Chr1	-1.97085	-7.09562	-6.28763
AT1G12880	AT1G12880.1	Chr1	-0.879926	2.0189	0.945085
AT1G12890	AT1G12890.1	Chr1	-1.28837	-0.653441	-1.05361	-6.18431
AT1G12900	AT1G12900.1	Chr1
AT1G12910	AT1G12910.1	Chr1
AT1G12920	AT1G12920.1	Chr1	-1.28274	-2.68155	-2.66489	-9.60219
AT1G12930	AT1G12930.1	Chr1	-0.749402	2.04049	0.91716
AT1G12938	AT1G12938.1	Chr1
AT1G12940	AT1G12940.1	Chr1	-0.836137	0.414831	0.0177252
AT1G12950	AT1G12950.1	Chr1	0.274085	-0.742785	-0.324115	-16.9901
AT1G12960	AT1G12960.1	Chr1	-1.25886	0.688093	0.036626
AT1G12970	AT1G12970.1	Chr1	-1.8122	3.47805	0.775359
AT1G12980	AT1G12980.1	Chr1	-2.87407	-19.1369	-12.3931
AT1G12990	AT1G12990.1	Chr1	-1.2954	-0.980766	-1.30983
AT1G13000	AT1G13000.2	Chr1	-1.31168	-2.62603	-2.62615
AT1G13020	AT1G13020.1	Chr1	-1.86398	-3.66894	-3.62823	-14.0692
AT1G13030	AT1G13030.1	Chr1	-1.29723	-2.66244	-2.6534
AT1G13040	AT1G13040.1	Chr1	-1.29257	-2.6908	-2.67736	-12.3041
AT1G13050	AT1G13050.2	Chr1	-1.31583	-4.32334	-3.98477	-2.98738
AT1G13060	AT1G13060.2	Chr1	-2.58455	2.33866	0.0727079	-13.4082
AT1G13080	AT1G13080.2	Chr1	-1.18859	-2.13731	-2.17017	-8.1425
AT1G13090	AT1G13090.1	Chr1	-1.50668	-3.4689	-3.33359	-18.1485
AT1G13100	AT1G13100.1	Chr1	-1.21106	-0.95862	-1.25477	-10.1849
AT1G13110	AT1G13110.1	Chr1	-1.12242	-3.51494	-3.27091
AT1G13120	AT1G13120.1	Chr1	-0.203592	-6.13377	-3.74876
AT1G13130	AT1G13130.1	Chr1	-1.4829	-4.93339	-4.51717
AT1G13140	AT1G13140.1	Chr1	-1.5662	-4.28135	-4.02882	-9.14056
AT1G13150	AT1G13150.1	Chr1
AT1G13160	AT1G13160.1	Chr1	-1.08892	-1.4789	-1.62151	-10.3555
AT1G13170	AT1G13170.2	Chr1	-2.82093	-11.9426	-8.13672	-11.0879
AT1G13180	AT1G13180.1	Chr1	-1.85859	3.21937	0.664788	-12.7824
AT1G13190	AT1G13190.1	Chr1	-1.78591	-4.30232	-4.10812
AT1G13195	AT1G13195.1	Chr1	-2.66611	-12.4326	-9.30339
AT1G13200	AT1G13200.1	Chr1
AT1G13210	AT1G13210.1	Chr1	-2.68384	-5.69766	-4.93569
AT1G13220	AT1G13220.2	Chr1	-1.71838	-5.96592	-5.38449
AT1G13230	AT1G13230.1	Chr1	-1.31095	-0.915692	-1.25496	-14.1852
AT1G13245	AT1G13245.1	Chr1
AT1G13250	AT1G13250.1	Chr1	-1.12408	-3.51038	-3.26743
AT1G13260	AT1G13260.1	Chr1	-1.31683	-0.945223	-1.2851
AT1G13270	AT1G13270.1	Chr1	4.83089	3.11698	4.75143	-9.68477
AT1G13280	AT1G13280.1	Chr1	0.743297	-1.49692	-0.593331	-10.8026
AT1G13290	AT1G13290.1	Chr1	-1.59471	3.26327	0.887154	-9.19809
AT1G13300	AT1G13300.1	Chr1	-1.73466	-4.70622	-4.40164
AT1G13310	AT1G13310.1	Chr1	-2.72431	2.74023	-0.0699189
AT1G13320	AT1G13320.3	Chr1	-2.57445	1.06188	-0.959648	-10.1304
AT1G13330	AT1G13330.1	Chr1	-1.96418	2.20697	0.165879
AT1G13340	AT1G13340.1	Chr1	-1.70454	-6.02142	-5.42654	-7.53683
AT1G13350	AT1G13350.2	Chr1	-2.67254	2.24257	-0.391288	-16.0644
AT1G13360	AT1G13360.2	Chr1	-2.91893	-16.5653	-11.4374	-13.4468
AT1G13370	AT1G13370.1	Chr1	-2.86232	-14.6928	-10.7249
AT1G13380	AT1G13380.1	Chr1	-1.18121	-3.35637	-3.1509	-15.2852
AT1G13390	AT1G13390.2	Chr1	-0.730415	1.79968	0.735243
AT1G13400	AT1G13400.1	Chr1	-1.89743	-0.341932	-1.1288
AT1G13410	AT1G13410.1	Chr1	-1.32037	0.78401	0.0695681	-10.5365
AT1G13420	AT1G13420.1	Chr1	-1.19697	-0.827899	-1.1624
AT1G13430	AT1G13430.1	Chr1	-1.10423	-1.27929	-1.46513
AT1G13440	AT1G13440.2	Chr1	-1.79024	2.35833	0.509373	-10.8725
AT1G13450	AT1G13450.2	Chr1	-1.60488	1.6439	-0.0891684
AT1G13460	AT1G13460.2	Chr1	1.64454	-0.157635	0.893612
AT1G13470	AT1G13470.1	Chr1	-0.686692	-1.51263	-1.46704
AT1G13480	AT1G13480.1	Chr1	-1.42681	-0.661951	-1.11934
AT1G13485	AT1G13485.1	Chr1	-1.1347	-3.48124	-3.24525
AT1G13490	AT1G13490.1	Chr1	-1.9326	-0.783231	-1.39721	-14.6666
AT1G13500	AT1G13500.1	Chr1	-1.33027	-2.50745	-2.52529
AT1G13510	AT1G13510.1	Chr1	-1.4749	-3.22041	-3.13418	-15.6332
AT1G13520	AT1G13520.1	Chr1	-2.43097	-10.6681	-8.67857	-11.3074
AT1G13530	AT1G13530.1	Chr1	-0.811203	-2.52757	-2.36642
AT1G13540	AT1G13540.1	Chr1	-2.32436	1.17114	-0.364096	-16.383
AT1G13550	AT1G13550.1	Chr1	-1.87121	-3.55799	-3.56135
AT1G13560	AT1G13560.1	Chr1	-1.7767	0.819035	-0.492626	-3.12176
AT1G13570	AT1G13570.1	Chr1	-0.599871	3.20082	1.49711
AT1G13580	AT1G13580.3	Chr1				-10.5508
AT1G13590	AT1G13590.1	Chr1	-1.08212	0.559938	0.0190158
AT1G13600	AT1G13600.1	Chr1	-1.30017	-4.37185	-4.022
AT1G13605	AT1G13605.1	Chr1				-9.06892
AT1G13607	AT1G13607.1	Chr1	-0.774949	0.398444	0.022488
AT1G13608	AT1G13608.1	Chr1	-0.951928	-1.28694	-1.40664
AT1G13609	AT1G13609.1	Chr1	-1.12705	-3.5022	-3.2612
AT1G13610	AT1G13610.2	Chr1	-1.22176	0.301798	-0.471797
AT1G13620	AT1G13620.1	Chr1	-1.12621	-1.42484	-1.5858
AT1G13630	AT1G13630.2	Chr1	-1.08857	-1.49979	-1.64089
AT1G13635	AT1G13635.2	Chr1	-1.18374	-6.09663	-4.44142
AT1G13640	AT1G13640.1	Chr1	-1.17219	-2.63577	-2.5782
AT1G13650	AT1G13650.1	Chr1	-1.80602	-2.07267	-2.38111
AT1G13670	AT1G13670.1	Chr1	-0.826175	-2.49032	-2.33798	-13.7423
AT1G13680	AT1G13680.1	Chr1	-1.96271	-1.89962	-2.26855	-10.6897
AT1G13690	AT1G13690.1	Chr1	-0.816512	-2.51426	-2.35624	-8.99369
AT1G13700	AT1G13700.1	Chr1	-2.77625	-5.93377	-5.4212
AT1G13710	AT1G13710.1	Chr1	-1.2434	-2.1571	-2.21112
AT1G13730	AT1G13730.1	Chr1	-1.47779	-2.52859	-2.60749	-6.37302
AT1G13740	AT1G13740.1	Chr1	-1.45546	-2.06845	-2.23986
AT1G13750	AT1G13750.1	Chr1	-2.53472	-8.89748	-6.95321
AT1G13755	AT1G13755.1	Chr1	-1.76701	-5.77041	-5.23758
AT1G13760	AT1G13760.1	Chr1	-0.454651	-0.161735	-0.319455
AT1G13770	AT1G13770.2	Chr1	-2.36345	-15.1271	-10.3755
AT1G13780	AT1G13780.1	Chr1	-1.15628	-2.36496	-2.32797	-17.1115
AT1G13790	AT1G13790.1	Chr1	-1.92037	-2.94798	-3.10996
AT1G13800	AT1G13800.1	Chr1	-1.75295	-2.20122	-2.47337	-12.8773
AT1G13810	AT1G13810.1	Chr1	-3.02052	-12.6037	-9.70203	-15.0434
AT1G13820	AT1G13820.1	Chr1	-1.461	-2.05491	-2.22987
AT1G13830	AT1G13830.1	Chr1	-1.12648	-3.50378	-3.2624
AT1G13860	AT1G13860.3	Chr1	-2.7088	3.14022	0.0676796	-9.95411
AT1G13870	AT1G13870.1	Chr1	-0.810687	-2.52887	-2.36742
AT1G13880	AT1G13880.1	Chr1	-1.31268	-2.64352	-2.64247
AT1G13890	AT1G13890.1	Chr1	-0.816982	-2.51309	-2.35535	-7.13524
AT1G13900	AT1G13900.1	Chr1	-1.66058	-2.53765	-2.69452
AT1G13910	AT1G13910.1	Chr1
AT1G13920	AT1G13920.1	Chr1	-1.74462	-1.88124	-2.22017	-10.7991
AT1G13930	AT1G13930.3	Chr1	-2.49504	2.81253	0.211857
AT1G13940	AT1G13940.1	Chr1	-1.69922	-3.21298	-3.22601
AT1G13950	AT1G13950.1	Chr1	-2.49322	2.01865	0.0979461	-14.0263
AT1G13960	AT1G13960.2	Chr1	-1.74402	-0.663292	-1.25648	-13.7814
AT1G13970	AT1G13970.1	Chr1	-2.33382	-6.8531	-5.98715	-8.90907
AT1G13980	AT1G13980.1	Chr1	-1.80924	-3.40705	-3.34229
AT1G13990	AT1G13990.1	Chr1	0.518143	1.76829	1.4257
AT1G14000	AT1G14000.1	Chr1	-2.81626	-7.92292	-6.34108	-14.7703
AT1G14010	AT1G14010.1	Chr1	-0.807758	0.400338	0.0119123
AT1G14020	AT1G14020.1	Chr1	-2.82377	3.15764	0.0478637
AT1G14030	AT1G14030.1	Chr1	-1.88086	-4.79049	-4.50732
AT1G14040	AT1G14040.1	Chr1	-2.77407	-15.236	-10.9617
AT1G14048	AT1G14048.1	Chr1	-0.812513	-2.52428	-2.3639
AT1G14060	AT1G14060.1	Chr1	-1.53468	-4.76008	-4.38593	-10.8326
AT1G14070	AT1G14070.1	Chr1	-1.10446	-3.56491	-3.30916
AT1G14080	AT1G14080.1	Chr1	-1.49211	-3.45637	-3.34827
AT1G14100	AT1G14100.1	Chr1	-1.52096	-3.76969	-3.56201	-20.1445
AT1G14110	AT1G14110.1	Chr1	-1.03019	-1.41021	-1.52036	-13.1417
AT1G14120	AT1G14120.1	Chr1	-2.76735	2.48791	-0.203659
AT1G14130	AT1G14130.1	Chr1	-2.87584	-20.0188	-12.7197
AT1G14140	AT1G14140.1	Chr1	-2.00987	-1.82825	-2.30454
AT1G14150	AT1G14150.1	Chr1				-10.5745
AT1G14160	AT1G14160.1	Chr1	-2.31946	-9.23963	-7.77083	-10.2947
AT1G14170	AT1G14170.3	Chr1	-2.30868	3.46603	0.438046
AT1G14180	AT1G14180.1	Chr1	-1.29053	3.20221	1.0103
AT1G14185	AT1G14185.1	Chr1	-1.52201	-2.496	-2.59793	-12.2782
AT1G14190	AT1G14190.1	Chr1	-0.777923	-3.47274	-3.06681
AT1G14200	AT1G14200.1	Chr1	-2.71904	-14.3755	-10.4836
AT1G14205	AT1G14205.1	Chr1	-0.83288	-2.47392	-2.32551
AT1G14210	AT1G14210.1	Chr1	-1.41596	-2.08419	-2.23772
AT1G14220	AT1G14220.1	Chr1	-0.765239	0.406238	0.03504
AT1G14225	AT1G14225.1	Chr1	-1.14166	-1.10116	-1.35132
AT1G14230	AT1G14230.1	Chr1	-1.4531	-2.05627	-2.22782	-12.4661
AT1G14240	AT1G14240.2	Chr1	-2.82416	-5.11292	-4.58876
AT1G14250	AT1G14250.1	Chr1	-2.408	2.87343	0.336482	-16.4239
AT1G14260	AT1G14260.1	Chr1	-2.70204	1.92063	-0.588394	-12.5816
AT1G14270	AT1G14270.4	Chr1	0.0431193	3.17244	1.86061
AT1G14280	AT1G14280.1	Chr1	-1.54563	-1.7023	-1.99438	-9.7674
AT1G14290	AT1G14290.1	Chr1	-1.15263	-3.43265	-3.20839	-11.1857
AT1G14300	AT1G14300.2	Chr1	-1.1227	-3.51418	-3.27034
AT1G14310	AT1G14310.1	Chr1
AT1G14315	AT1G14315.2	Chr1	-1.50188	-3.21778	-3.14373
AT1G14320	AT1G14320.2	Chr1	-1.11104	-3.54651	-3.29505
AT1G14330	AT1G14330.1	Chr1	-2.66626	-15.7811	-11.4309
AT1G14340	AT1G14340.1	Chr1	-2.60394	2.55904	0.0852998
AT1G14345	AT1G14345.1	Chr1	-1.20261	-0.950223	-1.24352	-13.0814
AT1G14350	AT1G14350.2	Chr1	-2.01547	3.05997	0.491559	-14.7077
AT1G14360	AT1G14360.1	Chr1	-0.860042	-2.40899	-2.27645	-16.5156
AT1G14370	AT1G14370.1	Chr1	-1.01676	0.562905	0.0483333	-5.92837
AT1G14380	AT1G14380.2	Chr1	-1.72443	2.54213	0.65676
AT1G14390	AT1G14390.1	Chr1	-1.8254	-2.92166	-3.05919	-10.8923
AT1G14400	AT1G14400.1	Chr1	-1.17257	-2.64	-2.58217
AT1G14410	AT1G14410.1	Chr1				-8.94626
AT1G14420	AT1G14420.1	Chr1	-2.01159	-5.37217	-4.9683
AT1G14430	AT1G14430.1	Chr1	-1.51412	-4.8287	-4.43769	-14.7244
AT1G14440	AT1G14440.1	Chr1	-0.981456	-0.966124	-1.16842	-10.3081
AT1G14450	AT1G14450.1	Chr1
AT1G14455	AT1G14455.1	Chr1	-1.57984	-3.63889	-3.51153	-6.31788
AT1G14460	AT1G14460.1	Chr1	-2.8334	-10.5975	-7.38356	-15.4802
AT1G14470	AT1G14470.1	Chr1	-1.26712	-1.66288	-1.84067
AT1G14480	AT1G14480.1	Chr1	-2.50645	1.3961	-0.473649
AT1G14490	AT1G14490.1	Chr1	-0.766373	0.409558	0.0383507
AT1G14500	AT1G14500.1	Chr1	-1.73019	-4.33657	-4.11327
AT1G14510	AT1G14510.1	Chr1	-1.60785	1.95327	0.502812
AT1G14520	AT1G14520.1	Chr1	-2.26247	3.41864	0.482515
AT1G14530	AT1G14530.1	Chr1	-2.80818	-14.9812	-10.785
AT1G14540	AT1G14540.1	Chr1	-1.18901	3.29871	1.11536
AT1G14549	AT1G14549.1	Chr1	0.178118	-2.60034	-1.99887
AT1G14550	AT1G14550.1	Chr1	-0.826392	-2.48979	-2.33758	-11.4463
AT1G14560	AT1G14560.1	Chr1	-0.746299	0.398712	0.0339156	-7.1001
AT1G14570	AT1G14570.4	Chr1	-1.45742	-2.02227	-2.1988
AT1G14580	AT1G14580.1	Chr1	-2.91736	-19.3478	-12.4062
AT1G14590	AT1G14590.1	Chr1
AT1G14600	AT1G14600.1	Chr1	-2.88895	-15.6879	-10.7657	-13.5539
AT1G14610	AT1G14610.1	Chr1	-2.55977	-6.32215	-5.22062
AT1G14620	AT1G14620.2	Chr1	-0.821069	-2.50293	-2.34759	-8.95218
AT1G14630	AT1G14630.1	Chr1	-2.38762	-1.93928	-2.57899	-9.94734
AT1G14640	AT1G14640.1	Chr1	-2.88577	-15.0233	-10.4901
AT1G14642	AT1G14642.1	Chr1	-1.08866	-1.49961	-1.64075
AT1G14650	AT1G14650.2	Chr1	-1.87394	1.9701	0.216972	-12.8367
AT1G14660	AT1G14660.2	Chr1	-2.6963	3.02427	0.0102556
AT1G14670	AT1G14670.1	Chr1	-1.50731	-2.16686	-2.33527
AT1G14680	AT1G14680.1	Chr1	-1.45767	0.474566	-0.313707
AT1G14685	AT1G14685.1	Chr1	-1.26364	-0.923527	-1.24327
AT1G14686	AT1G14686.1	Chr1	-1.71187	-3.19134	-3.21279
AT1G14687	AT1G14687.1	Chr1
AT1G14688	AT1G14688.1	Chr1	-1.35717	-0.517289	-0.95512
AT1G14690	AT1G14690.1	Chr1	-2.5831	-6.52227	-5.14781
AT1G14700	AT1G14700.2	Chr1	-2.38557	2.78829	0.0798788	-7.74183
AT1G14710	AT1G14710.1	Chr1	-1.13223	-3.488	-3.25039
AT1G14720	AT1G14720.1	Chr1	-2.7269	3.08326	0.118279	-14.0803
AT1G14730	AT1G14730.1	Chr1	-2.50212	-12.2276	-9.67986
AT1G14740	AT1G14740.1	Chr1	-1.34631	-2.53722	-2.55961
AT1G14750	AT1G14750.1	Chr1	-2.34761	3.47366	0.374051
AT1G14755	AT1G14755.1	Chr1	-0.83912	-2.45879	-2.31404
AT1G14760	AT1G14760.3	Chr1
AT1G14770	AT1G14770.1	Chr1	-1.35325	-3.257	-2.67186	-16.6513
AT1G14780	AT1G14780.1	Chr1	-1.70422	-4.8243	-4.42289
AT1G14790	AT1G14790.1	Chr1	-1.67696	-4.91202	-4.4827
AT1G14800	AT1G14800.1	Chr1
AT1G14810	AT1G14810.1	Chr1	-2.8045	-12.3664	-8.72738
AT1G14820	AT1G14820.2	Chr1				-8.94717
AT1G14830	AT1G14830.1	Chr1	-1.77588	1.68614	0.310435
AT1G14840	AT1G14840.2	Chr1	-2.77869	-7.87661	-6.14447	-9.5873
AT1G14850	AT1G14850.1	Chr1	-1.26987	1.55024	0.136878
AT1G14860	AT1G14860.1	Chr1	-0.83847	-2.46036	-2.31523	-10.1834
AT1G14870	AT1G14870.1	Chr1	-2.78649	-15.2045	-11.0211
AT1G14880	AT1G14880.1	Chr1	-2.67611	2.74417	0.0707701
AT1G14890	AT1G14890.1	Chr1	-2.92696	-13.8528	-10.2306
AT1G14900	AT1G14900.1	Chr1	-1.1838	-3.34953	-3.14576	-12.7889
AT1G14910	AT1G14910.1	Chr1	-1.15684	2.18423	0.543463
AT1G14920	AT1G14920.1	Chr1	-2.99456	-16.652	-11.3894
AT1G14930	AT1G14930.1	Chr1	-0.658066	0.399651	0.0691901
AT1G14940	AT1G14940.1	Chr1	-1.63662	0.0302354	-0.752292
AT1G14950	AT1G14950.1	Chr1	-0.747165	0.402694	0.038031
AT1G14960	AT1G14960.1	Chr1	-2.74865	-15.673	-11.1414	-13.7897
AT1G14970	AT1G14970.1	Chr1	-1.47947	-4.94495	-4.526	-11.3031
AT1G14980	AT1G14980.1	Chr1
AT1G14990	AT1G14990.2	Chr1	-1.13012	-3.49377	-3.25478	-7.69746
AT1G15000	AT1G15000.1	Chr1	-1.18635	-1.8385	-1.92771	-6.53451
AT1G15010	AT1G15010.1	Chr1	-1.30583	0.69153	0.0212774
AT1G15015	AT1G15015.1	Chr1	-0.8232	0.474267	0.0919355
AT1G15020	AT1G15020.1	Chr1	-2.20662	-6.7225	-5.98522
AT1G15030	AT1G15030.1	Chr1	-1.30728	-0.944981	-1.281
AT1G15040	AT1G15040.1	Chr1	-1.47008	-4.97669	-4.55025	-10.6221
AT1G15045	AT1G15045.1	Chr1	-1.30792	-2.6547	-2.65071
AT1G15050	AT1G15050.1	Chr1	-0.718924	0.395265	0.0407426
AT1G15060	AT1G15060.1	Chr1	-2.85624	-21.525	-13.3153	-9.73684
AT1G15080	AT1G15080.1	Chr1	-2.50214	3.01909	0.12461	-11.3822
AT1G15100	AT1G15100.1	Chr1	-1.07103	-2.05148	-2.06503	-9.94038
AT1G15110	AT1G15110.2	Chr1	-2.79771	-20.1023	-12.9874	-4.4277
AT1G15120	AT1G15120.2	Chr1	-1.17515	1.39804	0.388812
AT1G15125	AT1G15125.1	Chr1	-0.815305	-2.51728	-2.35855
AT1G15130	AT1G15130.1	Chr1	-1.54119	-2.94282	-2.96169
AT1G15140	AT1G15140.1	Chr1				-8.93894
AT1G15150	AT1G15150.1	Chr1	-2.76269	-17.9587	-12.0733	-12.7081
AT1G15160	AT1G15160.1	Chr1	-2.77992	-19.0912	-12.53
AT1G15165	AT1G15165.1	Chr1	-2.03366	-5.28225	-4.90479
AT1G15170	AT1G15170.1	Chr1	-1.05482	-1.12639	-0.992914	-8.53618
AT1G15180	AT1G15180.1	Chr1	-0.314657	-0.21471	-0.00966748
AT1G15190	AT1G15190.1	Chr1	-1.13529	-1.40594	-1.57175
AT1G15200	AT1G15200.4	Chr1	-1.3329	-2.5961	-2.60757
AT1G15210	AT1G15210.1	Chr1	-2.8122	1.75108	-0.974012
AT1G15215	AT1G15215.2	Chr1	-1.76978	-4.28622	-4.08715
AT1G15220	AT1G15220.2	Chr1	-1.06975	-1.50107	-1.63457
AT1G15230	AT1G15230.1	Chr1	-1.3506	-2.43851	-2.47241	-15.5943
AT1G15240	AT1G15240.3	Chr1	-1.11397	-3.53836	-3.28882
AT1G15250	AT1G15250.1	Chr1	-0.814664	-2.51888	-2.35978
AT1G15260	AT1G15260.1	Chr1	0.295098	3.06544	1.97428	-11.8721
AT1G15270	AT1G15270.1	Chr1	-2.08923	1.96324	0.274049	-4.86806
AT1G15280	AT1G15280.1	Chr1	-2.77477	-17.3605	-11.8848
AT1G15290	AT1G15290.1	Chr1	-2.89254	-18.1031	-10.9628	-16.1635
AT1G15310	AT1G15310.1	Chr1	-1.72271	-1.62112	-2.0116	-13.58
AT1G15320	AT1G15320.2	Chr1	-0.8167	-2.51379	-2.35589
AT1G15330	AT1G15330.1	Chr1	-1.01576	-1.50107	-1.61299	-12.3242
AT1G15340	AT1G15340.2	Chr1	-1.06021	0.56608	0.0345477
AT1G15350	AT1G15350.1	Chr1	-1.31073	-2.62842	-2.62793
AT1G15360	AT1G15360.1	Chr1	-1.39242	0.819962	0.0782257
AT1G15370	AT1G15370.1	Chr1	-0.838495	0.416117	0.0183233	-6.82055
AT1G15380	AT1G15380.1	Chr1	-1.92999	-2.40245	-2.68619
AT1G15385	AT1G15385.1	Chr1	-0.806616	-2.53916	-2.37531
AT1G15390	AT1G15390.1	Chr1
AT1G15400	AT1G15400.1	Chr1	-0.747266	0.405086	0.0406674	-13.0436
AT1G15410	AT1G15410.1	Chr1				-10.714
AT1G15415	AT1G15415.1	Chr1
AT1G15420	AT1G15420.1	Chr1	-1.11446	-3.53697	-3.28776	-14.0041
AT1G15430	AT1G15430.1	Chr1	0.907965	3.09625	2.3181	-13.0859
AT1G15440	AT1G15440.2	Chr1	-1.7041	-3.64505	-3.5704
AT1G15460	AT1G15460.1	Chr1	-1.81046	0.628626	-0.812826	-12.9177
AT1G15470	AT1G15470.1	Chr1	-2.42796	3.16166	0.305417	-7.73352
AT1G15480	AT1G15480.1	Chr1	-1.29522	-2.08655	-2.18957
AT1G15490	AT1G15490.1	Chr1	-1.83768	-2.86414	-3.01478
AT1G15500	AT1G15500.1	Chr1	-2.65999	2.77376	-0.0462019	-12.5159
AT1G15510	AT1G15510.1	Chr1	-1.83538	-3.61693	-3.5956	-9.91801
AT1G15520	AT1G15520.1	Chr1	-2.74981	0.371353	-1.56544
AT1G15530	AT1G15530.1	Chr1	-1.5991	-3.11214	-3.09544	-12.6068
AT1G15540	AT1G15540.1	Chr1	-1.08484	-1.48793	-1.62832
AT1G15550	AT1G15550.1	Chr1	-1.12763	-3.50062	-3.25999
AT1G15570	AT1G15570.1	Chr1	-2.78595	-18.7477	-12.4695	-4.5531
AT1G15580	AT1G15580.1	Chr1	-0.832404	-2.47508	-2.32639
AT1G15590	AT1G15590.2	Chr1	-1.13789	-3.47255	-3.23864
AT1G15600	AT1G15600.1	Chr1	3.44532	2.13728	3.27876
AT1G15610	AT1G15610.2	Chr1	-1.60292	-0.123247	-0.728819
AT1G15620	AT1G15620.1	Chr1	-1.56107	-0.136162	-0.787281
AT1G15630	AT1G15630.1	Chr1	-2.48441	-1.60415	-2.44734
AT1G15640	AT1G15640.1	Chr1	-1.47622	-3.47989	-3.36267
AT1G15660	AT1G15660.1	Chr1	-2.8381	-21.0566	-13.1688	-16.266
AT1G15670	AT1G15670.1	Chr1	-2.94389	-17.459	-11.6943	-11.9467
AT1G15680	AT1G15680.1	Chr1	-1.31057	-0.668818	-0.877182	-10.8304
AT1G15690	AT1G15690.2	Chr1	-0.524558	3.36616	1.59291
AT1G15700	AT1G15700.1	Chr1	-1.64225	-1.40089	-1.76271	-13.648
AT1G15710	AT1G15710.1	Chr1	0.90079	0.541527	0.800991
AT1G15720	AT1G15720.1	Chr1	-0.579052	-1.72313	-1.52064
AT1G15730	AT1G15730.1	Chr1	-2.67	3.16924	0.0064605
AT1G15740	AT1G15740.1	Chr1	-2.65887	3.54184	0.217024
AT1G15750	AT1G15750.2	Chr1	-1.49189	-4.90315	-4.49415
AT1G15757	AT1G15757.1	Chr1
AT1G15760	AT1G15760.1	Chr1	-1.10906	-1.45951	-1.6114	-5.88842
AT1G15770	AT1G15770.1	Chr1	-2.62171	2.1273	-0.217499
AT1G15772	AT1G15772.1	Chr1	-2.74501	-10.4921	-8.40058
AT1G15780	AT1G15780.1	Chr1	1.28505	3.68452	2.75807
AT1G15790	AT1G15790.2	Chr1	-2.79445	-5.26543	-4.80129	-15.5554
AT1G15800	AT1G15800.1	Chr1	-1.10989	-1.93018	-1.97397	-9.02074
AT1G15810	AT1G15810.1	Chr1	-2.79533	-16.0463	-11.2959
AT1G15820	AT1G15820.1	Chr1	-2.64403	-13.0796	-10.0285
AT1G15825	AT1G15825.1	Chr1	-1.35821	-2.50589	-2.53608
AT1G15830	AT1G15830.1	Chr1	-2.15968	-3.00794	-3.2107
AT1G15840	AT1G15840.1	Chr1	-1.53662	0.942231	0.107611
AT1G15850	AT1G15850.1	Chr1
AT1G15860	AT1G15860.3	Chr1	2.34175	1.89302	2.52831
AT1G15870	AT1G15870.1	Chr1	-2.58231	2.339	0.0705835
AT1G15880	AT1G15880.1	Chr1	-1.68871	2.20424	0.887915
AT1G15885	AT1G15885.1	Chr1	-0.505703	0.210935	0.0131955
AT1G15890	AT1G15890.1	Chr1	0.0975654	1.24173	1.02895	-14.918
AT1G15900	AT1G15900.1	Chr1	-1.19672	1.48229	0.57507
AT1G15910	AT1G15910.1	Chr1	-0.592803	-2.23277	-1.76187
AT1G15920	AT1G15920.2	Chr1	-2.63884	3.29515	0.19366
AT1G15930	AT1G15930.2	Chr1	-1.0789	-1.50089	-1.63806
AT1G15940	AT1G15940.1	Chr1	-2.84335	-20.1185	-12.8187
AT1G15950	AT1G15950.1	Chr1	-2.21903	-7.73862	-5.95644	-12.5675
AT1G15960	AT1G15960.1	Chr1
AT1G15970	AT1G15970.1	Chr1	-2.20095	1.29064	-0.446688	-11.8275
AT1G15980	AT1G15980.1	Chr1	-1.66351	-2.49031	-2.65386
AT1G15990	AT1G15990.1	Chr1	-1.31806	-4.31647	-3.97951	-11.3952
AT1G16000	AT1G16000.1	Chr1	-1.42602	-2.0732	-2.23194	0.0450082
AT1G16010	AT1G16010.3	Chr1	-1.37193	3.09366	0.90729	-8.954
AT1G16020	AT1G16020.2	Chr1	-3.00637	-16.5007	-11.3566	-14.5721
AT1G16022	AT1G16022.1	Chr1				-8.94808
AT1G16025	AT1G16025.1	Chr1	-0.76577	0.407604	0.0363764
AT1G16030	AT1G16030.1	Chr1	-1.91831	-5.65756	-5.18039
AT1G16040	AT1G16040.1	Chr1
AT1G16060	AT1G16060.1	Chr1	-2.73545	-13.095	-9.44708
AT1G16070	AT1G16070.1	Chr1	-2.06703	-7.57768	-6.63938
AT1G16080	AT1G16080.1	Chr1
AT1G16090	AT1G16090.1	Chr1	-2.49735	1.60275	-0.311085
AT1G16110	AT1G16110.1	Chr1	-2.1188	-6.96373	-6.17171	-13.8582
AT1G16120	AT1G16120.1	Chr1
AT1G16130	AT1G16130.1	Chr1	-1.61054	-2.49901	-2.63873
AT1G16150	AT1G16150.1	Chr1	-1.99626	-1.88331	-2.34485
AT1G16160	AT1G16160.1	Chr1	-1.58459	-4.25512	-4.01345
AT1G16170	AT1G16170.1	Chr1	-2.55701	2.66479	0.253457
AT1G16180	AT1G16180.2	Chr1	-2.60477	1.79799	-0.415999	-12.2243
AT1G16190	AT1G16190.1	Chr1	-2.4267	0.0758221	-1.28579
AT1G16210	AT1G16210.1	Chr1	-0.00113693	3.04665	1.77554
AT1G16220	AT1G16220.1	Chr1	-1.61087	-4.08331	-3.8737
AT1G16225	AT1G16225.1	Chr1
AT1G16230	AT1G16230.1	Chr1	-1.133	-3.48591	-3.24879
AT1G16240	AT1G16240.3	Chr1	-0.811678	0.40225	0.012586	-4.4607
AT1G16250	AT1G16250.1	Chr1	-2.7495	-18.072	-12.2689
AT1G16260	AT1G16260.2	Chr1	-2.69163	1.78846	-0.579302	-19.3665
AT1G16270	AT1G16270.2	Chr1	-2.20353	3.79778	0.502823
AT1G16280	AT1G16280.1	Chr1	-2.46908	-11.6057	-9.23865	-12.2763
AT1G16290	AT1G16290.1	Chr1	-2.38029	-9.73193	-8.023	-10.2789
AT1G16300	AT1G16300.1	Chr1	-2.77086	-9.5197	-7.2382
AT1G16310	AT1G16310.1	Chr1	-1.71952	-3.59492	-3.53324
AT1G16320	AT1G16320.1	Chr1	-0.924217	-1.47263	-1.55023
AT1G16330	AT1G16330.1	Chr1	-2.67474	-8.76113	-6.48661	-15.1369
AT1G16340	AT1G16340.4	Chr1	-2.49045	-1.94131	-2.6577
AT1G16350	AT1G16350.1	Chr1	-1.73875	-5.44106	-4.97384	-10.2799
AT1G16360	AT1G16360.1	Chr1	-1.49639	-4.23555	-3.75746
AT1G16370	AT1G16370.1	Chr1	-1.26783	-0.947626	-1.26752
AT1G16380	AT1G16380.1	Chr1	-2.92349	-19.8582	-12.525	-13.3756
AT1G16390	AT1G16390.1	Chr1	-1.5698	-4.22472	-3.98035	-9.01115
AT1G16400	AT1G16400.1	Chr1	-1.71047	-3.14332	-3.17066	-10.9288
AT1G16410	AT1G16410.1	Chr1	-2.8045	-2.17702	-2.94953
AT1G16420	AT1G16420.1	Chr1	-1.05156	-1.46023	-1.58929	-11.2133
AT1G16430	AT1G16430.1	Chr1	-0.858319	-2.41304	-2.2795
AT1G16440	AT1G16440.1	Chr1	-1.3512	2.71685	0.723756
AT1G16445	AT1G16445.1	Chr1	-0.7304	0.40398	0.0459398
AT1G16460	AT1G16460.4	Chr1	3.63662	3.20368	4.07085
AT1G16470	AT1G16470.1	Chr1	6.75371	2.99541	5.82781	-9.73153
AT1G16480	AT1G16480.2	Chr1	-1.57988	-4.28795	-4.04049	-11.4528
AT1G16490	AT1G16490.1	Chr1	-1.00598	0.568341	0.0585466	-11.2137
AT1G16500	AT1G16500.1	Chr1	-1.25109	1.01113	0.259357
AT1G16510	AT1G16510.1	Chr1	-2.75628	-15.9165	-11.1869	-12.3744
AT1G16515	AT1G16515.1	Chr1
AT1G16520	AT1G16520.1	Chr1	-2.22877	1.15385	-0.304908	-12.6029
AT1G16530	AT1G16530.1	Chr1	-2.65876	-11.2459	-9.04505
AT1G16540	AT1G16540.1	Chr1	1.05915	2.48888	2.11645	-11.5808
AT1G16560	AT1G16560.2	Chr1	-2.53084	-11.7982	-8.74931
AT1G16570	AT1G16570.2	Chr1	0.548972	-1.28226	-0.665266
AT1G16590	AT1G16590.1	Chr1	2.29635	1.19883	2.07709
AT1G16610	AT1G16610.1	Chr1	1.3906	0.783784	1.25409
AT1G16630	AT1G16630.1	Chr1	-1.68729	-3.68187	-3.59541	-16.9405
AT1G16640	AT1G16640.1	Chr1	-1.12013	-3.52126	-3.27575
AT1G16650	AT1G16650.1	Chr1	-1.54302	-1.69522	-1.98684
AT1G16670	AT1G16670.1	Chr1
AT1G16680	AT1G16680.1	Chr1	-1.29091	-2.67829	-2.66527	-15.3539
AT1G16690	AT1G16690.1	Chr1	-1.39083	-2.02966	-2.17795	-9.47513
AT1G16700	AT1G16700.1	Chr1
AT1G16705	AT1G16705.2	Chr1
AT1G16710	AT1G16710.2	Chr1	-2.03306	2.36292	-0.0303819
AT1G16720	AT1G16720.1	Chr1	-2.77872	-15.5189	-10.5367
AT1G16730	AT1G16730.1	Chr1	-1.15572	-3.42433	-3.2021
AT1G16740	AT1G16740.1	Chr1	-0.820669	-2.50392	-2.34835	-8.95582
AT1G16750	AT1G16750.1	Chr1	-1.1797	3.49536	1.13461
AT1G16760	AT1G16760.1	Chr1	-2.28264	-0.539475	-1.53067
AT1G16770	AT1G16770.1	Chr1	-2.31572	2.67656	0.184345
AT1G16780	AT1G16780.1	Chr1	-2.82526	1.21237	-1.18517	-19.2866
AT1G16790	AT1G16790.1	Chr1	-1.12654	-1.30732	-1.47676
AT1G16800	AT1G16800.1	Chr1	6.04614	3.25923	5.60947	-13.1614
AT1G16810	AT1G16810.1	Chr1	-1.1633	-1.38367	-1.56191
AT1G16820	AT1G16820.1	Chr1
AT1G16825	AT1G16825.1	Chr1	-2.73929	-16.1709	-11.5138	-16.097
AT1G16830	AT1G16830.1	Chr1	-1.298	-2.67802	-2.66792
AT1G16840	AT1G16840.1	Chr1	-1.49736	-2.93884	-2.90449
AT1G16850	AT1G16850.1	Chr1	-1.15933	-3.41466	-3.19479	-10.9639
AT1G16858	AT1G16858.1	Chr1
AT1G16860	AT1G16860.1	Chr1	-2.69774	1.34604	-0.936025
AT1G16870	AT1G16870.1	Chr1	-1.4923	-3.45586	-3.34789
AT1G16880	AT1G16880.1	Chr1	-2.27572	-2.20771	-2.68803
AT1G16890	AT1G16890.3	Chr1	-1.72218	-3.38643	-3.10166	-8.94974
AT1G16900	AT1G16900.1	Chr1	-2.8443	-21.5702	-13.3616
AT1G16905	AT1G16905.1	Chr1	-1.77439	-2.5612	-2.75213	-12.1632
AT1G16910	AT1G16910.1	Chr1	-2.26834	2.80544	0.351198	-18.9885
AT1G16916	AT1G16916.1	Chr1	-0.764043	0.403746	0.0326921	-8.84013
AT1G16920	AT1G16920.1	Chr1	-2.46343	2.41323	0.132285
AT1G16930	AT1G16930.1	Chr1	-1.46038	-3.54492	-3.41426
AT1G16940	AT1G16940.1	Chr1	-2.04471	-1.46035	-2.05212
AT1G16950	AT1G16950.1	Chr1	-0.925737	-2.25931	-2.1649	-12.3382
AT1G16960	AT1G16960.1	Chr1	-1.06096	-1.50034	-1.63037
AT1G16970	AT1G16970.1	Chr1	-1.39988	0.19379	-0.773491	-14.9941
AT1G16980	AT1G16980.1	Chr1	-2.27956	-1.89294	-2.46577	-15.0741
AT1G17000	AT1G17000.1	Chr1	-2.46285	-7.68849	-6.26762	-13.9514
AT1G17010	AT1G17010.1	Chr1	-1.3329	-2.57194	-2.58565	-19.3726
AT1G17020	AT1G17020.1	Chr1	-0.571953	-1.49108	-1.4267
AT1G17030	AT1G17030.1	Chr1	-1.43175	-2.02541	-2.19103
AT1G17040	AT1G17040.2	Chr1	-2.66733	0.0845319	-1.66718
AT1G17050	AT1G17050.1	Chr1	-2.77736	-16.1543	-11.0183	-10.2695
AT1G17060	AT1G17060.1	Chr1	-1.55129	2.4389	0.790228
AT1G17070	AT1G17070.1	Chr1	-1.4106	-2.9449	-2.90817	-14.1883
AT1G17080	AT1G17080.1	Chr1
AT1G17090	AT1G17090.2	Chr1	-0.83088	-2.4788	-2.32922
AT1G17100	AT1G17100.1	Chr1
AT1G17110	AT1G17110.2	Chr1	-1.49779	-3.41555	-3.31428	-15.3763
AT1G17120	AT1G17120.1	Chr1	-1.31834	-4.3156	-3.97884
AT1G17130	AT1G17130.2	Chr1	-2.0763	-6.06158	-4.9021	-11.3964
AT1G17140	AT1G17140.2	Chr1	-1.13254	-3.48716	-3.24975
AT1G17145	AT1G17145.1	Chr1	-2.30871	-0.00916688	-1.25639
AT1G17147	AT1G17147.1	Chr1	-1.58625	2.09347	0.468871	-8.37809
AT1G17150	AT1G17150.1	Chr1	-2.21907	1.48175	-0.146583
AT1G17160	AT1G17160.2	Chr1	4.50848	3.01866	4.47118
AT1G17170	AT1G17170.1	Chr1	-2.72488	2.25136	-0.0855646
AT1G17180	AT1G17180.1	Chr1	-2.11874	2.13389	0.296084
AT1G17190	AT1G17190.1	Chr1	-2.50207	-3.5607	-3.6882	-12.0979
AT1G17200	AT1G17200.2	Chr1	-2.87659	-15.786	-11.1892
AT1G17210	AT1G17210.1	Chr1	-2.00228	-1.42618	-2.02263
AT1G17220	AT1G17220.1	Chr1	-2.62981	2.75784	-0.290879	-13.7948
AT1G17230	AT1G17230.1	Chr1	-1.4632	-0.636385	-1.11043
AT1G17235	AT1G17235.1	Chr1	-1.36621	-4.17022	-3.86831
AT1G17240	AT1G17240.1	Chr1	-0.299934	0.157628	-0.00993448	-13.6848
AT1G17250	AT1G17250.1	Chr1	-1.78641	-4.3005	-4.10676	-19.0519
AT1G17260	AT1G17260.1	Chr1	-2.49809	1.97516	0.226216
AT1G17270	AT1G17270.1	Chr1	-2.68438	-14.7469	-10.6077
AT1G17280	AT1G17280.1	Chr1	-2.33483	-5.96066	-5.431
AT1G17285	AT1G17285.1	Chr1	-1.67511	-1.69157	-2.05331	-4.47043
AT1G17290	AT1G17290.1	Chr1	-1.25587	-0.957736	-1.27214
AT1G17300	AT1G17300.1	Chr1	-0.871954	-1.49625	-1.5511
AT1G17310	AT1G17310.1	Chr1	-0.671105	0.416858	0.0828248
AT1G17330	AT1G17330.1	Chr1	-2.31372	-1.40131	-2.18465
AT1G17340	AT1G17340.1	Chr1	-2.54942	-0.843684	-2.01315	-12.1084
AT1G17345	AT1G17345.1	Chr1	-1.88919	2.66077	0.53625
AT1G17350	AT1G17350.2	Chr1	-2.67667	-2.02517	-2.81628
AT1G17360	AT1G17360.1	Chr1	-2.88287	-12.1642	-8.50907
AT1G17370	AT1G17370.2	Chr1	-2.17268	-6.9959	-5.36716	-9.97713
AT1G17380	AT1G17380.1	Chr1	-2.76142	-11.0951	-8.50098	-8.42854
AT1G17400	AT1G17400.1	Chr1	-2.64126	2.90961	0.105876
AT1G17410	AT1G17410.2	Chr1
AT1G17420	AT1G17420.1	Chr1	-1.84613	-1.96238	-2.32074	-14.0846
AT1G17430	AT1G17430.1	Chr1	-2.66636	-11.8154	-8.50019
AT1G17440	AT1G17440.1	Chr1	-2.4617	3.05958	0.253597
AT1G17450	AT1G17450.2	Chr1	-2.09874	-4.92512	-4.65466	-14.4125
AT1G17455	AT1G17455.2	Chr1	-0.81896	0.420026	0.0302727	-4.26809
AT1G17460	AT1G17460.2	Chr1	-1.11741	-1.46517	-1.62001
AT1G17470	AT1G17470.1	Chr1	-0.879406	-2.36397	-2.24271
AT1G17480	AT1G17480.1	Chr1	-1.09806	0.563232	0.0163342
AT1G17490	AT1G17490.1	Chr1	-0.973932	-1.46425	-1.56223
AT1G17500	AT1G17500.1	Chr1	-1.67995	-4.90981	-4.55487	-11.4598
AT1G17510	AT1G17510.1	Chr1	-0.827047	-2.48818	-2.33635
AT1G17520	AT1G17520.1	Chr1	-2.74696	-14.1137	-9.78813
AT1G17530	AT1G17530.1	Chr1	-0.999768	0.580529	0.074327	-9.98515
AT1G17540	AT1G17540.1	Chr1	-1.51323	-4.20439	-3.9385	-14.6952
AT1G17545	AT1G17545.1	Chr1	-1.10854	-1.48079	-1.63108
AT1G17550	AT1G17550.1	Chr1	-2.85945	1.31433	-1.01389	-13.7861
AT1G17560	AT1G17560.1	Chr1	-0.825208	-2.4927	-2.3398	-12.4035
AT1G17580	AT1G17580.1	Chr1	-2.19103	-1.00473	-1.93863
AT1G17590	AT1G17590.4	Chr1	-2.71677	-13.8452	-9.97338
AT1G17600	AT1G17600.1	Chr1	-1.92163	-2.86161	-3.03798
AT1G17610	AT1G17610.1	Chr1	-1.32512	-1.37817	-1.64673	-7.38653
AT1G17615	AT1G17615.1	Chr1	-1.29216	-2.65621	-2.64565
AT1G17620	AT1G17620.1	Chr1	-0.48897	0.0833369	-0.142653
AT1G17630	AT1G17630.1	Chr1	-1.08605	-1.50467	-1.64445
AT1G17640	AT1G17640.1	Chr1	-1.11238	-1.45287	-1.60652
AT1G17650	AT1G17650.1	Chr1	-0.829049	-2.48327	-2.33262
AT1G17665	AT1G17665.1	Chr1	-1.3462	-4.23058	-3.91403
AT1G17680	AT1G17680.1	Chr1	-2.8346	-19.2816	-12.541
AT1G17690	AT1G17690.1	Chr1	2.23724	3.12164	3.17264	-14.7076
AT1G17700	AT1G17700.1	Chr1	-1.0787	-1.47868	-1.61725	-11.3371
AT1G17710	AT1G17710.1	Chr1	-1.32313	-4.3009	-3.9676	-6.89441
AT1G17720	AT1G17720.1	Chr1	-2.54619	3.24438	0.232327	-9.92999
AT1G17730	AT1G17730.1	Chr1	-1.31377	-2.64097	-2.64059	-6.89842
AT1G17744	AT1G17744.1	Chr1	-2.72342	2.8177	0.101696
AT1G17745	AT1G17745.1	Chr1	-2.66828	0.491388	-1.14918	-15.1818
AT1G17750	AT1G17750.1	Chr1	-1.41772	-2.19735	-2.32244	-14.1166
AT1G17760	AT1G17760.1	Chr1	-2.28855	3.22489	0.312609	-9.48155
AT1G17770	AT1G17770.1	Chr1	-1.09922	-2.07967	-2.10179	-18.908
AT1G17780	AT1G17780.2	Chr1	-2.23781	2.91772	0.346052
AT1G17790	AT1G17790.1	Chr1	-1.40032	-2.09407	-2.24018
AT1G17800	AT1G17800.1	Chr1	-1.54059	-1.61295	-1.91144
AT1G17810	AT1G17810.1	Chr1				-11.9228
AT1G17820	AT1G17820.1	Chr1	-2.58586	0.366762	-1.32859	-5.56456
AT1G17830	AT1G17830.1	Chr1	-2.64746	3.41478	0.216406
AT1G17840	AT1G17840.1	Chr1	-2.08502	2.17217	0.118413	-6.71157
AT1G17850	AT1G17850.2	Chr1	-2.68818	-6.48222	-5.60698	-12.683
AT1G17860	AT1G17860.1	Chr1	-1.47381	-1.53227	-1.82354
AT1G17870	AT1G17870.1	Chr1	-1.83246	1.29808	-0.320288	-12.077
AT1G17880	AT1G17880.1	Chr1	-2.05142	2.09031	0.0225301
AT1G17890	AT1G17890.1	Chr1	0.904212	0.519424	0.794171
AT1G17910	AT1G17910.1	Chr1	-1.3993	-0.914033	-1.25819
AT1G17920	AT1G17920.1	Chr1	-2.37353	0.414356	-1.25926
AT1G17930	AT1G17930.1	Chr1	-2.1142	2.64424	0.309663
AT1G17940	AT1G17940.1	Chr1	-1.17058	2.77884	0.95463
AT1G17950	AT1G17950.1	Chr1	-2.38851	1.86926	0.0753801
AT1G17960	AT1G17960.1	Chr1	1.10362	2.05896	1.93389
AT1G17970	AT1G17970.1	Chr1	-1.4962	-3.44495	-3.33979	-16.275
AT1G17980	AT1G17980.1	Chr1	-1.1161	-3.53243	-3.28428	-12.2332
AT1G17990	AT1G17990.1	Chr1
AT1G18000	AT1G18000.1	Chr1
AT1G18010	AT1G18010.1	Chr1
AT1G18020	AT1G18020.1	Chr1
AT1G18030	AT1G18030.2	Chr1	-0.825851	-2.49112	-2.33859
AT1G18040	AT1G18040.1	Chr1
AT1G18050	AT1G18050.1	Chr1	-1.14915	-1.36547	-1.34439
AT1G18060	AT1G18060.1	Chr1	-1.11292	-1.47307	-1.62561
AT1G18070	AT1G18070.1	Chr1	-2.78838	3.29355	0.103748
AT1G18080	AT1G18080.1	Chr1	-1.1102	-3.54884	-3.29684
AT1G18090	AT1G18090.1	Chr1	-1.02802	0.567224	0.0485822	-17.182
AT1G18100	AT1G18100.1	Chr1	-2.50399	2.27992	0.121842
AT1G18130	AT1G18130.1	Chr1	-2.84452	-13.6422	-9.56686
AT1G18140	AT1G18140.1	Chr1	1.0587	0.266704	0.705172
AT1G18150	AT1G18150.3	Chr1	-1.34471	-1.89823	-1.99047	-13.4999
AT1G18160	AT1G18160.1	Chr1	-1.61799	-4.0107	-3.81352	-15.1347
AT1G18170	AT1G18170.1	Chr1	-1.31794	-0.520995	-0.942702	-12.0224
AT1G18180	AT1G18180.1	Chr1	-1.1136	-2.56847	-2.49397	-10.9683
AT1G18190	AT1G18190.1	Chr1	-1.11687	-3.5303	-3.28266
AT1G18200	AT1G18200.1	Chr1	-1.14955	-1.40831	-1.57954	-10.9063
AT1G18210	AT1G18210.2	Chr1	-1.26296	-3.14224	-2.99124
AT1G18220	AT1G18220.1	Chr1
AT1G18250	AT1G18250.2	Chr1	-1.36146	-2.49724	-2.52957	-11.4302
AT1G18260	AT1G18260.1	Chr1	-0.342687	3.24139	1.57435
AT1G18265	AT1G18265.1	Chr1	-1.15517	-1.39827	-1.57237	-17.4826
AT1G18270	AT1G18270.2	Chr1	-2.80703	-13.8803	-9.15623
AT1G18280	AT1G18280.1	Chr1	-1.02604	-1.39133	-1.51549
AT1G18290	AT1G18290.1	Chr1	-0.813101	0.414901	0.0265842	-11.0389
AT1G18300	AT1G18300.1	Chr1	-2.55114	-14.5258	-10.4352
AT1G18310	AT1G18310.1	Chr1
AT1G18320	AT1G18320.1	Chr1
AT1G18330	AT1G18330.1	Chr1
AT1G18335	AT1G18335.1	Chr1	-2.37354	2.57397	0.135048
AT1G18340	AT1G18340.1	Chr1	-0.805598	0.399295	0.0115558
AT1G18350	AT1G18350.1	Chr1	-1.50024	-0.309184	-0.865098
AT1G18360	AT1G18360.1	Chr1	0.929374	2.79019	2.24675	-11.7507
AT1G18370	AT1G18370.1	Chr1	-2.6032	2.04788	-0.147815	-16.5008
AT1G18390	AT1G18390.1	Chr1	-2.91155	-5.39827	-4.95724
AT1G18400	AT1G18400.1	Chr1	-2.52507	-4.49336	-4.3227	-14.4019
AT1G18410	AT1G18410.1	Chr1	-2.85442	-15.8039	-10.1759
AT1G18420	AT1G18420.1	Chr1	-0.821371	-2.50218	-2.34702
AT1G18440	AT1G18440.1	Chr1
AT1G18450	AT1G18450.1	Chr1	-2.71934	-6.38194	-5.45857	-12.2491
AT1G18460	AT1G18460.1	Chr1	-2.62449	-15.0076	-11.1023	-11.3655
AT1G18470	AT1G18470.1	Chr1	-0.830188	-2.48049	-2.3305	-11.3996
AT1G18480	AT1G18480.1	Chr1	-1.10547	-3.56209	-3.307	-15.2738
AT1G18485	AT1G18485.1	Chr1	-1.97192	-5.92752	-5.3966
AT1G18486	AT1G18486.1	Chr1	-1.45732	-3.51585	-3.38695
AT1G18490	AT1G18490.1	Chr1	-0.731645	0.400134	0.0411857
AT1G18500	AT1G18500.1	Chr1	-2.24106	-7.75874	-5.66331	-14.6309
AT1G18510	AT1G18510.1	Chr1	-1.77089	-5.41477	-4.96533
AT1G18520	AT1G18520.1	Chr1	-2.74018	3.05215	0.159632
AT1G18530	AT1G18530.1	Chr1
AT1G18540	AT1G18540.1	Chr1				-8.94535
AT1G18550	AT1G18550.1	Chr1	-1.08543	0.561836	0.0198057
AT1G18560	AT1G18560.1	Chr1	-1.54804	-2.4872	-2.60141
AT1G18570	AT1G18570.1	Chr1	-2.84067	-18.2252	-12.1744
AT1G18580	AT1G18580.1	Chr1	-1.31054	-2.64856	-2.64618	-13.9093
AT1G18590	AT1G18590.1	Chr1	-1.18704	-4.24347	-3.83431
AT1G18600	AT1G18600.1	Chr1	-0.835805	-2.46681	-2.32012	-12.2592
AT1G18610	AT1G18610.1	Chr1	-1.45491	-2.08567	-2.25529
AT1G18620	AT1G18620.1	Chr1	-2.74584	2.961	-0.0400685	-10.607
AT1G18630	AT1G18630.1	Chr1	-0.872735	-2.37938	-2.25423
AT1G18640	AT1G18640.2	Chr1	-1.07454	-1.45951	-1.59773	-5.8762
AT1G18650	AT1G18650.1	Chr1	-2.34327	2.12511	0.141905	-8.84932
AT1G18660	AT1G18660.4	Chr1	-2.58343	2.4567	-0.100339	-9.89208
AT1G18670	AT1G18670.1	Chr1	-2.80193	-10.935	-7.88911
AT1G18680	AT1G18680.1	Chr1	-1.33109	-2.60034	-2.61069	-6.80272
AT1G18690	AT1G18690.1	Chr1	-1.07263	-1.49398	-1.62909
AT1G18700	AT1G18700.2	Chr1	-1.13007	2.19094	0.459577	-10.9429
AT1G18710	AT1G18710.1	Chr1	-1.12301	0.585935	0.0321001
AT1G18720	AT1G18720.1	Chr1	-2.13863	2.76355	0.48478	-12.6339
AT1G18730	AT1G18730.4	Chr1	-2.1385	-10.8877	-8.15099	-15.0832
AT1G18740	AT1G18740.1	Chr1
AT1G18750	AT1G18750.1	Chr1	-2.49267	3.14965	0.249892	-11.1942
AT1G18760	AT1G18760.1	Chr1	-0.370595	-1.30414	-1.17223
AT1G18770	AT1G18770.1	Chr1	-1.68662	-3.64505	-3.56287
AT1G18773	AT1G18773.1	Chr1	-2.58281	-3.70161	-3.84972
AT1G18780	AT1G18780.1	Chr1	-1.62271	-3.64837	-3.53825
AT1G18790	AT1G18790.1	Chr1	1.01516	0.994531	1.2137	-10.3034
AT1G18800	AT1G18800.1	Chr1	-0.834947	0.455103	0.0652021	-13.2693
AT1G18810	AT1G18810.1	Chr1	-1.1254	-1.45111	-1.61002
AT1G18830	AT1G18830.1	Chr1	-2.80129	-4.08291	-3.98015	-15.7335
AT1G18835	AT1G18835.1	Chr1	-1.37127	-4.15504	-3.85685	-4.99361
AT1G18840	AT1G18840.1	Chr1	-2.11162	-5.686	-5.22752
AT1G18850	AT1G18850.1	Chr1	-0.819384	-2.50711	-2.35078	-14.595
AT1G18860	AT1G18860.1	Chr1	-2.14191	0.461864	-0.728491
AT1G18870	AT1G18870.1	Chr1	-2.45956	-2.97228	-3.20205	-8.78096
AT1G18871	AT1G18871.1	Chr1	-1.05855	-1.47719	-1.60784
AT1G18880	AT1G18880.1	Chr1	-1.95648	-0.833105	-1.53653
AT1G18890	AT1G18890.1	Chr1	-1.45235	2.94654	0.875248
AT1G18900	AT1G18900.3	Chr1	-2.6265	3.80447	0.23804
AT1G18910	AT1G18910.1	Chr1	-1.42543	-0.641293	-1.09935	-17.0612
AT1G18940	AT1G18940.1	Chr1	-1.80693	-3.15117	-3.21946	-12.799
AT1G18950	AT1G18950.1	Chr1	-2.74212	-1.34665	-2.47234
AT1G18960	AT1G18960.1	Chr1	-0.80609	0.399532	0.0116361
AT1G18970	AT1G18970.1	Chr1	-0.817741	-2.5112	-2.3539
AT1G18980	AT1G18980.1	Chr1	-0.478858	0.402471	0.141512
AT1G18990	AT1G18990.1	Chr1	1.20847	-0.845124	-0.111368	-8.99342
AT1G19000	AT1G19000.2	Chr1	-2.56706	2.3571	0.0551406	-11.9278
AT1G19010	AT1G19010.1	Chr1	-1.87106	-5.84266	-5.31532
AT1G19020	AT1G19020.1	Chr1	-0.796648	0.40301	0.0192657
AT1G19025	AT1G19025.1	Chr1	-0.82047	-2.50441	-2.34872
AT1G19040	AT1G19040.1	Chr1	-1.38992	-4.0992	-3.8148
AT1G19050	AT1G19050.1	Chr1	-2.36203	-5.57095	-5.14582
AT1G19060	AT1G19060.1	Chr1	-2.72456	-9.228	-7.28076
AT1G19070	AT1G19070.1	Chr1	-0.948686	0.569886	0.0829148
AT1G19080	AT1G19080.2	Chr1				-13.4013
AT1G19086	AT1G19086.1	Chr1	-2.76644	-15.1451	-10.5472
AT1G19090	AT1G19090.1	Chr1	-2.76291	-5.48611	-5.21666	-8.19316
AT1G19100	AT1G19100.1	Chr1	0.720949	3.3663	2.34103	-16.7446
AT1G19110	AT1G19110.1	Chr1	-2.32579	3.39058	0.344307
AT1G19115	AT1G19115.2	Chr1	-2.54228	1.35541	-0.597448
AT1G19120	AT1G19120.1	Chr1	-1.10138	-1.4506	-1.60004	-4.43141
AT1G19130	AT1G19130.1	Chr1	-2.67078	2.39606	-0.0885408
AT1G19140	AT1G19140.1	Chr1	-2.67731	-14.9959	-10.9885
AT1G19150	AT1G19150.1	Chr1	-0.822489	-2.49941	-2.34491
AT1G19160	AT1G19160.1	Chr1	-1.81017	-4.94888	-4.61092
AT1G19170	AT1G19170.1	Chr1	-1.9661	-1.32671	-1.89287
AT1G19180	AT1G19180.1	Chr1
AT1G19190	AT1G19190.1	Chr1	-1.47274	0.901514	0.0888628
AT1G19200	AT1G19200.1	Chr1	-1.0248	-1.38367	-1.50795
AT1G19210	AT1G19210.1	Chr1
AT1G19220	AT1G19220.1	Chr1	-0.0360861	-1.51568	-0.919136	-14.1458
AT1G19230	AT1G19230.1	Chr1	-2.86655	-9.22968	-6.61804	-8.81233
AT1G19240	AT1G19240.1	Chr1	-0.842324	-2.45108	-2.3082
AT1G19250	AT1G19250.1	Chr1	-0.332382	1.25911	0.74512
AT1G19260	AT1G19260.1	Chr1
AT1G19270	AT1G19270.1	Chr1	-2.72335	1.35124	-0.895734	-5.30087
AT1G19290	AT1G19290.1	Chr1	-1.80926	-1.46107	-1.9379
AT1G19300	AT1G19300.1	Chr1	-2.79946	-17.5991	-11.9539	-11.6275
AT1G19310	AT1G19310.1	Chr1	-1.49195	-3.43309	-3.32746	-7.39136
AT1G19320	AT1G19320.1	Chr1	-0.356444	0.583419	0.329433
AT1G19330	AT1G19330.3	Chr1	-2.58698	-11.0681	-8.34358
AT1G19340	AT1G19340.1	Chr1	-2.73775	-14.6936	-10.7781
AT1G19350	AT1G19350.4	Chr1	-1.71487	-4.80224	-4.47622
AT1G19360	AT1G19360.1	Chr1	-2.80465	3.52753	0.083358
AT1G19370	AT1G19370.1	Chr1	-1.30909	-2.65195	-2.64869
AT1G19380	AT1G19380.1	Chr1	-1.15455	-3.42748	-3.20448
AT1G19390	AT1G19390.1	Chr1	-2.06344	-4.02914	-3.97443
AT1G19394	AT1G19394.1	Chr1	0.471344	-0.721566	-0.370756
AT1G19396	AT1G19396.3	Chr1	-1.4512	1.97726	0.588739
AT1G19397	AT1G19397.1	Chr1	-0.832286	-2.47537	-2.32661
AT1G19400	AT1G19400.2	Chr1	-2.53782	2.92021	0.169932	-8.94883
AT1G19410	AT1G19410.1	Chr1	-0.986294	2.00827	0.725839
AT1G19430	AT1G19430.1	Chr1	-1.41078	-2.04939	-2.20404	-15.6504
AT1G19440	AT1G19440.1	Chr1	-1.64427	-0.890359	-1.41553
AT1G19450	AT1G19450.1	Chr1	-1.17715	-3.13562	-2.50685
AT1G19460	AT1G19460.1	Chr1	-1.73795	-0.705466	-1.29186
AT1G19470	AT1G19470.1	Chr1	-1.18991	0.0994498	-0.46204
AT1G19480	AT1G19480.1	Chr1	-1.52267	-1.52067	-1.82103	-13.3765
AT1G19485	AT1G19485.2	Chr1	-2.39097	-1.30594	-2.21117
AT1G19490	AT1G19490.1	Chr1	-1.28405	-0.874202	-1.20529	-15.9323
AT1G19500	AT1G19500.1	Chr1	-2.07126	-6.56478	-5.90047	-10.2471
AT1G19510	AT1G19510.1	Chr1	-1.98143	-0.500623	-1.28007	-10.1407
AT1G19520	AT1G19520.1	Chr1	-2.89756	-17.9582	-11.9485	-15.0292
AT1G19530	AT1G19530.1	Chr1	-1.9917	-1.37	-1.94225
AT1G19540	AT1G19540.1	Chr1	-2.60479	-9.13554	-7.40139
AT1G19550	AT1G19550.1	Chr1	-1.54575	-1.86466	-2.09256	-14.1235
AT1G19570	AT1G19570.1	Chr1	-0.889205	-2.34153	-2.22596	-14.3537
AT1G19580	AT1G19580.2	Chr1	-2.12163	-6.50323	-5.80854
AT1G19600	AT1G19600.1	Chr1				-11.9591
AT1G19610	AT1G19610.1	Chr1	-0.814994	0.403886	0.0131844
AT1G19620	AT1G19620.1	Chr1	-1.53642	-3.33185	-3.25592
AT1G19630	AT1G19630.1	Chr1	-2.06328	-1.36644	-2.03247
AT1G19640	AT1G19640.1	Chr1	-1.4882	0.846938	-0.407468	-10.6914
AT1G19650	AT1G19650.2	Chr1	-2.37769	1.57788	-0.223183
AT1G19660	AT1G19660.1	Chr1	-0.604924	0.402118	0.0924014	-11.3903
AT1G19670	AT1G19670.1	Chr1				-12.7543
AT1G19680	AT1G19680.1	Chr1	-1.59457	-5.54307	-5.02928
AT1G19690	AT1G19690.1	Chr1	-1.44795	-0.625775	-1.0941	-12.4301
AT1G19700	AT1G19700.3	Chr1	-2.75677	-2.21292	-2.94669	-12.7292
AT1G19710	AT1G19710.1	Chr1	-1.44157	-3.56473	-3.42418
AT1G19715	AT1G19715.1	Chr1	-1.03581	0.561209	0.0388894	-15.6014
AT1G19720	AT1G19720.1	Chr1	-1.6725	-2.47903	-2.64775
AT1G19730	AT1G19730.1	Chr1	-1.55443	-2.95984	-2.98245	-4.12282
AT1G19740	AT1G19740.1	Chr1	-1.28656	-0.948339	-1.27577	-8.14684
AT1G19750	AT1G19750.1	Chr1	-2.8362	-15.8269	-10.6993
AT1G19770	AT1G19770.1	Chr1	-1.27757	0.689847	0.0309185	-15.0947
AT1G19780	AT1G19780.1	Chr1	-1.57141	-1.69253	-1.99648
AT1G19790	AT1G19790.1	Chr1	-1.60616	-1.51638	-1.85183	-14.9087
AT1G19800	AT1G19800.1	Chr1	-1.56346	-4.27191	-4.01931
AT1G19830	AT1G19830.1	Chr1	-1.10485	-1.44248	-1.59384
AT1G19835	AT1G19835.2	Chr1	-1.72722	-4.67858	-4.37466	-16.7839
AT1G19840	AT1G19840.1	Chr1	-1.08071	-1.47351	-1.61322	-5.92277
AT1G19850	AT1G19850.1	Chr1	-1.45338	-3.52814	-3.39631	-14.5609
[truncated: 25,209 more rows]

## Sheet: Suppl DS3
Supplemental Data, Huang et al. (2022). A new gene evolved novel phenotypic effects. Plant Cell
Supplemental Data Set S2. Differentially expressed genes between exov-crp and exov-l-crp
test_id	gene_id	gene	locus	sample_1	sample_2	status	value_1	value_2			log2(fold_change)	test_stat	p_value	q_value	significant
AT4G12960	AT4G12960	AT4G12960	Chr4:7583271-7584630	exov-crp	wild type	OK	10.5589	5240.99	-5230.43	down	1.68638	2.44151	5e-05	0.00254019	yes
AT3G08770	AT3G08770	AT3G08770	Chr3:2664129-2664834	exov-crp	wild type	OK	39.743	2894.56	-2854.82	down	5.34434	3.58254	0.0004	0.0152809	yes
AT5G45890	AT5G45890	AT5G45890	Chr5:18613258-18614930	exov-crp	wild type	OK	0.987332	1969.17	-1968.18	down	1.16968	1.83628	0.00145	0.0433592	yes
AT4G12870	AT4G12870	AT4G12870	Chr4:7542232-7543474	exov-crp	wild type	OK	3.68698	1495.82	-1492.13	down	2.02027	2.05985	0.00115	0.0362144	yes
AT3G56240	AT3G56240	AT3G56240	Chr3:20863256-20864544	exov-crp	wild type	OK	105.846	576.734	-470.888	down	2.39458	2.53161	0.0005	0.0183605	yes
AT4G15210	AT4G15210	AT4G15210	Chr4:8666337-8669470	exov-crp	wild type	OK	8.10287	450.635	-442.532	down	-2.08295	-2.19073	0.0017	0.0494825	yes
AT2G19796	AT2G19796	AT2G19796	Chr2:8529915-8530187	exov-crp	wild type	OK	0	342.227	-342.227	down	2.64504	3.17704	5e-05	0.00254019	yes
AT5G24770	AT5G24770	AT5G24770	Chr5:8500475-8502224	exov-crp	wild type	OK	57.8629	397.68	-339.817	down	4.29921	2.88503	0.00095	0.030993	yes
AT1G12080	AT1G12080	AT1G12080	Chr1:4084161-4085045	exov-crp	wild type	OK	52.136	347.694	-295.558	down	2.72864	2.50701	0.00095	0.030993	yes
AT4G12910	AT4G12910	AT4G12910	Chr4:7550432-7553332	exov-crp	wild type	OK	27.2836	304.1	-276.816	down	2.02532	2.32673	5e-05	0.00254019	yes
AT2G30810	AT2G30810	AT2G30810	Chr2:13127825-13128666	exov-crp	wild type	OK	0	276.696	-276.696	down	-1.18487	-1.83256	0.00115	0.0362144	yes
AT3G49780	AT3G49780	AT3G49780	Chr3:18465678-18466376	exov-crp	wild type	OK	39.4017	304.926	-265.524	down	3.18975	2.50192	5e-05	0.00254019	yes
AT1G69490	AT1G69490	AT1G69490	Chr1:26122138-26123421	exov-crp	wild type	OK	28.2061	274.863	-246.657	down	inf	#NAME?	5e-05	0.00254019	yes
AT2G21140	AT2G21140	AT2G21140	Chr2:9060624-9062091	exov-crp	wild type	OK	60.0123	303.606	-243.594	down	inf	#NAME?	5e-05	0.00254019	yes
AT2G25625	AT2G25625	AT2G25625	Chr2:10906427-10907288	exov-crp	wild type	OK	40.7355	281.671	-240.935	down	4.21065	3.61628	5e-05	0.00254019	yes
AT5G38160	AT5G38160	AT5G38160	Chr5:15225766-15226208	exov-crp	wild type	OK	0	240.049	-240.049	down	2.02712	2.56917	5e-05	0.00254019	yes
AT2G01520	AT2G01520	AT2G01520	Chr2:235924-237147	exov-crp	wild type	OK	2.36831	235.442	-233.074	down	4.37343	3.83836	5e-05	0.00254019	yes
AT2G19802	AT2G19802	AT2G19802	Chr2:8538775-8539217	exov-crp	wild type	OK	0	232.017	-232.017	down	4.08646	3.83066	5e-05	0.00254019	yes
AT2G33380	AT2G33380	AT2G33380	Chr2:14144830-14146471	exov-crp	wild type	OK	108.883	327.374	-218.491	down	inf	#NAME?	5e-05	0.00254019	yes
AT5G38170	AT5G38170	AT5G38170	Chr5:15227637-15228081	exov-crp	wild type	OK	0	216.057	-216.057	down	inf	#NAME?	5e-05	0.00254019	yes
AT3G57240	AT3G57240	AT3G57240	Chr3:21181741-21183075	exov-crp	wild type	OK	4.14807	217.278	-213.13	down	3.34238	3.05989	0.0001	0.00467261	yes
AT1G54570	AT1G54570	AT1G54570	Chr1:20380477-20385125	exov-crp	wild type	OK	35.7265	239.061	-203.334	down	2.68123	3.19173	5e-05	0.00254019	yes
AT2G31570	AT2G31570	AT2G31570	Chr2:13436556-13439881	exov-crp	wild type	OK	123.34	325.356	-202.016	down	4.42248	3.98514	5e-05	0.00254019	yes
AT1G61563	AT1G61563	AT1G61563	Chr1:22714920-22715448	exov-crp	wild type	OK	54.138	252.188	-198.05	down	5.25146	3.45839	0.00025	0.0103413	yes
AT2G19572	AT2G19572	AT2G19572	Chr2:8470373-8471735	exov-crp	wild type	OK	32.4094	215.75	-183.341	down	-3.56765	-3.2718	5e-05	0.00254019	yes
AT1G75750	AT1G75750	AT1G75750	Chr1:28441525-28442429	exov-crp	wild type	OK	67.2133	248.91	-181.697	down	2.13506	2.26195	0.00115	0.0362144	yes
AT2G02498	AT2G02498	AT2G02498	Chr2:669759-670204	exov-crp	wild type	OK	0	180.168	-180.168	down	5.05961	3.41873	0.00075	0.0257107	yes
AT1G61566	AT1G61566	AT1G61566	Chr1:22717059-22717610	exov-crp	wild type	OK	57.8387	234.889	-177.05	down	4.56894	2.8967	0.0012	0.0373809	yes
AT4G15735	AT4G15735	AT4G15735	Chr4:8963040-8963583	exov-crp	wild type	OK	0	170.165	-170.165	down	inf	#NAME?	5e-05	0.00254019	yes
AT5G67360	AT5G67360	AT5G67360	Chr5:26871890-26874579	exov-crp	wild type	OK	90.8664	259.031	-168.165	down	4.84676	3.11902	0.0008	0.0270161	yes
AT3G13400	AT3G13400	AT3G13400	Chr3:4355137-4357428	exov-crp	wild type	OK	39.7896	207.838	-168.048	down	4.07246	4.38283	5e-05	0.00254019	yes
AT1G55260	AT1G55260	AT1G55260	Chr1:20614609-20616436	exov-crp	wild type	OK	23.0749	185.833	-162.758	down	1.64209	2.11855	0.0012	0.0373809	yes
AT1G35310	AT1G35310	AT1G35310	Chr1:12956158-12957090	exov-crp	wild type	OK	7.56797	168.452	-160.884	down	inf	#NAME?	5e-05	0.00254019	yes
AT2G29350	AT2G29350	AT2G29350	Chr2:12600913-12602556	exov-crp	wild type	OK	81.0929	238.338	-157.245	down	inf	#NAME?	5e-05	0.00254019	yes
AT1G74670	AT1G74670	AT1G74670	Chr1:28053285-28054149	exov-crp	wild type	OK	17.5731	169.023	-151.45	down	inf	#NAME?	5e-05	0.00254019	yes
AT4G28365	AT4G28365	AT4G28365	Chr4:14032844-14033840	exov-crp	wild type	OK	0	144.924	-144.924	down	5.38338	4.8295	5e-05	0.00254019	yes
AT1G65480	AT1G65480	AT1G65480	Chr1:24331427-24333934	exov-crp	wild type	OK	3.31338	146.586	-143.273	down	2.04406	2.37678	0.00015	0.00668406	yes
AT3G57690	AT3G57690	AT3G57690	Chr3:21384203-21384572	exov-crp	wild type	OK	26.3711	169.225	-142.854	down	inf	#NAME?	5e-05	0.00254019	yes
AT5G02490	AT5G02490	AT5G02490	Chr5:550034-552647	exov-crp	wild type	OK	30.9497	173.103	-142.153	down	3.08224	2.84437	0.00035	0.0137007	yes
AT4G09030	AT4G09030	AT4G09030	Chr4:5792206-5792790	exov-crp	wild type	OK	81.6528	223.799	-142.146	down	4.24983	3.00029	0.0007	0.0242455	yes
AT5G48180	AT5G48180	AT5G48180	Chr5:19540936-19542426	exov-crp	wild type	OK	91.1152	232.655	-141.54	down	-2.32591	-2.36493	0.0003	0.0120102	yes
AT5G57800	AT5G57800	AT5G57800	Chr5:23420208-23424052	exov-crp	wild type	OK	69.5888	210.556	-140.967	down	-1.4499	-2.33531	0.0001	0.00467261	yes
AT5G55132	AT5G55132	AT5G55132	Chr5:22378905-22379548	exov-crp	wild type	OK	0	140.035	-140.035	down	3.56649	3.19784	5e-05	0.00254019	yes
AT4G12890	AT4G12890	AT4G12890	Chr4:7546376-7547641	exov-crp	wild type	OK	1.02995	137.061	-136.031	down	2.73747	3.08596	5e-05	0.00254019	yes
AT1G13990	AT1G13990	AT1G13990	Chr1:4794755-4796597	exov-crp	wild type	OK	91.1633	226.962	-135.799	down	-1.12167	-1.88106	0.0012	0.0373809	yes
AT3G45010	AT3G45010	AT3G45010	Chr3:16466289-16470153	exov-crp	wild type	OK	62.1466	189.839	-127.692	down	inf	#NAME?	5e-05	0.00254019	yes
AT5G42235	AT5G42235	AT5G42235	Chr5:16886915-16887570	exov-crp	wild type	OK	0	126.047	-126.047	down	inf	#NAME?	5e-05	0.00254019	yes
AT4G24130	AT4G24130	AT4G24130	Chr4:12527752-12528593	exov-crp	wild type	OK	5.85355	130.106	-124.252	down	inf	#NAME?	0.00045	0.016896	yes
AT4G21620	AT4G21620	AT4G21620	Chr4:11491481-11492167	exov-crp	wild type	OK	78.4459	199.197	-120.751	down	-1.45833	-2.24271	5e-05	0.00254019	yes
AT1G27950	AT1G27950	AT1G27950	Chr1:9740703-9742159	exov-crp	wild type	OK	79.735	199.169	-119.434	down	-1.57847	-2.68502	5e-05	0.00254019	yes
AT1G75900	AT1G75900	AT1G75900	Chr1:28499059-28501138	exov-crp	wild type	OK	67.712	186.919	-119.207	down	inf	#NAME?	5e-05	0.00254019	yes
AT3G01270	AT3G01270	AT3G01270	Chr3:82684-84897	exov-crp	wild type	OK	23.6033	142.464	-118.861	down	inf	#NAME?	5e-05	0.00254019	yes
AT3G01700	AT3G01700	AT3G01700	Chr3:258878-259631	exov-crp	wild type	OK	25.5535	144.088	-118.534	down	2.02985	2.61461	0.00025	0.0103413	yes
AT5G63850	AT5G63850	AT5G63850	Chr5:25551054-25553520	exov-crp	wild type	OK	48.9561	166.462	-117.506	down	1.31592	2.0197	0.00045	0.016896	yes
AT1G09240	AT1G09240	AT1G09240	Chr1:2984880-2986130	exov-crp	wild type	OK	7.32632	123.259	-115.933	down	4.41086	4.04962	5e-05	0.00254019	yes
AT2G37180	AT2G37180	AT2G37180	Chr2:15617707-15619155	exov-crp	wild type	OK	9.75893	124.936	-115.177	down	4.78289	4.20905	5e-05	0.00254019	yes
AT3G07820	AT3G07820	AT3G07820	Chr3:2496439-2498095	exov-crp	wild type	OK	25.7611	140.659	-114.898	down	2.27141	2.38823	0.00075	0.0257107	yes
AT3G50770	AT3G50770	AT3G50770	Chr3:18873957-18874780	exov-crp	wild type	OK	15.8598	130.753	-114.893	down	inf	#NAME?	0.0001	0.00467261	yes
AT5G09440	AT5G09440	AT5G09440	Chr5:2938346-2939461	exov-crp	wild type	OK	90.2036	203.058	-112.854	down	1.71397	1.91559	0.00155	0.0458312	yes
AT1G02790	AT1G02790	AT1G02790	Chr1:610390-612324	exov-crp	wild type	OK	36.3763	148.081	-111.705	down	2.66379	2.31447	0.0005	0.0183605	yes
AT5G45670	AT5G45670	AT5G45670	Chr5:18528493-18530450	exov-crp	wild type	OK	9.83095	120.992	-111.161	down	-1.16196	-1.77703	0.0017	0.0494825	yes
AT2G25450	AT2G25450	AT2G25450	Chr2:10829915-10831655	exov-crp	wild type	OK	38.0399	149.003	-110.963	down	3.45235	2.40912	0.0012	0.0373809	yes
AT1G72260	AT1G72260	AT1G72260	Chr1:27198432-27199444	exov-crp	wild type	OK	9.63769	119.701	-110.063	down	inf	#NAME?	5e-05	0.00254019	yes
AT4G25830	AT4G25830	AT4G25830	Chr4:13133528-13135024	exov-crp	wild type	OK	3.83724	111.645	-107.808	down	inf	#NAME?	5e-05	0.00254019	yes
AT3G25290	AT3G25290	AT3G25290	Chr3:9208936-9210599	exov-crp	wild type	OK	55.9159	163.443	-107.527	down	2.08458	2.47827	0.0002	0.0085116	yes
AT3G60900	AT3G60900	AT3G60900	Chr3:22499359-22501239	exov-crp	wild type	OK	1.78683	109.267	-107.48	down	2.67972	2.13915	0.0004	0.0152809	yes
AT1G29050	AT1G29050	AT1G29050	Chr1:10134068-10139208	exov-crp	wild type	OK	75.4299	182.056	-106.626	down	1.36162	1.90888	0.0011	0.0349346	yes
AT3G49540	AT3G49540	AT3G49540	Chr3:18365677-18366565	exov-crp	wild type	OK	14.6077	120.422	-105.814	down	2.05759	2.36509	0.0004	0.0152809	yes
AT5G44130	AT5G44130	AT5G44130	Chr5:17761089-17762003	exov-crp	wild type	OK	62.7799	168.531	-105.751	down	4.71735	3.19212	0.00085	0.0283277	yes
AT4G11910	AT4G11910	AT4G11910	Chr4:7156251-7158042	exov-crp	wild type	OK	18.9836	124.272	-105.288	down	inf	#NAME?	5e-05	0.00254019	yes
AT4G19420	AT4G19420	AT4G19420	Chr4:10587165-10590588	exov-crp	wild type	OK	60.2564	162.719	-102.463	down	inf	#NAME?	5e-05	0.00254019	yes
AT3G01240	AT3G01240	AT3G01240	Chr3:78375-79037	exov-crp	wild type	OK	25.5592	126.211	-100.652	down	-1.76566	-2.55441	5e-05	0.00254019	yes
AT5G39130	AT5G39130	AT5G39130	Chr5:15665501-15666444	exov-crp	wild type	OK	1.86205	102.43	-100.568	down	-1.83474	-2.60116	0.00015	0.00668406	yes
AT3G20520	AT3G20520	AT3G20520	Chr3:7162827-7165859	exov-crp	wild type	OK	0.962134	99.9146	-98.9525	down	2.76412	2.44648	0.00065	0.0228126	yes
AT5G02580	AT5G02580	AT5G02580	Chr5:579851-580787	exov-crp	wild type	OK	59.8814	158.546	-98.6646	down	-1.40843	-2.13694	0.0004	0.0152809	yes
AT5G45880	AT5G45880	AT5G45880	Chr5:18609663-18611166	exov-crp	wild type	OK	18.3215	116.443	-98.1215	down	inf	#NAME?	5e-05	0.00254019	yes
AT3G28750	AT3G28750	AT3G28750	Chr3:10791590-10792844	exov-crp	wild type	OK	16.7409	114.204	-97.4631	down	inf	#NAME?	5e-05	0.00254019	yes
AT5G54095	AT5G54095	AT5G54095	Chr5:21952732-21953507	exov-crp	wild type	OK	7.67448	104.85	-97.1755	down	inf	#NAME?	5e-05	0.00254019	yes
AT1G63840	AT1G63840	AT1G63840	Chr1:23689696-23690807	exov-crp	wild type	OK	66.4441	163.497	-97.0529	down	1.27216	2.23977	0.0001	0.00467261	yes
AT5G62740	AT5G62740	AT5G62740	Chr5:25200946-25202756	exov-crp	wild type	OK	71.0327	166.621	-95.5883	down	inf	#NAME?	5e-05	0.00254019	yes
AT5G11090	AT5G11090	AT5G11090	Chr5:3524679-3525846	exov-crp	wild type	OK	47.1738	142.519	-95.3452	down	inf	#NAME?	5e-05	0.00254019	yes
AT3G24100	AT3G24100	AT3G24100	Chr3:8703285-8704228	exov-crp	wild type	OK	49.6011	144.277	-94.6759	down	inf	#NAME?	5e-05	0.00254019	yes
AT1G14455	AT1G14455	AT1G14455	Chr1:4947818-4948400	exov-crp	wild type	OK	3.5666	98.1859	-94.6193	down	inf	#NAME?	5e-05	0.00254019	yes
AT2G22990	AT2G22990	AT2G22990	Chr2:9786315-9790179	exov-crp	wild type	OK	19.1287	113.504	-94.3753	down	inf	#NAME?	5e-05	0.00254019	yes
AT1G01120	AT1G01120	AT1G01120	Chr1:57268-59167	exov-crp	wild type	OK	42.4915	136.758	-94.2665	down	inf	#NAME?	5e-05	0.00254019	yes
AT1G30250	AT1G30250	AT1G30250	Chr1:10646986-10647511	exov-crp	wild type	OK	33.2578	126.254	-92.9962	down	inf	#NAME?	5e-05	0.00254019	yes
AT5G40730	AT5G40730	AT5G40730	Chr5:16301074-16301520	exov-crp	wild type	OK	8.44909	101.352	-92.9029	down	inf	#NAME?	0.0001	0.00467261	yes
AT2G47040	AT2G47040	AT2G47040	Chr2:19327895-19330197	exov-crp	wild type	OK	28.0974	120.051	-91.9536	down	inf	#NAME?	5e-05	0.00254019	yes
AT3G24510	AT3G24510	AT3G24510	Chr3:8931976-8932708	exov-crp	wild type	OK	0	91.3635	-91.3635	down	inf	#NAME?	5e-05	0.00254019	yes
AT5G23940	AT5G23940	AT5G23940	Chr5:8076328-8079793	exov-crp	wild type	OK	28.6851	119.495	-90.8099	down	1.35831	1.96385	0.0009	0.0297131	yes
AT3G51860	AT3G51860	AT3G51860	Chr3:19239426-19242913	exov-crp	wild type	OK	22.0286	111.658	-89.6294	down	inf	#NAME?	5e-05	0.00254019	yes
AT2G01850	AT2G01850	AT2G01850	Chr2:385198-387344	exov-crp	wild type	OK	47.7035	136.334	-88.6305	down	3.62289	4.40504	5e-05	0.00254019	yes
AT3G20470	AT3G20470	AT3G20470	Chr3:7140439-7141228	exov-crp	wild type	OK	5.05957	92.8962	-87.8366	down	2.18048	3.3773	5e-05	0.00254019	yes
AT5G01820	AT5G01820	AT5G01820	Chr5:313192-315000	exov-crp	wild type	OK	69.1821	156.099	-86.9169	down	-1.29246	-2.23785	0.0002	0.0085116	yes
AT4G24000	AT4G24000	AT4G24000	Chr4:12462029-12465625	exov-crp	wild type	OK	38.6938	125.005	-86.3112	down	inf	#NAME?	5e-05	0.00254019	yes
AT5G47550	AT5G47550	AT5G47550	Chr5:19286449-19286995	exov-crp	wild type	OK	12.6019	98.3803	-85.7784	down	3.80738	4.72001	5e-05	0.00254019	yes
AT2G41380	AT2G41380	AT2G41380	Chr2:17251940-17253057	exov-crp	wild type	OK	16.3209	101.965	-85.6441	down	4.8389	3.91907	0.00015	0.00668406	yes
AT4G23690	AT4G23690	AT4G23690	Chr4:12338870-12339747	exov-crp	wild type	OK	18.1266	103.754	-85.6274	down	4.31743	2.80537	0.00145	0.0433592	yes
AT5G39280	AT5G39280	AT5G39280	Chr5:15730712-15731706	exov-crp	wild type	OK	0	85.0655	-85.0655	down	-1.72954	-2.13121	0.0008	0.0270161	yes
AT3G10340	AT3G10340	AT3G10340	Chr3:3204012-3208022	exov-crp	wild type	OK	27.9711	112.049	-84.0779	down	inf	#NAME?	5e-05	0.00254019	yes
AT5G39610	AT5G39610	AT5G39610	Chr5:15858399-15859788	exov-crp	wild type	OK	6.76321	90.4603	-83.6971	down	inf	#NAME?	5e-05	0.00254019	yes
AT1G23040	AT1G23040	AT1G23040	Chr1:8164958-8165862	exov-crp	wild type	OK	23.5577	106.788	-83.2303	down	inf	#NAME?	0.00015	0.00668406	yes
AT5G64572	AT5G64572	AT5G64572	Chr5:25810114-25813335	exov-crp	wild type	OK	35.7582	118.774	-83.0158	down	3.57942	3.13035	5e-05	0.00254019	yes
AT2G14900	AT2G14900	AT2G14900	Chr2:6404174-6405330	exov-crp	wild type	OK	13.0066	95.6101	-82.6035	down	4.62342	4.12427	5e-05	0.00254019	yes
AT1G24520	AT1G24520	AT1G24520	Chr1:8688628-8689268	exov-crp	wild type	OK	3.46753	85.4689	-82.0014	down	2.12177	1.90199	0.00045	0.016896	yes
AT5G24150	AT5G24150	AT5G24150	Chr5:8172315-8175431	exov-crp	wild type	OK	38.5754	120.427	-81.8516	down	1.63071	2.0357	0.0013	0.0396397	yes
AT5G39300	AT5G39300	AT5G39300	Chr5:15737426-15738387	exov-crp	wild type	OK	0	81.6047	-81.6047	down	inf	#NAME?	5e-05	0.00254019	yes
AT5G19580	AT5G19580	AT5G19580	Chr5:6607370-6609626	exov-crp	wild type	OK	20.8966	102.473	-81.5764	down	inf	#NAME?	5e-05	0.00254019	yes
AT5G25110	AT5G25110	AT5G25110	Chr5:8657625-8659322	exov-crp	wild type	OK	44.0782	124.454	-80.3758	down	inf	#NAME?	5e-05	0.00254019	yes
AT5G07430	AT5G07430	AT5G07430	Chr5:2352438-2354202	exov-crp	wild type	OK	13.1213	92.9038	-79.7825	down	inf	#NAME?	5e-05	0.00254019	yes
AT4G22920	AT4G22920	AT4G22920	Chr4:12016524-12018492	exov-crp	wild type	OK	23.4478	103.15	-79.7022	down	inf	#NAME?	5e-05	0.00254019	yes
AT2G40610	AT2G40610	AT2G40610	Chr2:16948862-16950557	exov-crp	wild type	OK	12.2555	91.4816	-79.2261	down	2.78486	2.9327	0.0001	0.00467261	yes
AT2G36724	AT2G36724	AT2G36724	Chr2:15401373-15401787	exov-crp	wild type	OK	0	75.3061	-75.3061	down	-3.04661	-4.03985	5e-05	0.00254019	yes
AT1G75388	AT1G75388	AT1G75388	Chr1:28291697-28293008	exov-crp	wild type	OK	19.4848	94.5904	-75.1056	down	3.64655	3.12309	5e-05	0.00254019	yes
AT5G62210	AT5G62210	AT5G62210	Chr5:24986326-24987489	exov-crp	wild type	OK	10.5203	85.5366	-75.0163	down	inf	#NAME?	5e-05	0.00254019	yes
AT5G50030	AT5G50030	AT5G50030	Chr5:20354588-20355627	exov-crp	wild type	OK	9.23638	84.1594	-74.923	down	1.3207	1.97203	0.0005	0.0183605	yes
AT5G62360	AT5G62360	AT5G62360	Chr5:25040648-25041462	exov-crp	wild type	OK	13.2651	87.3826	-74.1175	down	2.98901	2.59749	0.00035	0.0137007	yes
AT1G61255	AT1G61255	AT1G61255	Chr1:22589150-22589691	exov-crp	wild type	OK	1.75178	75.5445	-73.7927	down	inf	#NAME?	5e-05	0.00254019	yes
AT1G55920	AT1G55920	AT1G55920	Chr1:20912115-20913447	exov-crp	wild type	OK	28.2847	100.524	-72.2393	down	-1.27589	-1.83371	0.0012	0.0373809	yes
AT2G43060	AT2G43060	AT2G43060	Chr2:17909184-17910082	exov-crp	wild type	OK	44.9346	116.092	-71.1574	down	inf	#NAME?	5e-05	0.00254019	yes
AT3G10450	AT3G10450	AT3G10450	Chr3:3249525-3252506	exov-crp	wild type	OK	55.5605	126.574	-71.0135	down	inf	#NAME?	5e-05	0.00254019	yes
AT3G56360	AT3G56360	AT3G56360	Chr3:20896480-20897593	exov-crp	wild type	OK	35.2625	104.592	-69.3295	down	inf	#NAME?	5e-05	0.00254019	yes
AT5G49360	AT5G49360	AT5G49360	Chr5:20011878-20016742	exov-crp	wild type	OK	4.55029	73.7944	-69.2441	down	1.27118	1.93606	0.001	0.0322429	yes
AT3G49307	AT3G49307	AT3G49307	Chr3:18282204-18283194	exov-crp	wild type	OK	0	68.648	-68.648	down	2.47904	2.08366	0.0011	0.0349346	yes
AT3G21710	AT3G21710	AT3G21710	Chr3:7648341-7649799	exov-crp	wild type	OK	18.7124	86.3401	-67.6277	down	2.92568	3.08572	5e-05	0.00254019	yes
AT5G38180	AT5G38180	AT5G38180	Chr5:15229809-15230243	exov-crp	wild type	OK	0	66.9002	-66.9002	down	1.92456	2.31366	0.0001	0.00467261	yes
AT5G14380	AT5G14380	AT5G14380	Chr5:4635796-4636676	exov-crp	wild type	OK	22.1998	88.6231	-66.4233	down	4.66956	3.02848	0.00105	0.0336498	yes
AT3G12580	AT3G12580	AT3G12580	Chr3:3991260-3993792	exov-crp	wild type	OK	52.8249	119.187	-66.3621	down	3.30083	3.07843	5e-05	0.00254019	yes
AT5G43060	AT5G43060	AT5G43060	Chr5:17269506-17272164	exov-crp	wild type	OK	38.147	103.571	-65.424	down	1.28896	1.80084	0.0015	0.0444771	yes
AT1G24260	AT1G24260	AT1G24260	Chr1:8593636-8596105	exov-crp	wild type	OK	5.91234	70.676	-64.7637	down	3.08099	3.24832	5e-05	0.00254019	yes
AT3G56290	AT3G56290	AT3G56290	Chr3:20878538-20879568	exov-crp	wild type	OK	41.4805	105.968	-64.4875	down	inf	#NAME?	5e-05	0.00254019	yes
AT2G47190	AT2G47190	AT2G47190	Chr2:19376201-19377531	exov-crp	wild type	OK	1.11273	65.4316	-64.3189	down	2.65583	2.72699	5e-05	0.00254019	yes
AT5G40690	AT5G40690	AT5G40690	Chr5:16290710-16291583	exov-crp	wild type	OK	12.8851	76.7282	-63.8431	down	1.39714	2.06129	0.00035	0.0137007	yes
AT2G23790	AT2G23790	AT2G23790	Chr2:10125367-10127521	exov-crp	wild type	OK	54.2436	118.01	-63.7664	down	-1.76023	-2.39955	0.0002	0.0085116	yes
AT1G51035	AT1G51035	AT1G51035	Chr1:18917546-18917774	exov-crp	wild type	OK	0	63.3703	-63.3703	down	inf	#NAME?	0.00015	0.00668406	yes
AT4G37520	AT4G37520	AT4G37520	Chr4:17631561-17633249	exov-crp	wild type	OK	17.1622	80.4259	-63.2637	down	inf	#NAME?	5e-05	0.00254019	yes
AT3G57680	AT3G57680	AT3G57680	Chr3:21381053-21383629	exov-crp	wild type	OK	25.2469	87.5229	-62.276	down	3.66043	3.24797	5e-05	0.00254019	yes
AT1G20630	AT1G20630	AT1G20630	Chr1:7146635-7149977	exov-crp	wild type	OK	43.9081	106.048	-62.1399	down	inf	#NAME?	5e-05	0.00254019	yes
AT3G62960	AT3G62960	AT3G62960	Chr3:23268709-23269324	exov-crp	wild type	OK	15.9835	77.9297	-61.9462	down	inf	#NAME?	0.0002	0.0085116	yes
AT5G59845	AT5G59845	AT5G59845	Chr5:24111323-24112020	exov-crp	wild type	OK	1.16733	62.4494	-61.2821	down	inf	#NAME?	5e-05	0.00254019	yes
AT3G43720	AT3G43720	AT3G43720	Chr3:15615385-15617149	exov-crp	wild type	OK	25.9486	87.096	-61.1474	down	4.47629	4.38849	5e-05	0.00254019	yes
AT3G26840	AT3G26840	AT3G26840	Chr3:9892793-9898006	exov-crp	wild type	OK	28.6977	89.7657	-61.068	down	2.87366	2.61797	0.0009	0.0297131	yes
AT2G14365	AT2G14365	AT2G14365	Chr2:6088338-6088813	exov-crp	wild type	OK	0	61.0428	-61.0428	down	5.3814	4.91802	5e-05	0.00254019	yes
AT4G30470	AT4G30470	AT4G30470	Chr4:14894104-14896815	exov-crp	wild type	OK	43.164	103.94	-60.776	down	inf	#NAME?	5e-05	0.00254019	yes
AT3G15400	AT3G15400	AT3G15400	Chr3:5201643-5203197	exov-crp	wild type	OK	6.03998	66.7148	-60.6748	down	inf	#NAME?	5e-05	0.00254019	yes
AT3G54340	AT3G54340	AT3G54340	Chr3:20119172-20121170	exov-crp	wild type	OK	6.26303	66.7037	-60.4407	down	inf	#NAME?	5e-05	0.00254019	yes
AT3G28917	AT3G28917	AT3G28917	Chr3:10924816-10925640	exov-crp	wild type	OK	2.0913	62.4553	-60.364	down	-2.29721	-3.38418	5e-05	0.00254019	yes
AT2G47050	AT2G47050	AT2G47050	Chr2:19331684-19332646	exov-crp	wild type	OK	15.5764	74.8635	-59.2871	down	inf	#NAME?	0.0003	0.0120102	yes
AT1G05340	AT1G05340	AT1G05340	Chr1:1558843-1559903	exov-crp	wild type	OK	6.43884	65.3079	-58.8691	down	4.0249	2.33434	0.00045	0.016896	yes
AT1G02470	AT1G02470	AT1G02470	Chr1:511764-513624	exov-crp	wild type	OK	11.1168	69.5369	-58.4201	down	inf	#NAME?	0.0002	0.0085116	yes
AT2G36950	AT2G36950	AT2G36950	Chr2:15515132-15516931	exov-crp	wild type	OK	25.229	83.3626	-58.1336	down	4.84539	3.16648	0.00075	0.0257107	yes
AT1G23205	AT1G23205	AT1G23205	Chr1:8233996-8234893	exov-crp	wild type	OK	2.09339	59.9105	-57.8171	down	inf	#NAME?	5e-05	0.00254019	yes
AT5G47560	AT5G47560	AT5G47560	Chr5:19287368-19290465	exov-crp	wild type	OK	28.3873	86.1029	-57.7156	down	-1.80463	-2.1821	0.00135	0.0409479	yes
AT1G23200	AT1G23200	AT1G23200	Chr1:8227177-8229582	exov-crp	wild type	OK	4.38498	61.3907	-57.0057	down	4.40476	2.80955	0.0005	0.0183605	yes
AT3G23090	AT3G23090	AT3G23090	Chr3:8214300-8217087	exov-crp	wild type	OK	36.8585	93.5153	-56.6568	down	3.92946	3.49345	5e-05	0.00254019	yes
AT1G43640	AT1G43640	AT1G43640	Chr1:16439434-16441844	exov-crp	wild type	OK	1.38483	57.7242	-56.3394	down	inf	#NAME?	5e-05	0.00254019	yes
AT1G51000	AT1G51000	AT1G51000	Chr1:18909923-18910142	exov-crp	wild type	OK	0	56.1033	-56.1033	down	-1.50031	-2.42782	5e-05	0.00254019	yes
AT5G63230	AT5G63230	AT5G63230	Chr5:25357359-25357822	exov-crp	wild type	OK	0	55.7292	-55.7292	down	inf	#NAME?	5e-05	0.00254019	yes
AT4G18596	AT4G18596	AT4G18596	Chr4:10239016-10239851	exov-crp	wild type	OK	4.02598	59.7289	-55.7029	down	inf	#NAME?	5e-05	0.00254019	yes
AT5G39880	AT5G39880	AT5G39880	Chr5:15970886-15972237	exov-crp	wild type	OK	3.95485	59.4761	-55.5213	down	inf	#NAME?	5e-05	0.00254019	yes
AT1G05260	AT1G05260	AT1G05260	Chr1:1529766-1531439	exov-crp	wild type	OK	3.45454	58.6863	-55.2318	down	inf	#NAME?	5e-05	0.00254019	yes
AT5G48480	AT5G48480	AT5G48480	Chr5:19644674-19645889	exov-crp	wild type	OK	22.0969	77.1994	-55.1025	down	inf	#NAME?	5e-05	0.00254019	yes
AT4G16690	AT4G16690	AT4G16690	Chr4:9392146-9393529	exov-crp	wild type	OK	24.4737	78.9877	-54.514	down	inf	#NAME?	5e-05	0.00254019	yes
AT4G03290	AT4G03290	AT4G03290	Chr4:1442633-1443499	exov-crp	wild type	OK	3.37372	57.5382	-54.1645	down	2.20277	2.30951	0.00035	0.0137007	yes
AT4G31840	AT4G31840	AT4G31840	Chr4:15401639-15402617	exov-crp	wild type	OK	20.6115	74.115	-53.5035	down	2.54228	1.97787	0.0007	0.0242455	yes
AT2G47030	AT2G47030	AT2G47030	Chr2:19324232-19326397	exov-crp	wild type	OK	12.8208	66.1347	-53.3139	down	2.69781	2.51071	5e-05	0.00254019	yes
AT1G69530	AT1G69530	AT1G69530	Chr1:26141835-26143500	exov-crp	wild type	OK	37.3986	89.5062	-52.1076	down	-3.53841	-5.14506	5e-05	0.00254019	yes
AT3G48740	AT3G48740	AT3G48740	Chr3:18052465-18054755	exov-crp	wild type	OK	38.111	89.7754	-51.6644	down	-2.73198	-3.90037	5e-05	0.00254019	yes
AT1G62990	AT1G62990	AT1G62990	Chr1:23337364-23340688	exov-crp	wild type	OK	34.8294	85.3445	-50.5151	down	-2.82579	-3.90563	5e-05	0.00254019	yes
AT3G28100	AT3G28100	AT3G28100	Chr3:10456098-10460965	exov-crp	wild type	OK	42.8903	93.3961	-50.5058	down	inf	#NAME?	5e-05	0.00254019	yes
AT3G19550	AT3G19550	AT3G19550	Chr3:6787240-6788292	exov-crp	wild type	OK	11.9577	61.9845	-50.0268	down	-1.80382	-2.35749	5e-05	0.00254019	yes
AT5G39260	AT5G39260	AT5G39260	Chr5:15726377-15727458	exov-crp	wild type	OK	0.793782	50.256	-49.4622	down	inf	#NAME?	5e-05	0.00254019	yes
AT2G02147	AT2G02147	AT2G02147	Chr2:546663-547026	exov-crp	wild type	OK	0	49.3559	-49.3559	down	inf	#NAME?	5e-05	0.00254019	yes
AT4G16008	AT4G16008	AT4G16008	Chr4:9067829-9068512	exov-crp	wild type	OK	22.1353	71.4133	-49.278	down	1.55355	1.97105	0.0017	0.0494825	yes
AT2G03505	AT2G03505	AT2G03505	Chr2:1064235-1065372	exov-crp	wild type	OK	2.56464	51.7124	-49.1478	down	inf	#NAME?	0.00055	0.0198632	yes
AT2G38530	AT2G38530	AT2G38530	Chr2:16128377-16129158	exov-crp	wild type	OK	12.8772	61.7397	-48.8625	down	inf	#NAME?	5e-05	0.00254019	yes
AT5G24420	AT5G24420	AT5G24420	Chr5:8336613-8338008	exov-crp	wild type	OK	12.8653	61.7044	-48.8391	down	inf	#NAME?	5e-05	0.00254019	yes
AT4G25000	AT4G25000	AT4G25000	Chr4:12851968-12853845	exov-crp	wild type	OK	14.5691	63.2959	-48.7268	down	2.74231	3.75008	5e-05	0.00254019	yes
AT1G74020	AT1G74020	AT1G74020	Chr1:27835130-27837317	exov-crp	wild type	OK	23.5467	72.0951	-48.5484	down	inf	#NAME?	5e-05	0.00254019	yes
AT2G24210	AT2G24210	AT2G24210	Chr2:10294329-10297530	exov-crp	wild type	OK	0.351651	48.6449	-48.2932	down	1.87426	2.82007	5e-05	0.00254019	yes
AT5G02540	AT5G02540	AT5G02540	Chr5:568523-570920	exov-crp	wild type	OK	2.86523	51.1088	-48.2436	down	3.00961	3.74463	5e-05	0.00254019	yes
AT5G38710	AT5G38710	AT5G38710	Chr5:15501244-15504109	exov-crp	wild type	OK	33.9681	82.0232	-48.0551	down	3.89652	4.43882	5e-05	0.00254019	yes
AT1G55560	AT1G55560	AT1G55560	Chr1:20754320-20756656	exov-crp	wild type	OK	3.45592	51.4674	-48.0115	down	inf	#NAME?	5e-05	0.00254019	yes
AT1G62760	AT1G62760	AT1G62760	Chr1:23237573-23238512	exov-crp	wild type	OK	3.4374	51.3815	-47.9441	down	inf	#NAME?	5e-05	0.00254019	yes
AT2G22860	AT2G22860	AT2G22860	Chr2:9737606-9738298	exov-crp	wild type	OK	12.021	59.9124	-47.8914	down	1.82945	2.68976	0.0001	0.00467261	yes
AT3G14560	AT3G14560	AT3G14560	Chr3:4889071-4890159	exov-crp	wild type	OK	16.1482	63.8027	-47.6545	down	1.18934	2.12575	0.00015	0.00668406	yes
AT3G15510	AT3G15510	AT3G15510	Chr3:5243509-5245382	exov-crp	wild type	OK	31.6182	79.2666	-47.6484	down	-1.25362	-1.89354	0.0009	0.0297131	yes
AT2G45220	AT2G45220	AT2G45220	Chr2:18644083-18646447	exov-crp	wild type	OK	15.6392	62.9307	-47.2915	down	inf	#NAME?	5e-05	0.00254019	yes
AT4G16563	AT4G16563	AT4G16563	Chr4:9329656-9331523	exov-crp	wild type	OK	14.2414	61.3945	-47.1531	down	inf	#NAME?	5e-05	0.00254019	yes
AT3G29810	AT3G29810	AT3G29810	Chr3:11728112-11730239	exov-crp	wild type	OK	16.1135	63.0248	-46.9113	down	inf	#NAME?	0.00015	0.00668406	yes
AT5G63250	AT5G63250	AT5G63250	Chr5:25360120-25360689	exov-crp	wild type	OK	0	46.8955	-46.8955	down	inf	#NAME?	5e-05	0.00254019	yes
AT5G39190	AT5G39190	AT5G39190	Chr5:15692590-15693581	exov-crp	wild type	OK	7.51456	54.3339	-46.8193	down	inf	#NAME?	5e-05	0.00254019	yes
AT2G02990	AT2G02990	AT2G02990	Chr2:873505-874811	exov-crp	wild type	OK	3.04317	49.7073	-46.6641	down	3.3268	3.40967	5e-05	0.00254019	yes
AT1G72970	AT1G72970	AT1G72970	Chr1:27452765-27455964	exov-crp	wild type	OK	14.5771	60.6009	-46.0238	down	inf	#NAME?	5e-05	0.00254019	yes
AT3G26110	AT3G26110	AT3G26110	Chr3:9541482-9542114	exov-crp	wild type	OK	2.93963	48.9345	-45.9949	down	2.78296	2.46105	0.0009	0.0297131	yes
AT5G38195	AT5G38195	AT5G38195	Chr5:15246909-15247329	exov-crp	wild type	OK	0	45.7461	-45.7461	down	inf	#NAME?	5e-05	0.00254019	yes
AT5G64900	AT5G64900	AT5G64900	Chr5:25937169-25938093	exov-crp	wild type	OK	7.52364	53.0459	-45.5223	down	inf	#NAME?	5e-05	0.00254019	yes
AT2G24450	AT2G24450	AT2G24450	Chr2:10391088-10393976	exov-crp	wild type	OK	3.11115	48.3761	-45.2649	down	inf	#NAME?	5e-05	0.00254019	yes
AT1G62370	AT1G62370	AT1G62370	Chr1:23072574-23073189	exov-crp	wild type	OK	10.6296	55.5289	-44.8993	down	4.44565	3.03547	0.00135	0.0409479	yes
AT5G57520	AT5G57520	AT5G57520	Chr5:23295963-23296683	exov-crp	wild type	OK	1.14716	46.0401	-44.8929	down	1.67167	2.14401	0.0003	0.0120102	yes
AT5G56300	AT5G56300	AT5G56300	Chr5:22799506-22801692	exov-crp	wild type	OK	1.5501	45.7145	-44.1644	down	inf	#NAME?	5e-05	0.00254019	yes
AT2G28305	AT2G28305	AT2G28305	Chr2:12081112-12084664	exov-crp	wild type	OK	10.2018	54.0543	-43.8525	down	inf	#NAME?	5e-05	0.00254019	yes
AT4G34138	AT4G34138	AT4G34138	Chr4:16348105-16349982	exov-crp	wild type	OK	9.07296	52.757	-43.684	down	inf	#NAME?	0.0003	0.0120102	yes
AT5G01520	AT5G01520	AT5G01520	Chr5:206431-208611	exov-crp	wild type	OK	24.5339	67.9925	-43.4586	down	inf	#NAME?	5e-05	0.00254019	yes
AT4G24640	AT4G24640	AT4G24640	Chr4:12717787-12719017	exov-crp	wild type	OK	1.92971	44.9455	-43.0158	down	inf	#NAME?	5e-05	0.00254019	yes
AT3G55890	AT3G55890	AT3G55890	Chr3:20740816-20742002	exov-crp	wild type	OK	6.48234	49.4009	-42.9186	down	inf	#NAME?	5e-05	0.00254019	yes
AT3G02310	AT3G02310	AT3G02310	Chr3:464278-467074	exov-crp	wild type	OK	3.17496	46.0921	-42.9171	down	5.43043	3.48776	0.00075	0.0257107	yes
AT1G55960	AT1G55960	AT1G55960	Chr1:20927642-20930017	exov-crp	wild type	OK	33.3858	76.1356	-42.7498	down	inf	#NAME?	5e-05	0.00254019	yes
AT1G77520	AT1G77520	AT1G77520	Chr1:29130402-29132180	exov-crp	wild type	OK	1.50817	44.0019	-42.4937	down	inf	#NAME?	5e-05	0.00254019	yes
AT1G21395	AT1G21395	AT1G21395	Chr1:7491964-7492339	exov-crp	wild type	OK	0	42.2308	-42.2308	down	2.21979	2.52109	0.0002	0.0085116	yes
AT1G32170	AT1G32170	AT1G32170	Chr1:11575319-11577927	exov-crp	wild type	OK	5.63343	47.6698	-42.0364	down	2.02188	2.46375	5e-05	0.00254019	yes
AT5G52640	AT5G52640	AT5G52640	Chr5:21352398-21355361	exov-crp	wild type	OK	29.641	71.6208	-41.9798	down	inf	#NAME?	5e-05	0.00254019	yes
AT2G32870	AT2G32870	AT2G32870	Chr2:13944610-13946790	exov-crp	wild type	OK	18.1098	60.0506	-41.9408	down	-2.67655	-3.45558	5e-05	0.00254019	yes
AT1G17200	AT1G17200	AT1G17200	Chr1:5878399-5880041	exov-crp	wild type	OK	26.3527	67.7193	-41.3666	down	inf	#NAME?	5e-05	0.00254019	yes
AT5G09730	AT5G09730	AT5G09730	Chr5:3015246-3018262	exov-crp	wild type	OK	1.50914	42.8292	-41.3201	down	inf	#NAME?	5e-05	0.00254019	yes
AT4G26590	AT4G26590	AT4G26590	Chr4:13413578-13417055	exov-crp	wild type	OK	7.85607	49.1578	-41.3017	down	inf	#NAME?	5e-05	0.00254019	yes
AT1G10770	AT1G10770	AT1G10770	Chr1:3591632-3592411	exov-crp	wild type	OK	5.51618	46.7179	-41.2017	down	2.38515	2.5229	0.0002	0.0085116	yes
AT5G67110	AT5G67110	AT5G67110	Chr5:26785105-26786383	exov-crp	wild type	OK	7.98452	49.1052	-41.1207	down	1.26197	1.97179	0.0006	0.021389	yes
AT2G23910	AT2G23910	AT2G23910	Chr2:10177833-10180064	exov-crp	wild type	OK	14.5856	55.3789	-40.7933	down	3.90186	3.49229	5e-05	0.00254019	yes
AT4G16000	AT4G16000	AT4G16000	Chr4:9063844-9064481	exov-crp	wild type	OK	4.64714	45.2391	-40.592	down	1.29299	1.93525	0.00065	0.0228126	yes
AT5G04045	AT5G04045	AT5G04045	Chr5:1093678-1094230	exov-crp	wild type	OK	0	40.5752	-40.5752	down	1.29905	1.91579	0.00105	0.0336498	yes
AT4G35060	AT4G35060	AT4G35060	Chr4:16685719-16686703	exov-crp	wild type	OK	11.6425	51.9834	-40.3409	down	inf	#NAME?	5e-05	0.00254019	yes
AT5G03380	AT5G03380	AT5G03380	Chr5:832103-834412	exov-crp	wild type	OK	32.9478	73.2631	-40.3153	down	inf	#NAME?	5e-05	0.00254019	yes
AT3G29035	AT3G29035	AT3G29035	Chr3:11033664-11035308	exov-crp	wild type	OK	12.1088	52.299	-40.1902	down	2.37231	1.90908	0.0015	0.0444771	yes
AT4G25700	AT4G25700	AT4G25700	Chr4:13093933-13095935	exov-crp	wild type	OK	14.3416	54.2612	-39.9196	down	inf	#NAME?	5e-05	0.00254019	yes
AT4G15610	AT4G15610	AT4G15610	Chr4:8909063-8910908	exov-crp	wild type	OK	5.09954	44.7864	-39.6869	down	inf	#NAME?	5e-05	0.00254019	yes
AT3G23790	AT3G23790	AT3G23790	Chr3:8575166-8581112	exov-crp	wild type	OK	25.1941	64.7673	-39.5732	down	inf	#NAME?	5e-05	0.00254019	yes
AT3G04070	AT3G04070	AT3G04070	Chr3:1061525-1063103	exov-crp	wild type	OK	6.70792	45.935	-39.2271	down	inf	#NAME?	5e-05	0.00254019	yes
AT1G53560	AT1G53560	AT1G53560	Chr1:19984741-19985983	exov-crp	wild type	OK	20.2496	59.4405	-39.1909	down	inf	#NAME?	0.00015	0.00668406	yes
AT3G25170	AT3G25170	AT3G25170	Chr3:9165743-9166253	exov-crp	wild type	OK	1.97513	41.044	-39.0689	down	5.4673	4.94871	5e-05	0.00254019	yes
AT1G60740	AT1G60740	AT1G60740	Chr1:22361073-22361952	exov-crp	wild type	OK	1.86269	40.5896	-38.7269	down	1.72482	2.10605	0.00035	0.0137007	yes
AT5G48560	AT5G48560	AT5G48560	Chr5:19684005-19687151	exov-crp	wild type	OK	24.578	62.8107	-38.2327	down	3.12366	2.78229	0.0006	0.021389	yes
AT1G10540	AT1G10540	AT1G10540	Chr1:3474863-3477927	exov-crp	wild type	OK	0.935947	39.0669	-38.131	down	inf	#NAME?	5e-05	0.00254019	yes
AT5G63800	AT5G63800	AT5G63800	Chr5:25530054-25535849	exov-crp	wild type	OK	25.7276	63.7389	-38.0113	down	inf	#NAME?	5e-05	0.00254019	yes
AT1G80160	AT1G80160	AT1G80160	Chr1:30151002-30152190	exov-crp	wild type	OK	1.81958	39.8261	-38.0065	down	inf	#NAME?	5e-05	0.00254019	yes
AT3G19580	AT3G19580	AT3G19580	Chr3:6803071-6804233	exov-crp	wild type	OK	19.5901	57.0423	-37.4522	down	inf	#NAME?	5e-05	0.00254019	yes
AT5G39220	AT5G39220	AT5G39220	Chr5:15705815-15708228	exov-crp	wild type	OK	1.32851	38.6032	-37.2747	down	4.88951	3.33315	0.00055	0.0198632	yes
AT4G16590	AT4G16590	AT4G16590	Chr4:9345149-9349221	exov-crp	wild type	OK	4.88051	42.0956	-37.2151	down	inf	#NAME?	5e-05	0.00254019	yes
AT2G40000	AT2G40000	AT2G40000	Chr2:16700509-16702028	exov-crp	wild type	OK	32.0106	69.1458	-37.1352	down	inf	#NAME?	5e-05	0.00254019	yes
AT4G22780	AT4G22780	AT4G22780	Chr4:11968275-11971149	exov-crp	wild type	OK	26.4634	63.4798	-37.0164	down	3.74908	3.18305	5e-05	0.00254019	yes
AT4G27580	AT4G27580	AT4G27580	Chr4:13765660-13766597	exov-crp	wild type	OK	4.33958	41.2803	-36.9407	down	inf	#NAME?	5e-05	0.00254019	yes
AT4G35010	AT4G35010	AT4G35010	Chr4:16667929-16672092	exov-crp	wild type	OK	7.80861	44.6994	-36.8908	down	2.06325	2.50375	0.00015	0.00668406	yes
AT5G54225	AT5G54225	AT5G54225	Chr5:22013877-22014321	exov-crp	wild type	OK	0	36.7825	-36.7825	down	inf	#NAME?	5e-05	0.00254019	yes
AT1G65690	AT1G65690	AT1G65690	Chr1:24431429-24432953	exov-crp	wild type	OK	15.8732	52.467	-36.5938	down	1.59127	2.10497	0.0004	0.0152809	yes
AT4G32870	AT4G32870	AT4G32870	Chr4:15862142-15862741	exov-crp	wild type	OK	4.0094	40.3916	-36.3822	down	3.28463	4.23432	5e-05	0.00254019	yes
AT5G48140	AT5G48140	AT5G48140	Chr5:19518769-19520528	exov-crp	wild type	OK	3.64519	39.9984	-36.3532	down	1.25901	1.87049	0.0014	0.0421821	yes
AT5G50790	AT5G50790	AT5G50790	Chr5:20656252-20658001	exov-crp	wild type	OK	4.78599	41.1103	-36.3243	down	inf	#NAME?	5e-05	0.00254019	yes
AT2G41231	AT2G41231	AT2G41231	Chr2:17194925-17195915	exov-crp	wild type	OK	6.31075	42.3365	-36.0258	down	inf	#NAME?	5e-05	0.00254019	yes
AT1G75250	AT1G75250	AT1G75250	Chr1:28244316-28245501	exov-crp	wild type	OK	5.127	40.7356	-35.6086	down	inf	#NAME?	5e-05	0.00254019	yes
AT5G52810	AT5G52810	AT5G52810	Chr5:21395943-21400603	exov-crp	wild type	OK	24.6442	60.0442	-35.4	down	inf	#NAME?	5e-05	0.00254019	yes
AT1G08985	AT1G08985	AT1G08985	Chr1:2887284-2887706	exov-crp	wild type	OK	0	34.6387	-34.6387	down	inf	#NAME?	5e-05	0.00254019	yes
AT5G47000	AT5G47000	AT5G47000	Chr5:19068943-19070333	exov-crp	wild type	OK	3.16654	37.6266	-34.4601	down	5.16898	3.50908	5e-05	0.00254019	yes
AT1G54445	AT1G54445	AT1G54445	Chr1:20332427-20332862	exov-crp	wild type	OK	0	34.4598	-34.4598	down	inf	#NAME?	0.0001	0.00467261	yes
AT5G10625	AT5G10625	AT5G10625	Chr5:3358786-3359781	exov-crp	wild type	OK	10.5899	44.7997	-34.2098	down	1.83951	2.04089	0.0005	0.0183605	yes
AT3G05610	AT3G05610	AT3G05610	Chr3:1625671-1628173	exov-crp	wild type	OK	2.19696	36.3313	-34.1343	down	3.6346	3.86389	5e-05	0.00254019	yes
AT1G23010	AT1G23010	AT1G23010	Chr1:8147263-8149813	exov-crp	wild type	OK	2.9977	36.9306	-33.9329	down	inf	#NAME?	5e-05	0.00254019	yes
AT5G67620	AT5G67620	AT5G67620	Chr5:26964769-26965996	exov-crp	wild type	OK	5.54135	39.2184	-33.6771	down	-1.42772	-2.2754	0.00015	0.00668406	yes
AT2G22121	AT2G22121	AT2G22121	Chr2:9397863-9398259	exov-crp	wild type	OK	0	33.4305	-33.4305	down	-2.41597	-2.40582	0.00015	0.00668406	yes
AT5G64530	AT5G64530	AT5G64530	Chr5:25795232-25796938	exov-crp	wild type	OK	13.6936	47.0655	-33.3719	down	-1.86296	-2.20897	0.001	0.0322429	yes
AT4G32810	AT4G32810	AT4G32810	Chr4:15828227-15831485	exov-crp	wild type	OK	1.49551	34.7225	-33.227	down	2.05564	2.68073	5e-05	0.00254019	yes
AT1G51010	AT1G51010	AT1G51010	Chr1:18911596-18911845	exov-crp	wild type	OK	0	33.2085	-33.2085	down	inf	#NAME?	5e-05	0.00254019	yes
AT4G33150	AT4G33150	AT4G33150	Chr4:15985188-15991538	exov-crp	wild type	OK	19.2829	52.3716	-33.0887	down	2.12476	3.23578	5e-05	0.00254019	yes
AT2G24580	AT2G24580	AT2G24580	Chr2:10444789-10446242	exov-crp	wild type	OK	14.7474	47.7892	-33.0418	down	inf	#NAME?	5e-05	0.00254019	yes
AT5G26692	AT5G26692	AT5G26692	Chr5:9282478-9283007	exov-crp	wild type	OK	2.37119	35.0692	-32.698	down	inf	#NAME?	0.00025	0.0103413	yes
AT5G45950	AT5G45950	AT5G45950	Chr5:18634078-18636699	exov-crp	wild type	OK	14.9615	47.4109	-32.4494	down	inf	#NAME?	5e-05	0.00254019	yes
AT5G55250	AT5G55250	AT5G55250	Chr5:22407472-22410944	exov-crp	wild type	OK	1.73028	34.0327	-32.3024	down	4.49837	3.13363	5e-05	0.00254019	yes
AT2G28110	AT2G28110	AT2G28110	Chr2:11977943-11979837	exov-crp	wild type	OK	20.5445	52.7009	-32.1564	down	1.27373	2.06274	0.0006	0.021389	yes
AT3G23450	AT3G23450	AT3G23450	Chr3:8410432-8412193	exov-crp	wild type	OK	7.07164	39.226	-32.1544	down	2.2493	2.35023	0.00065	0.0228126	yes
AT1G14420	AT1G14420	AT1G14420	Chr1:4931565-4933515	exov-crp	wild type	OK	1.58271	33.6669	-32.0842	down	1.61438	2.64944	5e-05	0.00254019	yes
AT5G48945	AT5G48945	AT5G48945	Chr5:19844777-19845518	exov-crp	wild type	OK	0	32.0283	-32.0283	down	3.26577	3.45648	5e-05	0.00254019	yes
AT3G13370	AT3G13370	AT3G13370	Chr3:4341663-4342230	exov-crp	wild type	OK	0	31.9335	-31.9335	down	2.9901	2.47507	0.00025	0.0103413	yes
AT3G48460	AT3G48460	AT3G48460	Chr3:17949444-17951195	exov-crp	wild type	OK	9.81753	41.6716	-31.8541	down	2.27934	3.22134	5e-05	0.00254019	yes
AT5G27350	AT5G27350	AT5G27350	Chr5:9648666-9654426	exov-crp	wild type	OK	9.45718	41.0344	-31.5772	down	1.88881	2.79373	5e-05	0.00254019	yes
AT2G39400	AT2G39400	AT2G39400	Chr2:16452611-16454801	exov-crp	wild type	OK	16.2291	47.6694	-31.4403	down	-2.00829	-2.26188	0.00015	0.00668406	yes
AT5G51750	AT5G51750	AT5G51750	Chr5:21020206-21022781	exov-crp	wild type	OK	11.6464	43.0539	-31.4075	down	-1.14282	-1.96025	0.0007	0.0242455	yes
AT5G42223	AT5G42223	AT5G42223	Chr5:16878609-16878945	exov-crp	wild type	OK	0	31.3716	-31.3716	down	1.46493	2.27666	0.00015	0.00668406	yes
AT1G53282	AT1G53282	AT1G53282	Chr1:19867929-19868335	exov-crp	wild type	OK	0	31.3524	-31.3524	down	1.52901	2.15513	0.0003	0.0120102	yes
AT5G19175	AT5G19175	AT5G19175	Chr5:6449802-6450245	exov-crp	wild type	OK	0	31.2312	-31.2312	down	inf	#NAME?	5e-05	0.00254019	yes
AT3G10320	AT3G10320	AT3G10320	Chr3:3195313-3197346	exov-crp	wild type	OK	1.00124	31.8832	-30.882	down	4.85159	3.28116	0.00085	0.0283277	yes
AT3G54820	AT3G54820	AT3G54820	Chr3:20302020-20304010	exov-crp	wild type	OK	13.1537	43.828	-30.6743	down	2.03154	2.29742	0.00095	0.030993	yes
AT1G62570	AT1G62570	AT1G62570	Chr1:23169135-23172105	exov-crp	wild type	OK	21.8683	52.4451	-30.5768	down	4.86669	4.54097	5e-05	0.00254019	yes
AT1G61095	AT1G61095	AT1G61095	Chr1:22504513-22505511	exov-crp	wild type	OK	0	30.0878	-30.0878	down	inf	#NAME?	5e-05	0.00254019	yes
AT1G79520	AT1G79520	AT1G79520	Chr1:29912250-29914615	exov-crp	wild type	OK	13.3518	43.3559	-30.0041	down	3.00135	3.33137	5e-05	0.00254019	yes
AT4G14690	AT4G14690	AT4G14690	Chr4:8418282-8419263	exov-crp	wild type	OK	1.40078	31.2322	-29.8314	down	inf	#NAME?	5e-05	0.00254019	yes
AT1G13605	AT1G13605	AT1G13605	Chr1:4658537-4659106	exov-crp	wild type	OK	0	29.7917	-29.7917	down	inf	#NAME?	5e-05	0.00254019	yes
AT3G49210	AT3G49210	AT3G49210	Chr3:18238047-18241237	exov-crp	wild type	OK	6.57694	36.3171	-29.7402	down	1.53495	1.98159	0.00065	0.0228126	yes
AT5G59220	AT5G59220	AT5G59220	Chr5:23894403-23896619	exov-crp	wild type	OK	6.63291	36.2317	-29.5988	down	2.43769	2.57019	0.00015	0.00668406	yes
AT4G26260	AT4G26260	AT4G26260	Chr4:13297697-13300387	exov-crp	wild type	OK	2.80336	32.3263	-29.5229	down	1.69919	2.45873	5e-05	0.00254019	yes
AT2G21430	AT2G21430	AT2G21430	Chr2:9171884-9173339	exov-crp	wild type	OK	1.65092	30.9614	-29.3105	down	2.79673	2.92245	5e-05	0.00254019	yes
AT1G06520	AT1G06520	AT1G06520	Chr1:1993977-1996112	exov-crp	wild type	OK	0.783392	29.8419	-29.0585	down	4.45204	2.97585	0.0007	0.0242455	yes
AT5G63240	AT5G63240	AT5G63240	Chr5:25358967-25359565	exov-crp	wild type	OK	0	28.9881	-28.9881	down	inf	#NAME?	0.0002	0.0085116	yes
AT4G34970	AT4G34970	AT4G34970	Chr4:16653703-16654871	exov-crp	wild type	OK	6.12812	34.9125	-28.7844	down	-1.62831	-2.07887	0.001	0.0322429	yes
AT4G39510	AT4G39510	AT4G39510	Chr4:18368802-18370652	exov-crp	wild type	OK	9.38757	38.0093	-28.6217	down	-1.22035	-1.99897	0.00075	0.0257107	yes
AT3G17600	AT3G17600	AT3G17600	Chr3:6020024-6021142	exov-crp	wild type	OK	0.628556	29.2343	-28.6057	down	6.63537	5.51422	5e-05	0.00254019	yes
AT2G22620	AT2G22620	AT2G22620	Chr2:9599549-9610595	exov-crp	wild type	OK	1.22159	29.6743	-28.4527	down	1.51498	2.59036	5e-05	0.00254019	yes
AT5G23660	AT5G23660	AT5G23660	Chr5:7971650-7973925	exov-crp	wild type	OK	17.9081	46.3006	-28.3925	down	3.59678	2.98303	5e-05	0.00254019	yes
AT1G68620	AT1G68620	AT1G68620	Chr1:25765946-25767240	exov-crp	wild type	OK	8.82757	36.8927	-28.0651	down	3.73623	2.42752	0.00055	0.0198632	yes
AT3G16150	AT3G16150	AT3G16150	Chr3:5471734-5473276	exov-crp	wild type	OK	10.437	38.1266	-27.6896	down	inf	#NAME?	5e-05	0.00254019	yes
AT2G25540	AT2G25540	AT2G25540	Chr2:10866821-10872077	exov-crp	wild type	OK	0.33046	27.8624	-27.5319	down	inf	#NAME?	5e-05	0.00254019	yes
AT1G58055	AT1G58055	AT1G58055	Chr1:21488740-21489132	exov-crp	wild type	OK	0	27.5142	-27.5142	down	inf	#NAME?	5e-05	0.00254019	yes
AT3G43860	AT3G43860	AT3G43860	Chr3:15706993-15709789	exov-crp	wild type	OK	1.44112	28.951	-27.5099	down	1.91716	2.52508	0.0001	0.00467261	yes
AT5G56870	AT5G56870	AT5G56870	Chr5:23004195-23008649	exov-crp	wild type	OK	3.05118	30.2092	-27.158	down	-3.45418	-3.00229	5e-05	0.00254019	yes
AT1G73080	AT1G73080	AT1G73080	Chr1:27484512-27488201	exov-crp	wild type	OK	8.07501	35.2175	-27.1425	down	4.02981	3.65012	5e-05	0.00254019	yes
AT4G37800	AT4G37800	AT4G37800	Chr4:17775473-17777397	exov-crp	wild type	OK	11.2038	38.2707	-27.0669	down	inf	#NAME?	5e-05	0.00254019	yes
AT1G73620	AT1G73620	AT1G73620	Chr1:27681407-27683130	exov-crp	wild type	OK	1.25084	28.2713	-27.0205	down	4.33368	4.09254	5e-05	0.00254019	yes
AT3G62710	AT3G62710	AT3G62710	Chr3:23197657-23200635	exov-crp	wild type	OK	1.72844	28.6722	-26.9438	down	inf	#NAME?	5e-05	0.00254019	yes
AT3G11690	AT3G11690	AT3G11690	Chr3:3694987-3696478	exov-crp	wild type	OK	13.9105	40.48	-26.5695	down	inf	#NAME?	5e-05	0.00254019	yes
AT3G24068	AT3G24068	AT3G24068	Chr3:8692190-8692676	exov-crp	wild type	OK	0	26.4769	-26.4769	down	inf	#NAME?	5e-05	0.00254019	yes
AT4G24040	AT4G24040	AT4G24040	Chr4:12488182-12491235	exov-crp	wild type	OK	4.53178	30.9704	-26.4386	down	inf	#NAME?	0.0001	0.00467261	yes
AT3G62730	AT3G62730	AT3G62730	Chr3:23207853-23209471	exov-crp	wild type	OK	3.90282	30.1378	-26.235	down	-1.77661	-2.30362	0.0004	0.0152809	yes
AT5G51890	AT5G51890	AT5G51890	Chr5:21090991-21092405	exov-crp	wild type	OK	4.59492	30.715	-26.1201	down	inf	#NAME?	5e-05	0.00254019	yes
AT3G27425	AT3G27425	AT3G27425	Chr3:10151057-10151375	exov-crp	wild type	OK	0	26.0233	-26.0233	down	inf	#NAME?	5e-05	0.00254019	yes
AT2G28650	AT2G28650	AT2G28650	Chr2:12289151-12291045	exov-crp	wild type	OK	2.19548	28.0866	-25.8911	down	-1.32371	-2.22531	0.00015	0.00668406	yes
AT2G02140	AT2G02140	AT2G02140	Chr2:544706-545429	exov-crp	wild type	OK	2.06931	27.5768	-25.5075	down	4.6152	3.08722	0.0002	0.0085116	yes
AT3G44300	AT3G44300	AT3G44300	Chr3:15983310-15985535	exov-crp	wild type	OK	13.7515	38.993	-25.2415	down	inf	#NAME?	5e-05	0.00254019	yes
AT3G21240	AT3G21240	AT3G21240	Chr3:7454268-7457379	exov-crp	wild type	OK	13.9268	39.128	-25.2012	down	2.98449	3.13515	5e-05	0.00254019	yes
AT1G76130	AT1G76130	AT1G76130	Chr1:28561280-28564076	exov-crp	wild type	OK	13.3405	38.4989	-25.1584	down	5.49132	3.74094	0.0004	0.0152809	yes
AT2G32370	AT2G32370	AT2G32370	Chr2:13740877-13746286	exov-crp	wild type	OK	0	25.0224	-25.0224	down	inf	#NAME?	5e-05	0.00254019	yes
AT2G37770	AT2G37770	AT2G37770	Chr2:15834866-15837001	exov-crp	wild type	OK	10.9026	35.917	-25.0144	down	inf	#NAME?	5e-05	0.00254019	yes
AT3G28007	AT3G28007	AT3G28007	Chr3:10408091-10409745	exov-crp	wild type	OK	8.81119	33.7884	-24.9772	down	inf	#NAME?	5e-05	0.00254019	yes
AT5G44360	AT5G44360	AT5G44360	Chr5:17871923-17873698	exov-crp	wild type	OK	0	24.8019	-24.8019	down	2.87792	3.07013	0.00065	0.0228126	yes
AT4G24260	AT4G24260	AT4G24260	Chr4:12577870-12580133	exov-crp	wild type	OK	1.41995	26.1546	-24.7346	down	1.25171	1.97375	0.00105	0.0336498	yes
AT1G10717	AT1G10717	AT1G10717	Chr1:3562179-3562554	exov-crp	wild type	OK	0	24.6187	-24.6187	down	inf	#NAME?	5e-05	0.00254019	yes
AT3G61160	AT3G61160	AT3G61160	Chr3:22635880-22641237	exov-crp	wild type	OK	6.94785	31.4057	-24.4579	down	inf	#NAME?	5e-05	0.00254019	yes
AT4G00750	AT4G00750	AT4G00750	Chr4:314352-320895	exov-crp	wild type	OK	14.9166	39.3293	-24.4127	down	inf	#NAME?	5e-05	0.00254019	yes
AT4G17220	AT4G17220	AT4G17220	Chr4:9656837-9659463	exov-crp	wild type	OK	10.0206	34.181	-24.1604	down	1.5951	2.34626	0.00015	0.00668406	yes
AT1G29500	AT1G29500	AT1G29500	Chr1:10321209-10321864	exov-crp	wild type	OK	5.27657	29.4182	-24.1416	down	-2.22602	-3.11014	5e-05	0.00254019	yes
AT3G25930	AT3G25930	AT3G25930	Chr3:9492844-9493953	exov-crp	wild type	OK	4.50055	28.5851	-24.0846	down	inf	#NAME?	5e-05	0.00254019	yes
AT4G33550	AT4G33550	AT4G33550	Chr4:16134439-16135056	exov-crp	wild type	OK	4.31846	28.3984	-24.0799	down	3.16202	2.68959	5e-05	0.00254019	yes
AT2G45210	AT2G45210	AT2G45210	Chr2:18641565-18642704	exov-crp	wild type	OK	8.69899	32.7048	-24.0058	down	inf	#NAME?	5e-05	0.00254019	yes
AT1G07400	AT1G07400	AT1G07400	Chr1:2274942-2275758	exov-crp	wild type	OK	7.05374	30.9839	-23.9302	down	inf	#NAME?	5e-05	0.00254019	yes
AT4G19905	AT4G19905	AT4G19905	Chr4:10794164-10794758	exov-crp	wild type	OK	0	23.9274	-23.9274	down	inf	#NAME?	5e-05	0.00254019	yes
AT2G39060	AT2G39060	AT2G39060	Chr2:16306687-16308252	exov-crp	wild type	OK	0	23.6967	-23.6967	down	inf	#NAME?	5e-05	0.00254019	yes
AT4G22115	AT4G22115	AT4G22115	Chr4:11714742-11715167	exov-crp	wild type	OK	0	23.5515	-23.5515	down	inf	#NAME?	5e-05	0.00254019	yes
AT2G37460	AT2G37460	AT2G37460	Chr2:15726447-15729098	exov-crp	wild type	OK	16.2509	39.7927	-23.5418	down	inf	#NAME?	5e-05	0.00254019	yes
AT2G20208	AT2G20208	AT2G20208	Chr2:8720789-8721423	exov-crp	wild type	OK	0	23.4967	-23.4967	down	inf	#NAME?	5e-05	0.00254019	yes
AT1G23147	AT1G23147	AT1G23147	Chr1:8205871-8206206	exov-crp	wild type	OK	0	23.491	-23.491	down	2.73487	4.14151	5e-05	0.00254019	yes
AT4G00700	AT4G00700	AT4G00700	Chr4:286050-289514	exov-crp	wild type	OK	7.18764	30.6544	-23.4668	down	inf	#NAME?	5e-05	0.00254019	yes
AT1G22640	AT1G22640	AT1G22640	Chr1:8006194-8007428	exov-crp	wild type	OK	14.9421	38.3091	-23.367	down	inf	#NAME?	5e-05	0.00254019	yes
AT3G42640	AT3G42640	AT3G42640	Chr3:14724308-14728210	exov-crp	wild type	OK	7.41454	30.5859	-23.1714	down	1.82239	1.99155	0.00145	0.0433592	yes
AT3G10910	AT3G10910	AT3G10910	Chr3:3412910-3414019	exov-crp	wild type	OK	2.88939	26.0018	-23.1124	down	inf	#NAME?	5e-05	0.00254019	yes
AT5G50830	AT5G50830	AT5G50830	Chr5:20683278-20684855	exov-crp	wild type	OK	1.44376	24.5455	-23.1017	down	inf	#NAME?	5e-05	0.00254019	yes
AT4G26220	AT4G26220	AT4G26220	Chr4:13283575-13285323	exov-crp	wild type	OK	8.14992	31.1944	-23.0445	down	inf	#NAME?	5e-05	0.00254019	yes
AT3G01329	AT3G01329	AT3G01329	Chr3:118872-119178	exov-crp	wild type	OK	0	22.8937	-22.8937	down	-1.37321	-2.20435	0.0003	0.0120102	yes
AT1G35490	AT1G35490	AT1G35490	Chr1:13061637-13063450	exov-crp	wild type	OK	3.61294	26.48	-22.8671	down	inf	#NAME?	5e-05	0.00254019	yes
AT4G08290	AT4G08290	AT4G08290	Chr4:5238905-5241034	exov-crp	wild type	OK	12.1322	34.9512	-22.819	down	2.33887	2.62665	5e-05	0.00254019	yes
AT1G73750	AT1G73750	AT1G73750	Chr1:27736629-27739079	exov-crp	wild type	OK	16.0791	38.8769	-22.7978	down	3.59725	2.98945	5e-05	0.00254019	yes
AT2G27180	AT2G27180	AT2G27180	Chr2:11620232-11621174	exov-crp	wild type	OK	2.54921	25.3368	-22.7876	down	4.22913	3.94116	5e-05	0.00254019	yes
AT2G39510	AT2G39510	AT2G39510	Chr2:16491142-16493151	exov-crp	wild type	OK	2.38281	24.9767	-22.5939	down	-1.65367	-2.51488	5e-05	0.00254019	yes
AT3G01970	AT3G01970	AT3G01970	Chr3:326396-327412	exov-crp	wild type	OK	5.23558	27.7757	-22.5401	down	inf	#NAME?	0.0001	0.00467261	yes
AT3G05400	AT3G05400	AT3G05400	Chr3:1549585-1554176	exov-crp	wild type	OK	1.93067	24.3001	-22.3694	down	-2.22516	-2.47272	5e-05	0.00254019	yes
AT1G55020	AT1G55020	AT1G55020	Chr1:20525707-20530273	exov-crp	wild type	OK	8.31293	30.4764	-22.1635	down	-2.68393	-2.7076	5e-05	0.00254019	yes
AT4G18830	AT4G18830	AT4G18830	Chr4:10337204-10338612	exov-crp	wild type	OK	14.983	37.1271	-22.1441	down	4.60238	3.52745	5e-05	0.00254019	yes
AT5G66460	AT5G66460	AT5G66460	Chr5:26538394-26541036	exov-crp	wild type	OK	11.1117	33.0152	-21.9035	down	2.3173	2.38343	0.00045	0.016896	yes
AT1G32350	AT1G32350	AT1G32350	Chr1:11666976-11668690	exov-crp	wild type	OK	4.10892	25.8948	-21.7859	down	inf	#NAME?	5e-05	0.00254019	yes
AT5G51480	AT5G51480	AT5G51480	Chr5:20910243-20913451	exov-crp	wild type	OK	0.20775	21.8835	-21.6758	down	2.56893	3.49206	5e-05	0.00254019	yes
AT2G17723	AT2G17723	AT2G17723	Chr2:7700133-7700675	exov-crp	wild type	OK	0	21.5862	-21.5862	down	inf	#NAME?	0.0002	0.0085116	yes
AT3G04943	AT3G04943	AT3G04943	Chr3:1368247-1368678	exov-crp	wild type	OK	0	21.5631	-21.5631	down	3.55191	3.28961	5e-05	0.00254019	yes
AT5G20250	AT5G20250	AT5G20250	Chr5:6833658-6836782	exov-crp	wild type	OK	5.56329	27.0277	-21.4644	down	inf	#NAME?	5e-05	0.00254019	yes
AT1G27045	AT1G27045	AT1G27045	Chr1:9391608-9393019	exov-crp	wild type	OK	1.85675	23.2528	-21.3961	down	3.27581	2.6397	5e-05	0.00254019	yes
AT3G62230	AT3G62230	AT3G62230	Chr3:23031530-23033128	exov-crp	wild type	OK	10.1658	31.3496	-21.1838	down	1.12138	1.8877	0.0013	0.0396397	yes
AT1G72580	AT1G72580	AT1G72580	Chr1:27334075-27334771	exov-crp	wild type	OK	0	21.1232	-21.1232	down	1.92479	2.70177	5e-05	0.00254019	yes
AT5G15950	AT5G15950	AT5G15950	Chr5:5205868-5208036	exov-crp	wild type	OK	7.18381	28.3019	-21.1181	down	7.112	4.9182	0.0002	0.0085116	yes
AT2G44540	AT2G44540	AT2G44540	Chr2:18386218-18388110	exov-crp	wild type	OK	0	21.0453	-21.0453	down	3.30459	1.93994	0.0017	0.0494825	yes
AT1G01980	AT1G01980	AT1G01980	Chr1:340171-341999	exov-crp	wild type	OK	0.529388	21.507	-20.9776	down	3.95877	2.75387	0.001	0.0322429	yes
AT2G15020	AT2G15020	AT2G15020	Chr2:6491433-6493352	exov-crp	wild type	OK	15.1753	36.1358	-20.9605	down	1.69623	2.6278	5e-05	0.00254019	yes
AT2G26850	AT2G26850	AT2G26850	Chr2:11449268-11451239	exov-crp	wild type	OK	1.01811	21.9242	-20.9061	down	inf	#NAME?	0.0013	0.0396397	yes
AT1G09540	AT1G09540	AT1G09540	Chr1:3086158-3087912	exov-crp	wild type	OK	9.77724	30.5164	-20.7392	down	inf	#NAME?	5e-05	0.00254019	yes
AT3G16895	AT3G16895	AT3G16895	Chr3:5770867-5771544	exov-crp	wild type	OK	0	20.6451	-20.6451	down	-3.86169	-3.46208	5e-05	0.00254019	yes
AT4G03320	AT4G03320	AT4G03320	Chr4:1464466-1466165	exov-crp	wild type	OK	6.43586	26.9667	-20.5308	down	4.20499	2.88266	0.00115	0.0362144	yes
AT1G49490	AT1G49490	AT1G49490	Chr1:18317562-18320106	exov-crp	wild type	OK	1.43703	21.8953	-20.4583	down	inf	#NAME?	0.0001	0.00467261	yes
AT4G19370	AT4G19370	AT4G19370	Chr4:10566149-10567838	exov-crp	wild type	OK	7.4666	27.7888	-20.3222	down	1.96976	3.3842	5e-05	0.00254019	yes
AT3G13390	AT3G13390	AT3G13390	Chr3:4351044-4353393	exov-crp	wild type	OK	6.23462	26.4877	-20.2531	down	6.3977	5.44277	5e-05	0.00254019	yes
AT2G15325	AT2G15325	AT2G15325	Chr2:6669653-6670381	exov-crp	wild type	OK	0	20.2065	-20.2065	down	4.15241	2.37151	0.0016	0.0471558	yes
AT3G60700	AT3G60700	AT3G60700	Chr3:22438401-22439205	exov-crp	wild type	OK	0	20.1051	-20.1051	down	2.78965	3.73608	5e-05	0.00254019	yes
AT4G30140	AT4G30140	AT4G30140	Chr4:14738386-14740676	exov-crp	wild type	OK	1.17197	21.2675	-20.0955	down	inf	#NAME?	5e-05	0.00254019	yes
AT3G04060	AT3G04060	AT3G04060	Chr3:1053365-1055163	exov-crp	wild type	OK	8.60009	28.6861	-20.086	down	inf	#NAME?	5e-05	0.00254019	yes
AT2G04925	AT2G04925	AT2G04925	Chr2:1729688-1730190	exov-crp	wild type	OK	0	20.0436	-20.0436	down	-1.16242	-1.97977	0.0006	0.021389	yes
AT5G63140	AT5G63140	AT5G63140	Chr5:25328118-25329799	exov-crp	wild type	OK	3.08894	23.0887	-19.9998	down	inf	#NAME?	5e-05	0.00254019	yes
AT5G20390	AT5G20390	AT5G20390	Chr5:6892830-6894195	exov-crp	wild type	OK	0.678837	20.3408	-19.662	down	4.47157	4.17125	5e-05	0.00254019	yes
AT3G22600	AT3G22600	AT3G22600	Chr3:8006507-8007471	exov-crp	wild type	OK	5.45506	25.0736	-19.6185	down	4.42856	3.86199	5e-05	0.00254019	yes
AT4G02280	AT4G02280	AT4G02280	Chr4:994926-998967	exov-crp	wild type	OK	8.9716	28.5512	-19.5796	down	3.31311	3.00403	0.0001	0.00467261	yes
AT2G22942	AT2G22942	AT2G22942	Chr2:9763813-9764563	exov-crp	wild type	OK	0	19.5746	-19.5746	down	inf	#NAME?	5e-05	0.00254019	yes
AT1G32280	AT1G32280	AT1G32280	Chr1:11646219-11646816	exov-crp	wild type	OK	0	19.4888	-19.4888	down	inf	#NAME?	0.0001	0.00467261	yes
AT3G21420	AT3G21420	AT3G21420	Chr3:7541476-7543518	exov-crp	wild type	OK	7.52117	26.8953	-19.3741	down	4.33064	3.03068	0.0011	0.0349346	yes
AT5G53550	AT5G53550	AT5G53550	Chr5:21755290-21758921	exov-crp	wild type	OK	12.0764	31.4062	-19.3298	down	inf	#NAME?	0.0003	0.0120102	yes
AT5G45900	AT5G45900	AT5G45900	Chr5:18615221-18618560	exov-crp	wild type	OK	9.65741	28.9415	-19.2841	down	1.35908	2.12856	0.00085	0.0283277	yes
AT5G50915	AT5G50915	AT5G50915	Chr5:20710208-20712315	exov-crp	wild type	OK	5.68778	24.8878	-19.2	down	2.40558	3.15307	5e-05	0.00254019	yes
AT3G28990	AT3G28990	AT3G28990	Chr3:11002350-11003072	exov-crp	wild type	OK	0	19.0603	-19.0603	down	inf	#NAME?	5e-05	0.00254019	yes
AT2G02780	AT2G02780	AT2G02780	Chr2:781846-784646	exov-crp	wild type	OK	6.84861	25.8657	-19.0171	down	2.28065	2.57766	5e-05	0.00254019	yes
AT2G26450	AT2G26450	AT2G26450	Chr2:11251119-11253612	exov-crp	wild type	OK	0.897418	19.9099	-19.0125	down	3.67727	3.9673	5e-05	0.00254019	yes
AT5G28690	AT5G28690	AT5G28690	Chr5:10722737-10724091	exov-crp	wild type	OK	0.769209	19.6909	-18.9217	down	-1.49811	-2.40842	0.0001	0.00467261	yes
AT1G59670	AT1G59670	AT1G59670	Chr1:21930009-21931366	exov-crp	wild type	OK	3.20575	22.0641	-18.8584	down	1.55536	2.32287	0.0001	0.00467261	yes
AT3G47600	AT3G47600	AT3G47600	Chr3:17539337-17541230	exov-crp	wild type	OK	11.866	30.5828	-18.7168	down	1.91402	2.11233	0.00015	0.00668406	yes
AT3G19380	AT3G19380	AT3G19380	Chr3:6714391-6716099	exov-crp	wild type	OK	10.4636	29.1716	-18.708	down	inf	#NAME?	5e-05	0.00254019	yes
AT5G23530	AT5G23530	AT5G23530	Chr5:7932965-7934436	exov-crp	wild type	OK	4.75367	23.4561	-18.7024	down	inf	#NAME?	5e-05	0.00254019	yes
AT5G35550	AT5G35550	AT5G35550	Chr5:13726742-13727860	exov-crp	wild type	OK	0.816445	19.3917	-18.5753	down	#NAME?	#NAME?	5e-05	0.00254019	yes
AT5G05030	AT5G05030	AT5G05030	Chr5:1484176-1486065	exov-crp	wild type	OK	0	18.5292	-18.5292	down	inf	#NAME?	5e-05	0.00254019	yes
AT1G17020	AT1G17020	AT1G17020	Chr1:5820205-5822013	exov-crp	wild type	OK	5.67752	24.0813	-18.4038	down	inf	#NAME?	5e-05	0.00254019	yes
AT1G26930	AT1G26930	AT1G26930	Chr1:9336056-9337786	exov-crp	wild type	OK	3.10476	21.3971	-18.2923	down	-1.47243	-1.97575	0.00085	0.0283277	yes
AT1G66120	AT1G66120	AT1G66120	Chr1:24612619-24614805	exov-crp	wild type	OK	0	18.2642	-18.2642	down	-1.17395	-1.92471	0.0005	0.0183605	yes
AT4G17480	AT4G17480	AT4G17480	Chr4:9745005-9746966	exov-crp	wild type	OK	1.21473	19.4764	-18.2617	down	3.7626	3.45326	5e-05	0.00254019	yes
AT2G04034	AT2G04034	AT2G04034	Chr2:1297160-1297543	exov-crp	wild type	OK	0	18.2471	-18.2471	down	1.39938	1.89916	0.0012	0.0373809	yes
AT4G16130	AT4G16130	AT4G16130	Chr4:9120866-9127938	exov-crp	wild type	OK	15.9064	34.0987	-18.1923	down	inf	#NAME?	5e-05	0.00254019	yes
AT5G21150	AT5G21150	AT5G21150	Chr5:7192238-7198324	exov-crp	wild type	OK	2.23006	20.3693	-18.1392	down	inf	#NAME?	5e-05	0.00254019	yes
AT1G58122	AT1G58122	AT1G58122	Chr1:21520400-21522457	exov-crp	wild type	OK	2.00497	20.1175	-18.1125	down	3.81127	2.37698	0.00075	0.0257107	yes
AT1G10640	AT1G10640	AT1G10640	Chr1:3515364-3517888	exov-crp	wild type	OK	5.79575	23.9019	-18.1061	down	1.72941	2.40355	5e-05	0.00254019	yes
AT5G54220	AT5G54220	AT5G54220	Chr5:22011348-22011796	exov-crp	wild type	OK	0	18.1052	-18.1052	down	2.79747	2.37994	0.00025	0.0103413	yes
AT3G13540	AT3G13540	AT3G13540	Chr3:4420172-4421701	exov-crp	wild type	OK	1.33302	19.4305	-18.0975	down	inf	#NAME?	5e-05	0.00254019	yes
AT2G29370	AT2G29370	AT2G29370	Chr2:12606058-12607618	exov-crp	wild type	OK	6.53537	24.6291	-18.0937	down	1.58816	2.71552	5e-05	0.00254019	yes
AT5G50360	AT5G50360	AT5G50360	Chr5:20505179-20506338	exov-crp	wild type	OK	6.44903	24.4576	-18.0086	down	4.67448	3.95738	5e-05	0.00254019	yes
AT5G02020	AT5G02020	AT5G02020	Chr5:386017-388123	exov-crp	wild type	OK	3.38724	21.3855	-17.9983	down	inf	#NAME?	5e-05	0.00254019	yes
AT5G46240	AT5G46240	AT5G46240	Chr5:18743565-18746730	exov-crp	wild type	OK	8.73442	26.5935	-17.8591	down	-1.45671	-2.01209	0.00025	0.0103413	yes
AT3G19020	AT3G19020	AT3G19020	Chr3:6558972-6562119	exov-crp	wild type	OK	5.95326	23.7361	-17.7828	down	3.31008	2.652	5e-05	0.00254019	yes
AT4G25780	AT4G25780	AT4G25780	Chr4:13121067-13121955	exov-crp	wild type	OK	2.93337	20.6917	-17.7583	down	inf	#NAME?	0.0001	0.00467261	yes
AT2G24693	AT2G24693	AT2G24693	Chr2:10506057-10506825	exov-crp	wild type	OK	0	17.7111	-17.7111	down	inf	#NAME?	5e-05	0.00254019	yes
AT4G29033	AT4G29033	AT4G29033	Chr4:14308966-14309379	exov-crp	wild type	OK	0	17.6741	-17.6741	down	inf	#NAME?	5e-05	0.00254019	yes
AT5G24910	AT5G24910	AT5G24910	Chr5:8567580-8570358	exov-crp	wild type	OK	0.72847	18.2321	-17.5036	down	1.72432	2.887	5e-05	0.00254019	yes
AT3G48580	AT3G48580	AT3G48580	Chr3:18007164-18008488	exov-crp	wild type	OK	0.670546	18.1191	-17.4486	down	3.67832	4.46838	5e-05	0.00254019	yes
AT4G01430	AT4G01430	AT4G01430	Chr4:585597-588029	exov-crp	wild type	OK	4.99038	22.28	-17.2896	down	1.29199	2.05339	0.0004	0.0152809	yes
AT4G29285	AT4G29285	AT4G29285	Chr4:14431525-14432290	exov-crp	wild type	OK	0	17.2312	-17.2312	down	1.72	2.38006	0.00035	0.0137007	yes
AT3G17155	AT3G17155	AT3G17155	Chr3:5850743-5851397	exov-crp	wild type	OK	0	17.1329	-17.1329	down	2.26138	2.19482	0.00095	0.030993	yes
AT2G41990	AT2G41990	AT2G41990	Chr2:17527256-17528937	exov-crp	wild type	OK	0.602413	17.6518	-17.0494	down	inf	#NAME?	5e-05	0.00254019	yes
AT2G15880	AT2G15880	AT2G15880	Chr2:6918038-6920319	exov-crp	wild type	OK	8.33412	25.1786	-16.8445	down	-2.15202	-2.18238	0.0006	0.021389	yes
AT3G54800	AT3G54800	AT3G54800	Chr3:20286083-20290077	exov-crp	wild type	OK	0.937761	17.6481	-16.7103	down	1.55448	2.3051	0.0002	0.0085116	yes
AT4G33970	AT4G33970	AT4G33970	Chr4:16279794-16281894	exov-crp	wild type	OK	0.689709	17.3801	-16.6904	down	3.38985	3.15634	5e-05	0.00254019	yes
AT1G05580	AT1G05580	AT1G05580	Chr1:1665432-1668904	exov-crp	wild type	OK	0.812883	17.4312	-16.6183	down	inf	#NAME?	5e-05	0.00254019	yes
AT5G39090	AT5G39090	AT5G39090	Chr5:15643602-15645116	exov-crp	wild type	OK	10.2335	26.8495	-16.616	down	1.11109	1.90525	0.0013	0.0396397	yes
AT1G34580	AT1G34580	AT1G34580	Chr1:12660550-12663870	exov-crp	wild type	OK	1.42605	18.0316	-16.6056	down	inf	#NAME?	5e-05	0.00254019	yes
AT5G04530	AT5G04530	AT5G04530	Chr5:1291821-1293688	exov-crp	wild type	OK	1.2084	17.7675	-16.5591	down	inf	#NAME?	5e-05	0.00254019	yes
AT1G78820	AT1G78820	AT1G78820	Chr1:29634123-29635813	exov-crp	wild type	OK	8.7032	25.22	-16.5168	down	2.90005	3.5885	5e-05	0.00254019	yes
AT5G11260	AT5G11260	AT5G11260	Chr5:3593379-3594992	exov-crp	wild type	OK	7.18048	23.6163	-16.4358	down	2.66809	2.71464	0.00025	0.0103413	yes
AT1G16705	AT1G16705	AT1G16705	Chr1:5712087-5713752	exov-crp	wild type	OK	1.64146	17.9676	-16.3261	down	-1.30633	-1.99429	0.00115	0.0362144	yes
AT5G15140	AT5G15140	AT5G15140	Chr5:4908685-4910799	exov-crp	wild type	OK	0.916263	17.1291	-16.2128	down	2.74602	2.218	0.0017	0.0494825	yes
AT3G27321	AT3G27321	AT3G27321	Chr3:10092858-10093129	exov-crp	wild type	OK	0	16.1767	-16.1767	down	2.64329	3.4726	5e-05	0.00254019	yes
AT1G24062	AT1G24062	AT1G24062	Chr1:8510400-8510967	exov-crp	wild type	OK	0	16.1698	-16.1698	down	-1.25415	-2.1439	0.0002	0.0085116	yes
AT5G12960	AT5G12960	AT5G12960	Chr5:4097700-4101668	exov-crp	wild type	OK	0.319278	16.4631	-16.1438	down	-1.3871	-2.29799	0.0001	0.00467261	yes
AT3G54320	AT3G54320	AT3G54320	Chr3:20114683-20118639	exov-crp	wild type	OK	6.4628	22.6058	-16.143	down	4.87292	3.38098	5e-05	0.00254019	yes
AT2G07040	AT2G07040	AT2G07040	Chr2:2916537-2918942	exov-crp	wild type	OK	2.30152	18.2153	-15.9138	down	inf	#NAME?	5e-05	0.00254019	yes
AT2G46210	AT2G46210	AT2G46210	Chr2:18977343-18979001	exov-crp	wild type	OK	1.7101	17.5784	-15.8683	down	-1.72823	-2.932	5e-05	0.00254019	yes
AT1G77760	AT1G77760	AT1G77760	Chr1:29235802-29239445	exov-crp	wild type	OK	2.25133	18.0275	-15.7762	down	-2.91452	-3.89503	5e-05	0.00254019	yes
AT1G02000	AT1G02000	AT1G02000	Chr1:345811-347592	exov-crp	wild type	OK	12.5693	28.2761	-15.7068	down	1.36937	2.2496	0.0002	0.0085116	yes
AT5G48650	AT5G48650	AT5G48650	Chr5:19726732-19729654	exov-crp	wild type	OK	1.75164	17.2713	-15.5197	down	1.76688	2.00367	0.00125	0.0385036	yes
AT1G60960	AT1G60960	AT1G60960	Chr1:22445309-22447214	exov-crp	wild type	OK	7.08465	22.5706	-15.4859	down	inf	#NAME?	5e-05	0.00254019	yes
AT4G39917	AT4G39917	AT4G39917	Chr4:18515212-18515602	exov-crp	wild type	OK	0	15.4345	-15.4345	down	inf	#NAME?	5e-05	0.00254019	yes
AT2G43120	AT2G43120	AT2G43120	Chr2:17927263-17928984	exov-crp	wild type	OK	6.41442	21.8294	-15.415	down	inf	#NAME?	0.0015	0.0444771	yes
AT2G21260	AT2G21260	AT2G21260	Chr2:9105582-9107380	exov-crp	wild type	OK	1.38625	16.7772	-15.391	down	3.42386	2.90347	0.0001	0.00467261	yes
AT4G15050	AT4G15050	AT4G15050	Chr4:8588547-8590345	exov-crp	wild type	OK	0	15.3617	-15.3617	down	inf	#NAME?	5e-05	0.00254019	yes
AT3G28810	AT3G28810	AT3G28810	Chr3:10822470-10823941	exov-crp	wild type	OK	0.720579	16.0273	-15.3067	down	inf	#NAME?	5e-05	0.00254019	yes
AT1G04540	AT1G04540	AT1G04540	Chr1:1237255-1239061	exov-crp	wild type	OK	4.9507	20.1787	-15.228	down	3.85446	2.19967	0.00085	0.0283277	yes
AT4G30110	AT4G30110	AT4G30110	Chr4:14720240-14724584	exov-crp	wild type	OK	6.04135	21.2298	-15.1884	down	-1.21901	-2.08448	0.0005	0.0183605	yes
AT4G18960	AT4G18960	AT4G18960	Chr4:10382855-10388539	exov-crp	wild type	OK	1.88395	16.8896	-15.0057	down	inf	#NAME?	5e-05	0.00254019	yes
AT1G31820	AT1G31820	AT1G31820	Chr1:11416450-11418279	exov-crp	wild type	OK	10.3687	25.336	-14.9673	down	-2.42127	-3.93606	5e-05	0.00254019	yes
AT1G12010	AT1G12010	AT1G12010	Chr1:4056206-4057933	exov-crp	wild type	OK	1.37605	16.3025	-14.9264	down	1.91058	2.37403	0.00015	0.00668406	yes
AT2G45570	AT2G45570	AT2G45570	Chr2:18779792-18781958	exov-crp	wild type	OK	0.589875	15.4988	-14.9089	down	2.0086	2.63998	5e-05	0.00254019	yes
AT1G60986	AT1G60986	AT1G60986	Chr1:22458999-22459650	exov-crp	wild type	OK	0	14.8653	-14.8653	down	inf	#NAME?	5e-05	0.00254019	yes
AT1G68110	AT1G68110	AT1G68110	Chr1:25524717-25526150	exov-crp	wild type	OK	1.18519	15.9359	-14.7507	down	4.71561	3.99181	5e-05	0.00254019	yes
AT5G15000	AT5G15000	AT5G15000	Chr5:4854874-4855171	exov-crp	wild type	OK	0	14.6987	-14.6987	down	1.5614	1.84912	0.00125	0.0385036	yes
AT5G07680	AT5G07680	AT5G07680	Chr5:2435874-2437499	exov-crp	wild type	OK	3.50042	18.1938	-14.6934	down	3.36165	3.01203	5e-05	0.00254019	yes
AT3G17060	AT3G17060	AT3G17060	Chr3:5816671-5818498	exov-crp	wild type	OK	0.589805	15.255	-14.6652	down	-1.49922	-2.16988	0.00025	0.0103413	yes
AT2G13810	AT2G13810	AT2G13810	Chr2:5768445-5772259	exov-crp	wild type	OK	0.332907	14.9753	-14.6424	down	2.46072	3.17509	5e-05	0.00254019	yes
AT1G79900	AT1G79900	AT1G79900	Chr1:30052296-30053936	exov-crp	wild type	OK	2.43789	16.9399	-14.502	down	4.4426	3.11184	0.0004	0.0152809	yes
AT1G13970	AT1G13970	AT1G13970	Chr1:4779522-4782542	exov-crp	wild type	OK	4.70194	19.201	-14.4991	down	2.36692	2.91399	5e-05	0.00254019	yes
AT2G28630	AT2G28630	AT2G28630	Chr2:12275318-12277245	exov-crp	wild type	OK	3.75347	18.238	-14.4845	down	2.09513	2.40038	0.0002	0.0085116	yes
AT4G39480	AT4G39480	AT4G39480	Chr4:18362257-18364209	exov-crp	wild type	OK	2.06886	16.5267	-14.4578	down	2.2649	2.61524	0.00015	0.00668406	yes
AT2G03190	AT2G03190	AT2G03190	Chr2:964213-964901	exov-crp	wild type	OK	0	14.4175	-14.4175	down	5.87781	5.07614	5e-05	0.00254019	yes
AT2G25700	AT2G25700	AT2G25700	Chr2:10948746-10949626	exov-crp	wild type	OK	0	14.2887	-14.2887	down	inf	#NAME?	0.0001	0.00467261	yes
AT1G02220	AT1G02220	AT1G02220	Chr1:428813-430647	exov-crp	wild type	OK	3.34883	17.609	-14.2602	down	2.30392	2.72991	5e-05	0.00254019	yes
AT3G47420	AT3G47420	AT3G47420	Chr3:17472341-17475258	exov-crp	wild type	OK	7.67234	21.8527	-14.1804	down	2.59354	3.03564	5e-05	0.00254019	yes
AT3G01325	AT3G01325	AT3G01325	Chr3:123368-123741	exov-crp	wild type	OK	0	14.1593	-14.1593	down	inf	#NAME?	5e-05	0.00254019	yes
AT3G20580	AT3G20580	AT3G20580	Chr3:7187855-7190562	exov-crp	wild type	OK	0.758288	14.9175	-14.1592	down	inf	#NAME?	5e-05	0.00254019	yes
AT3G02970	AT3G02970	AT3G02970	Chr3:669102-670541	exov-crp	wild type	OK	0.687239	14.8418	-14.1546	down	inf	#NAME?	5e-05	0.00254019	yes
AT3G51960	AT3G51960	AT3G51960	Chr3:19282600-19284146	exov-crp	wild type	OK	3.66569	17.6688	-14.0031	down	inf	#NAME?	5e-05	0.00254019	yes
AT1G24212	AT1G24212	AT1G24212	Chr1:8575875-8576245	exov-crp	wild type	OK	0	13.7809	-13.7809	down	inf	#NAME?	5e-05	0.00254019	yes
AT1G20500	AT1G20500	AT1G20500	Chr1:7100501-7102915	exov-crp	wild type	OK	0	13.7544	-13.7544	down	2.49536	3.10279	5e-05	0.00254019	yes
AT3G17770	AT3G17770	AT3G17770	Chr3:6081670-6086138	exov-crp	wild type	OK	11.3504	25.0578	-13.7074	down	1.34431	1.95685	0.0008	0.0270161	yes
AT1G78950	AT1G78950	AT1G78950	Chr1:29684431-29688673	exov-crp	wild type	OK	3.0941	16.763	-13.6689	down	2.4074	2.48517	0.0004	0.0152809	yes
AT3G62610	AT3G62610	AT3G62610	Chr3:23154757-23156585	exov-crp	wild type	OK	2.5043	16.1393	-13.635	down	inf	#NAME?	0.00035	0.0137007	yes
AT2G26320	AT2G26320	AT2G26320	Chr2:11205388-11206287	exov-crp	wild type	OK	0	13.5948	-13.5948	down	3.85971	3.58098	5e-05	0.00254019	yes
AT1G67775	AT1G67775	AT1G67775	Chr1:25411311-25411696	exov-crp	wild type	OK	0	13.3632	-13.3632	down	4.31538	2.88853	0.00105	0.0336498	yes
AT2G23170	AT2G23170	AT2G23170	Chr2:9863854-9866562	exov-crp	wild type	OK	1.23487	14.4829	-13.248	down	4.43271	2.88748	0.00105	0.0336498	yes
AT4G30880	AT4G30880	AT4G30880	Chr4:15035206-15035843	exov-crp	wild type	OK	0	13.2261	-13.2261	down	inf	#NAME?	5e-05	0.00254019	yes
AT5G22940	AT5G22940	AT5G22940	Chr5:7676937-7679179	exov-crp	wild type	OK	5.04569	18.2644	-13.2187	down	inf	#NAME?	0.0013	0.0396397	yes
AT5G03820	AT5G03820	AT5G03820	Chr5:1015802-1017263	exov-crp	wild type	OK	0	13.204	-13.204	down	1.65164	2.05024	0.00065	0.0228126	yes
AT1G69480	AT1G69480	AT1G69480	Chr1:26114111-26117797	exov-crp	wild type	OK	6.52803	19.67	-13.142	down	1.73793	2.28131	0.0001	0.00467261	yes
AT3G54550	AT3G54550	AT3G54550	Chr3:20193626-20194663	exov-crp	wild type	OK	0	13.1398	-13.1398	down	2.77566	3.34653	5e-05	0.00254019	yes
AT2G46720	AT2G46720	AT2G46720	Chr2:19197382-19200221	exov-crp	wild type	OK	2.89028	15.9107	-13.0204	down	3.64173	2.34927	0.0014	0.0421821	yes
AT1G43666	AT1G43666	AT1G43666	Chr1:16461071-16461734	exov-crp	wild type	OK	0	13.0068	-13.0068	down	-2.49163	-2.01953	0.0008	0.0270161	yes
AT1G32450	AT1G32450	AT1G32450	Chr1:11715149-11719970	exov-crp	wild type	OK	7.9355	20.9005	-12.965	down	inf	#NAME?	0.0001	0.00467261	yes
AT1G64200	AT1G64200	AT1G64200	Chr1:23828525-23830002	exov-crp	wild type	OK	3.07765	15.9352	-12.8575	down	inf	#NAME?	5e-05	0.00254019	yes
AT2G40850	AT2G40850	AT2G40850	Chr2:17051122-17053292	exov-crp	wild type	OK	2.39258	15.207	-12.8144	down	3.65379	3.40748	5e-05	0.00254019	yes
AT1G56233	AT1G56233	AT1G56233	Chr1:21050539-21051017	exov-crp	wild type	OK	0	12.8126	-12.8126	down	4.04763	4.20477	5e-05	0.00254019	yes
AT2G20160	AT2G20160	AT2G20160	Chr2:8699671-8700124	exov-crp	wild type	OK	0	12.8018	-12.8018	down	-1.53233	-2.69505	5e-05	0.00254019	yes
AT3G55110	AT3G55110	AT3G55110	Chr3:20424549-20427377	exov-crp	wild type	OK	7.19952	19.9659	-12.7664	down	-2.37465	-3.1423	5e-05	0.00254019	yes
AT4G15390	AT4G15390	AT4G15390	Chr4:8792811-8794293	exov-crp	wild type	OK	0.194973	12.9354	-12.7404	down	#NAME?	#NAME?	5e-05	0.00254019	yes
AT4G16640	AT4G16640	AT4G16640	Chr4:9367247-9368775	exov-crp	wild type	OK	1.35004	14.0666	-12.7166	down	2.44894	3.01033	5e-05	0.00254019	yes
AT1G25450	AT1G25450	AT1G25450	Chr1:8938478-8940387	exov-crp	wild type	OK	6.05942	18.7639	-12.7045	down	6.1865	5.71566	5e-05	0.00254019	yes
AT5G20710	AT5G20710	AT5G20710	Chr5:7010521-7014249	exov-crp	wild type	OK	1.38528	14.0758	-12.6905	down	3.9568	2.69658	0.00075	0.0257107	yes
AT3G21830	AT3G21830	AT3G21830	Chr3:7693480-7693939	exov-crp	wild type	OK	0	12.6692	-12.6692	down	inf	#NAME?	0.00085	0.0283277	yes
AT1G02940	AT1G02940	AT1G02940	Chr1:663078-664128	exov-crp	wild type	OK	1.5576	14.2123	-12.6547	down	4.99294	4.40964	5e-05	0.00254019	yes
AT5G38780	AT5G38780	AT5G38780	Chr5:15530014-15531522	exov-crp	wild type	OK	3.59887	16.2011	-12.6022	down	2.00212	2.57743	5e-05	0.00254019	yes
AT5G13330	AT5G13330	AT5G13330	Chr5:4272059-4274660	exov-crp	wild type	OK	3.37126	15.9555	-12.5842	down	1.18785	1.86637	0.00135	0.0409479	yes
AT1G21970	AT1G21970	AT1G21970	Chr1:7727576-7729617	exov-crp	wild type	OK	0	12.5191	-12.5191	down	-1.7549	-2.57846	5e-05	0.00254019	yes
AT2G20465	AT2G20465	AT2G20465	Chr2:8825052-8825544	exov-crp	wild type	OK	0	12.5086	-12.5086	down	inf	#NAME?	5e-05	0.00254019	yes
AT2G05335	AT2G05335	AT2G05335	Chr2:1942556-1943042	exov-crp	wild type	OK	0	12.472	-12.472	down	3.16978	2.86819	0.0003	0.0120102	yes
AT2G27880	AT2G27880	AT2G27880	Chr2:11871487-11876894	exov-crp	wild type	OK	0.648696	13.0525	-12.4038	down	inf	#NAME?	5e-05	0.00254019	yes
AT2G34700	AT2G34700	AT2G34700	Chr2:14634133-14635627	exov-crp	wild type	OK	0	12.3635	-12.3635	down	1.54104	2.33268	0.0003	0.0120102	yes
AT5G11920	AT5G11920	AT5G11920	Chr5:3839390-3842371	exov-crp	wild type	OK	6.15711	18.498	-12.3409	down	inf	#NAME?	5e-05	0.00254019	yes
AT3G29152	AT3G29152	AT3G29152	Chr3:11114051-11114491	exov-crp	wild type	OK	0	12.3398	-12.3398	down	1.17394	1.9839	0.00035	0.0137007	yes
AT3G02810	AT3G02810	AT3G02810	Chr3:608459-610985	exov-crp	wild type	OK	0.651462	12.9703	-12.3188	down	inf	#NAME?	5e-05	0.00254019	yes
AT4G19038	AT4G19038	AT4G19038	Chr4:10430008-10430998	exov-crp	wild type	OK	0	12.296	-12.296	down	2.08695	2.40906	0.00015	0.00668406	yes
AT1G02190	AT1G02190	AT1G02190	Chr1:415078-418010	exov-crp	wild type	OK	3.99873	16.2213	-12.2226	down	2.385	2.56544	5e-05	0.00254019	yes
AT2G31500	AT2G31500	AT2G31500	Chr2:13413763-13416536	exov-crp	wild type	OK	0.971538	13.1861	-12.2146	down	3.86554	3.2559	0.0001	0.00467261	yes
AT5G59510	AT5G59510	AT5G59510	Chr5:23990073-23990696	exov-crp	wild type	OK	1.08452	13.292	-12.2075	down	-4.51755	-5.85526	5e-05	0.00254019	yes
AT5G19172	AT5G19172	AT5G19172	Chr5:6448114-6448732	exov-crp	wild type	OK	0	12.1918	-12.1918	down	-1.85911	-3.12074	5e-05	0.00254019	yes
AT1G19190	AT1G19190	AT1G19190	Chr1:6623875-6624977	exov-crp	wild type	OK	2.08661	14.175	-12.0884	down	inf	#NAME?	0.0001	0.00467261	yes
AT4G38700	AT4G38700	AT4G38700	Chr4:18076458-18077177	exov-crp	wild type	OK	2.21398	14.2011	-11.9871	down	inf	#NAME?	5e-05	0.00254019	yes
AT1G26797	AT1G26797	AT1G26797	Chr1:9280954-9281560	exov-crp	wild type	OK	0	11.8983	-11.8983	down	inf	#NAME?	5e-05	0.00254019	yes
AT1G02770	AT1G02770	AT1G02770	Chr1:604872-606693	exov-crp	wild type	OK	2.11174	13.9973	-11.8856	down	1.98225	2.90276	5e-05	0.00254019	yes
AT1G73560	AT1G73560	AT1G73560	Chr1:27649694-27650471	exov-crp	wild type	OK	0	11.8645	-11.8645	down	-1.27901	-1.94051	0.00045	0.016896	yes
AT1G30220	AT1G30220	AT1G30220	Chr1:10632820-10635471	exov-crp	wild type	OK	1.79376	13.6295	-11.8357	down	3.46539	3.68834	5e-05	0.00254019	yes
AT3G26440	AT3G26440	AT3G26440	Chr3:9676563-9679900	exov-crp	wild type	OK	4.41802	16.1427	-11.7247	down	1.32596	2.34628	5e-05	0.00254019	yes
AT5G54780	AT5G54780	AT5G54780	Chr5:22248446-22251863	exov-crp	wild type	OK	6.91988	18.6246	-11.7047	down	-1.96661	-1.88319	0.0012	0.0373809	yes
AT1G74010	AT1G74010	AT1G74010	Chr1:27832157-27834113	exov-crp	wild type	OK	3.09335	14.7074	-11.614	down	inf	#NAME?	5e-05	0.00254019	yes
AT4G32110	AT4G32110	AT4G32110	Chr4:15515648-15516452	exov-crp	wild type	OK	0	11.6067	-11.6067	down	1.50376	1.83892	0.00135	0.0409479	yes
AT1G13755	AT1G13755	AT1G13755	Chr1:4718672-4719354	exov-crp	wild type	OK	0	11.5735	-11.5735	down	1.8691	2.57628	0.0001	0.00467261	yes
AT4G16165	AT4G16165	AT4G16165	Chr4:9164079-9164633	exov-crp	wild type	OK	0	11.4963	-11.4963	down	-1.6611	-2.14209	0.00035	0.0137007	yes
AT2G28625	AT2G28625	AT2G28625	Chr2:12272280-12273027	exov-crp	wild type	OK	0	11.4815	-11.4815	down	-1.35167	-1.93768	0.00125	0.0385036	yes
AT2G44450	AT2G44450	AT2G44450	Chr2:18340920-18343849	exov-crp	wild type	OK	1.17617	12.6227	-11.4465	down	-2.8313	-3.4775	5e-05	0.00254019	yes
AT5G12000	AT5G12000	AT5G12000	Chr5:3873905-3876914	exov-crp	wild type	OK	0.694314	12.0415	-11.3472	down	#NAME?	#NAME?	5e-05	0.00254019	yes
AT2G25685	AT2G25685	AT2G25685	Chr2:10937677-10938081	exov-crp	wild type	OK	0	11.3149	-11.3149	down	inf	#NAME?	5e-05	0.00254019	yes
AT1G04580	AT1G04580	AT1G04580	Chr1:1252121-1257510	exov-crp	wild type	OK	0.570313	11.8208	-11.2505	down	4.6929	3.21755	0.0006	0.021389	yes
AT1G61688	AT1G61688	AT1G61688	Chr1:22780732-22781388	exov-crp	wild type	OK	0	11.2487	-11.2487	down	inf	#NAME?	5e-05	0.00254019	yes
AT5G55131	AT5G55131	AT5G55131	Chr5:22376582-22376989	exov-crp	wild type	OK	0	11.1963	-11.1963	down	inf	#NAME?	5e-05	0.00254019	yes
AT1G53285	AT1G53285	AT1G53285	Chr1:19869559-19870095	exov-crp	wild type	OK	0	11.0426	-11.0426	down	5.53948	3.75037	0.0004	0.0152809	yes
AT5G23270	AT5G23270	AT5G23270	Chr5:7838905-7841026	exov-crp	wild type	OK	0.312989	11.3411	-11.0281	down	1.14252	1.81498	0.0014	0.0421821	yes
AT1G71890	AT1G71890	AT1G71890	Chr1:27058438-27060785	exov-crp	wild type	OK	0.313681	11.2851	-10.9714	down	-2.06003	-3.18241	5e-05	0.00254019	yes
AT5G55320	AT5G55320	AT5G55320	Chr5:22435679-22436699	exov-crp	wild type	OK	0	10.8602	-10.8602	down	inf	#NAME?	5e-05	0.00254019	yes
AT1G09790	AT1G09790	AT1G09790	Chr1:3168481-3170819	exov-crp	wild type	OK	0	10.8366	-10.8366	down	1.99533	2.96227	5e-05	0.00254019	yes
AT5G17330	AT5G17330	AT5G17330	Chr5:5711011-5715075	exov-crp	wild type	OK	3.46801	14.2643	-10.7963	down	1.47919	2.12203	0.00035	0.0137007	yes
AT1G77210	AT1G77210	AT1G77210	Chr1:29008938-29012096	exov-crp	wild type	OK	3.46539	14.1679	-10.7025	down	2.37396	2.82837	5e-05	0.00254019	yes
AT2G05850	AT2G05850	AT2G05850	Chr2:2242680-2244487	exov-crp	wild type	OK	0.455231	11.157	-10.7018	down	1.54191	2.29556	0.00025	0.0103413	yes
AT1G17190	AT1G17190	AT1G17190	Chr1:5875349-5876545	exov-crp	wild type	OK	1.97851	12.6769	-10.6984	down	inf	#NAME?	5e-05	0.00254019	yes
AT3G53300	AT3G53300	AT3G53300	Chr3:19760474-19762357	exov-crp	wild type	OK	0	10.5867	-10.5867	down	4.25627	2.96188	0.00125	0.0385036	yes
AT4G13380	AT4G13380	AT4G13380	Chr4:7781781-7782553	exov-crp	wild type	OK	0	10.5799	-10.5799	down	4.19853	3.91062	5e-05	0.00254019	yes
AT5G13820	AT5G13820	AT5G13820	Chr5:4460893-4464666	exov-crp	wild type	OK	7.35	17.8859	-10.5359	down	6.69831	4.96199	5e-05	0.00254019	yes
AT1G15310	AT1G15310	AT1G15310	Chr1:5269018-5272058	exov-crp	wild type	OK	2.72727	13.1671	-10.4398	down	4.29812	3.8035	5e-05	0.00254019	yes
AT5G54400	AT5G54400	AT5G54400	Chr5:22090532-22092126	exov-crp	wild type	OK	1.95776	12.3873	-10.4295	down	2.6036	2.28731	0.0007	0.0242455	yes
AT2G23550	AT2G23550	AT2G23550	Chr2:10027585-10028777	exov-crp	wild type	OK	1.19112	11.5365	-10.3454	down	1.49033	2.17474	0.00035	0.0137007	yes
AT2G01890	AT2G01890	AT2G01890	Chr2:396767-399208	exov-crp	wild type	OK	0.925628	11.1989	-10.2733	down	1.83833	2.33944	0.00055	0.0198632	yes
AT3G50620	AT3G50620	AT3G50620	Chr3:18784694-18786914	exov-crp	wild type	OK	3.9275	14.1387	-10.2112	down	3.88187	2.39145	0.00155	0.0458312	yes
AT1G28130	AT1G28130	AT1G28130	Chr1:9825285-9828067	exov-crp	wild type	OK	1.46243	11.6106	-10.1482	down	2.20604	2.8137	5e-05	0.00254019	yes
AT1G66210	AT1G66210	AT1G66210	Chr1:24665628-24668783	exov-crp	wild type	OK	0.354154	10.4974	-10.1432	down	inf	#NAME?	5e-05	0.00254019	yes
AT3G21570	AT3G21570	AT3G21570	Chr3:7600149-7600883	exov-crp	wild type	OK	0.734476	10.8277	-10.0932	down	inf	#NAME?	5e-05	0.00254019	yes
AT1G72200	AT1G72200	AT1G72200	Chr1:27169794-27171321	exov-crp	wild type	OK	3.90768	13.9851	-10.0774	down	inf	#NAME?	5e-05	0.00254019	yes
AT2G19900	AT2G19900	AT2G19900	Chr2:8591898-8595478	exov-crp	wild type	OK	3.96464	14.0216	-10.057	down	#NAME?	#NAME?	5e-05	0.00254019	yes
AT3G24690	AT3G24690	AT3G24690	Chr3:9020650-9021491	exov-crp	wild type	OK	0	9.97757	-9.97757	down	2.2005	2.11671	0.00055	0.0198632	yes
AT4G36490	AT4G36490	AT4G36490	Chr4:17221995-17225016	exov-crp	wild type	OK	0.691831	10.6615	-9.96967	down	1.34321	1.97777	0.00075	0.0257107	yes
AT1G48260	AT1G48260	AT1G48260	Chr1:17813975-17817283	exov-crp	wild type	OK	0.356751	10.2559	-9.89915	down	-1.31479	-2.00447	0.0005	0.0183605	yes
AT3G48290	AT3G48290	AT3G48290	Chr3:17882555-17884270	exov-crp	wild type	OK	1.03743	10.9042	-9.86677	down	-1.68342	-2.09103	0.00085	0.0283277	yes
AT3G27330	AT3G27330	AT3G27330	Chr3:10116949-10120645	exov-crp	wild type	OK	1.59375	11.3514	-9.75765	down	inf	#NAME?	5e-05	0.00254019	yes
AT1G05490	AT1G05490	AT1G05490	Chr1:1618601-1623452	exov-crp	wild type	OK	1.7948	11.5119	-9.7171	down	2.47169	3.07302	5e-05	0.00254019	yes
AT4G12400	AT4G12400	AT4G12400	Chr4:7338658-7341363	exov-crp	wild type	OK	4.76004	14.4177	-9.65766	down	inf	#NAME?	5e-05	0.00254019	yes
AT5G24410	AT5G24410	AT5G24410	Chr5:8332472-8334066	exov-crp	wild type	OK	0	9.581	-9.581	down	1.36218	2.09978	0.00045	0.016896	yes
AT2G04046	AT2G04046	AT2G04046	Chr2:1315859-1316296	exov-crp	wild type	OK	0	9.56227	-9.56227	down	inf	#NAME?	5e-05	0.00254019	yes
AT5G61430	AT5G61430	AT5G61430	Chr5:24701121-24702761	exov-crp	wild type	OK	4.23276	13.7703	-9.53754	down	1.5404	2.13977	0.001	0.0322429	yes
AT3G45248	AT3G45248	AT3G45248	Chr3:16581928-16582273	exov-crp	wild type	OK	0	9.4894	-9.4894	down	inf	#NAME?	5e-05	0.00254019	yes
AT5G51810	AT5G51810	AT5G51810	Chr5:21055187-21056808	exov-crp	wild type	OK	0.413728	9.89121	-9.47748	down	inf	#NAME?	5e-05	0.00254019	yes
AT1G28650	AT1G28650	AT1G28650	Chr1:10069364-10071082	exov-crp	wild type	OK	0	9.45204	-9.45204	down	1.96163	1.94875	0.00095	0.030993	yes
AT4G18320	AT4G18320	AT4G18320	Chr4:10124520-10125978	exov-crp	wild type	OK	0	9.4516	-9.4516	down	inf	#NAME?	5e-05	0.00254019	yes
AT1G02980	AT1G02980	AT1G02980	Chr1:677868-681310	exov-crp	wild type	OK	0	9.4143	-9.4143	down	inf	#NAME?	5e-05	0.00254019	yes
AT3G63380	AT3G63380	AT3G63380	Chr3:23406610-23410360	exov-crp	wild type	OK	1.30967	10.7052	-9.39553	down	inf	#NAME?	5e-05	0.00254019	yes
AT5G15110	AT5G15110	AT5G15110	Chr5:4895749-4897682	exov-crp	wild type	OK	1.77681	11.1409	-9.36409	down	4.37715	2.89481	0.00095	0.030993	yes
AT2G39640	AT2G39640	AT2G39640	Chr2:16525085-16527012	exov-crp	wild type	OK	0	9.36348	-9.36348	down	inf	#NAME?	5e-05	0.00254019	yes
AT1G65730	AT1G65730	AT1G65730	Chr1:24442503-24446291	exov-crp	wild type	OK	1.20786	10.5277	-9.31984	down	1.54746	2.41216	5e-05	0.00254019	yes
AT3G01324	AT3G01324	AT3G01324	Chr3:122139-122448	exov-crp	wild type	OK	0	9.28186	-9.28186	down	inf	#NAME?	5e-05	0.00254019	yes
AT5G50260	AT5G50260	AT5G50260	Chr5:20455316-20457029	exov-crp	wild type	OK	1.76466	11.0131	-9.24844	down	-2.03761	-2.67359	5e-05	0.00254019	yes
AT4G21120	AT4G21120	AT4G21120	Chr4:11270044-11273973	exov-crp	wild type	OK	2.44343	11.6039	-9.16047	down	inf	#NAME?	5e-05	0.00254019	yes
AT3G03450	AT3G03450	AT3G03450	Chr3:819336-821406	exov-crp	wild type	OK	4.25873	13.3806	-9.12187	down	-1.35927	-1.94914	0.00045	0.016896	yes
AT4G32105	AT4G32105	AT4G32105	Chr4:15513219-15514087	exov-crp	wild type	OK	0	9.07725	-9.07725	down	inf	#NAME?	5e-05	0.00254019	yes
AT4G33145	AT4G33145	AT4G33145	Chr4:15984642-15985064	exov-crp	wild type	OK	0	8.9741	-8.9741	down	2.66709	2.73244	0.0008	0.0270161	yes
AT3G21840	AT3G21840	AT3G21840	Chr3:7695227-7695936	exov-crp	wild type	OK	0	8.96694	-8.96694	down	4.05715	2.83747	0.0011	0.0349346	yes
AT1G59800	AT1G59800	AT1G59800	Chr1:22004963-22006172	exov-crp	wild type	OK	0	8.9201	-8.9201	down	1.86941	2.23266	0.00095	0.030993	yes
AT5G44630	AT5G44630	AT5G44630	Chr5:18003254-18005616	exov-crp	wild type	OK	0.798674	9.69303	-8.89436	down	1.64523	2.16467	0.00165	0.0483599	yes
AT1G51460	AT1G51460	AT1G51460	Chr1:19076981-19081433	exov-crp	wild type	OK	2.45265	11.2911	-8.83845	down	inf	#NAME?	5e-05	0.00254019	yes
AT4G25860	AT4G25860	AT4G25860	Chr4:13147325-13149606	exov-crp	wild type	OK	2.01632	10.782	-8.76568	down	inf	#NAME?	5e-05	0.00254019	yes
AT4G25810	AT4G25810	AT4G25810	Chr4:13128642-13129884	exov-crp	wild type	OK	1.92069	10.6638	-8.74311	down	2.83237	3.02196	0.00015	0.00668406	yes
AT1G15550	AT1G15550	AT1G15550	Chr1:5344477-5346166	exov-crp	wild type	OK	1.63787	10.3791	-8.74123	down	inf	#NAME?	0.0001	0.00467261	yes
AT5G51490	AT5G51490	AT5G51490	Chr5:20913552-20915606	exov-crp	wild type	OK	0	8.69731	-8.69731	down	inf	#NAME?	5e-05	0.00254019	yes
AT3G01750	AT3G01750	AT3G01750	Chr3:270228-272976	exov-crp	wild type	OK	5.59369	14.2028	-8.60911	down	inf	#NAME?	5e-05	0.00254019	yes
AT1G10190	AT1G10190	AT1G10190	Chr1:3343685-3345632	exov-crp	wild type	OK	0	8.60537	-8.60537	down	inf	#NAME?	5e-05	0.00254019	yes
AT1G43665	AT1G43665	AT1G43665	Chr1:16452980-16453804	exov-crp	wild type	OK	0	8.44615	-8.44615	down	1.93912	2.40327	5e-05	0.00254019	yes
AT2G46950	AT2G46950	AT2G46950	Chr2:19289137-19291614	exov-crp	wild type	OK	0.406985	8.8498	-8.44281	down	1.12271	1.88651	0.001	0.0322429	yes
AT5G46300	AT5G46300	AT5G46300	Chr5:18783609-18784786	exov-crp	wild type	OK	0	8.41991	-8.41991	down	2.17384	2.11883	0.00055	0.0198632	yes
AT3G48280	AT3G48280	AT3G48280	Chr3:17879565-17881312	exov-crp	wild type	OK	1.94571	10.3409	-8.39519	down	2.77016	3.37288	5e-05	0.00254019	yes
AT4G21630	AT4G21630	AT4G21630	Chr4:11492247-11495500	exov-crp	wild type	OK	0.753117	9.12273	-8.36961	down	-2.48938	-2.31036	5e-05	0.00254019	yes
AT5G25410	AT5G25410	AT5G25410	Chr5:8831669-8833509	exov-crp	wild type	OK	0	8.24998	-8.24998	down	4.47523	3.01673	0.00095	0.030993	yes
AT3G23360	AT3G23360	AT3G23360	Chr3:8355256-8356381	exov-crp	wild type	OK	0	8.19247	-8.19247	down	-4.20588	-2.78068	0.00085	0.0283277	yes
AT3G21860	AT3G21860	AT3G21860	Chr3:7699776-7700235	exov-crp	wild type	OK	0	8.10503	-8.10503	down	-2.44925	-2.33572	0.0001	0.00467261	yes
AT5G58050	AT5G58050	AT5G58050	Chr5:23494248-23497581	exov-crp	wild type	OK	1.26589	9.31543	-8.04954	down	4.90035	4.09706	5e-05	0.00254019	yes
AT3G48230	AT3G48230	AT3G48230	Chr3:17855111-17858120	exov-crp	wild type	OK	0.18114	8.22653	-8.04539	down	-1.33132	-2.0007	0.00025	0.0103413	yes
AT2G33420	AT2G33420	AT2G33420	Chr2:14158704-14162527	exov-crp	wild type	OK	0.321822	8.21819	-7.89637	down	inf	#NAME?	5e-05	0.00254019	yes
AT5G27330	AT5G27330	AT5G27330	Chr5:9632702-9634980	exov-crp	wild type	OK	4.05431	11.9381	-7.88379	down	2.11073	2.89286	5e-05	0.00254019	yes
AT5G04770	AT5G04770	AT5G04770	Chr5:1379067-1382419	exov-crp	wild type	OK	1.27576	9.13431	-7.85855	down	inf	#NAME?	5e-05	0.00254019	yes
AT5G38960	AT5G38960	AT5G38960	Chr5:15592991-15593783	exov-crp	wild type	OK	0	7.85293	-7.85293	down	inf	#NAME?	0.00055	0.0198632	yes
AT1G26799	AT1G26799	AT1G26799	Chr1:9283872-9284438	exov-crp	wild type	OK	0	7.75836	-7.75836	down	inf	#NAME?	5e-05	0.00254019	yes
AT2G25185	AT2G25185	AT2G25185	Chr2:10731621-10732024	exov-crp	wild type	OK	0	7.74848	-7.74848	down	1.96765	3.02866	5e-05	0.00254019	yes
AT1G04470	AT1G04470	AT1G04470	Chr1:1211048-1214662	exov-crp	wild type	OK	0.438787	8.12427	-7.68548	down	inf	#NAME?	0.0002	0.0085116	yes
AT5G17470	AT5G17470	AT5G17470	Chr5:5760965-5761406	exov-crp	wild type	OK	0	7.62004	-7.62004	down	inf	#NAME?	5e-05	0.00254019	yes
AT1G61090	AT1G61090	AT1G61090	Chr1:22499316-22500331	exov-crp	wild type	OK	0	7.58919	-7.58919	down	2.04444	2.97636	5e-05	0.00254019	yes
AT1G49860	AT1G49860	AT1G49860	Chr1:18458665-18459906	exov-crp	wild type	OK	0	7.52836	-7.52836	down	inf	#NAME?	5e-05	0.00254019	yes
AT1G76370	AT1G76370	AT1G76370	Chr1:28648448-28650484	exov-crp	wild type	OK	0.268399	7.74919	-7.48079	down	1.74695	2.39951	5e-05	0.00254019	yes
AT1G21475	AT1G21475	AT1G21475	Chr1:7524085-7524631	exov-crp	wild type	OK	0	7.42586	-7.42586	down	4.32835	3.87351	5e-05	0.00254019	yes
AT2G14846	AT2G14846	AT2G14846	Chr2:6382367-6382747	exov-crp	wild type	OK	0	7.39912	-7.39912	down	inf	#NAME?	5e-05	0.00254019	yes
AT1G68380	AT1G68380	AT1G68380	Chr1:25635837-25637462	exov-crp	wild type	OK	0	7.35136	-7.35136	down	inf	#NAME?	5e-05	0.00254019	yes
AT5G57480	AT5G57480	AT5G57480	Chr5:23279405-23280968	exov-crp	wild type	OK	2.00937	9.29777	-7.2884	down	1.50362	2.12585	0.00095	0.030993	yes
AT3G45252	AT3G45252	AT3G45252	Chr3:16586073-16586364	exov-crp	wild type	OK	0	7.26883	-7.26883	down	inf	#NAME?	5e-05	0.00254019	yes
AT1G09155	AT1G09155	AT1G09155	Chr1:2949675-2950989	exov-crp	wild type	OK	0.260136	7.48548	-7.22534	down	-1.61528	-2.13058	0.00035	0.0137007	yes
AT1G30710	AT1G30710	AT1G30710	Chr1:10895279-10897109	exov-crp	wild type	OK	0.295489	7.52002	-7.22453	down	-2.15519	-2.81709	5e-05	0.00254019	yes
AT5G07160	AT5G07160	AT5G07160	Chr5:2219970-2220709	exov-crp	wild type	OK	0	7.20061	-7.20061	down	1.61103	2.58016	5e-05	0.00254019	yes
AT1G17260	AT1G17260	AT1G17260	Chr1:5904057-5908898	exov-crp	wild type	OK	2.27211	9.45858	-7.18647	down	-1.88893	-2.28319	0.0008	0.0270161	yes
AT2G16730	AT2G16730	AT2G16730	Chr2:7261829-7266167	exov-crp	wild type	OK	0.899397	8.05033	-7.15093	down	inf	#NAME?	5e-05	0.00254019	yes
AT1G49640	AT1G49640	AT1G49640	Chr1:18375537-18376729	exov-crp	wild type	OK	0	7.1057	-7.1057	down	inf	#NAME?	0.00015	0.00668406	yes
AT3G42830	AT3G42830	AT3G42830	Chr3:14929713-14930678	exov-crp	wild type	OK	0	7.10117	-7.10117	down	inf	#NAME?	0.0002	0.0085116	yes
AT2G45970	AT2G45970	AT2G45970	Chr2:18912259-18914739	exov-crp	wild type	OK	3.62336	10.694	-7.07064	down	inf	#NAME?	5e-05	0.00254019	yes
AT4G12825	AT4G12825	AT4G12825	Chr4:7529470-7529892	exov-crp	wild type	OK	0	6.92394	-6.92394	down	1.51007	2.18115	0.00055	0.0198632	yes
AT3G28510	AT3G28510	AT3G28510	Chr3:10685523-10687364	exov-crp	wild type	OK	1.96423	8.86306	-6.89883	down	1.36589	1.98368	0.00115	0.0362144	yes
AT3G09530	AT3G09530	AT3G09530	Chr3:2926301-2928215	exov-crp	wild type	OK	0.472418	7.3357	-6.86328	down	5.50511	3.53104	0.0003	0.0120102	yes
AT3G20030	AT3G20030	AT3G20030	Chr3:6990253-6991462	exov-crp	wild type	OK	0	6.86067	-6.86067	down	2.40999	2.41446	0.0002	0.0085116	yes
AT3G27785	AT3G27785	AT3G27785	Chr3:10288602-10290934	exov-crp	wild type	OK	0	6.8279	-6.8279	down	3.3938	2.74918	0.0009	0.0297131	yes
AT5G48410	AT5G48410	AT5G48410	Chr5:19620266-19623425	exov-crp	wild type	OK	0.976011	7.79464	-6.81863	down	2.08563	2.81333	5e-05	0.00254019	yes
AT5G48400	AT5G48400	AT5G48400	Chr5:19616243-19619246	exov-crp	wild type	OK	1.1473	7.96056	-6.81326	down	4.75603	2.73601	0.0004	0.0152809	yes
AT3G20190	AT3G20190	AT3G20190	Chr3:7044942-7047390	exov-crp	wild type	OK	0.375956	7.18461	-6.80865	down	1.23611	2.00782	0.00045	0.016896	yes
AT2G25090	AT2G25090	AT2G25090	Chr2:10670466-10672653	exov-crp	wild type	OK	0.385918	7.11745	-6.73153	down	inf	#NAME?	5e-05	0.00254019	yes
AT1G16950	AT1G16950	AT1G16950	Chr1:5796008-5796559	exov-crp	wild type	OK	0	6.67536	-6.67536	down	2.46516	3.2086	5e-05	0.00254019	yes
AT4G13080	AT4G13080	AT4G13080	Chr4:7626611-7628367	exov-crp	wild type	OK	0	6.60196	-6.60196	down	inf	#NAME?	5e-05	0.00254019	yes
AT5G16500	AT5G16500	AT5G16500	Chr5:5386674-5389165	exov-crp	wild type	OK	0.381894	6.97857	-6.59668	down	3.0433	3.16781	5e-05	0.00254019	yes
AT4G19380	AT4G19380	AT4G19380	Chr4:10568364-10572412	exov-crp	wild type	OK	0.303268	6.84548	-6.54221	down	2.95213	3.66808	5e-05	0.00254019	yes
AT5G19700	AT5G19700	AT5G19700	Chr5:6660820-6662347	exov-crp	wild type	OK	0	6.53125	-6.53125	down	1.84797	2.0479	0.001	0.0322429	yes
AT1G31290	AT1G31290	AT1G31290	Chr1:11188292-11192317	exov-crp	wild type	OK	0.736697	7.26002	-6.52332	down	inf	#NAME?	5e-05	0.00254019	yes
AT4G33860	AT4G33860	AT4G33860	Chr4:16229947-16232334	exov-crp	wild type	OK	0.307695	6.79787	-6.49017	down	-1.31848	-2.07237	0.0004	0.0152809	yes
AT3G15990	AT3G15990	AT3G15990	Chr3:5426986-5430880	exov-crp	wild type	OK	3.52573	9.99827	-6.47254	down	3.0434	3.46176	5e-05	0.00254019	yes
AT5G24355	AT5G24355	AT5G24355	Chr5:8314904-8315246	exov-crp	wild type	OK	0	6.42488	-6.42488	down	-2.3927	-2.38132	0.0001	0.00467261	yes
AT5G27870	AT5G27870	AT5G27870	Chr5:9878990-9881806	exov-crp	wild type	OK	0.433664	6.84696	-6.4133	down	-1.40704	-2.32804	5e-05	0.00254019	yes
AT4G15053	AT4G15053	AT4G15053	Chr4:8591929-8593834	exov-crp	wild type	OK	0	6.37063	-6.37063	down	2.34164	3.5802	5e-05	0.00254019	yes
AT1G66855	AT1G66855	AT1G66855	Chr1:24939549-24940013	exov-crp	wild type	OK	0	6.36997	-6.36997	down	2.26905	2.14536	0.0015	0.0444771	yes
AT1G08140	AT1G08140	AT1G08140	Chr1:2552035-2555161	exov-crp	wild type	OK	0.19681	6.56356	-6.36675	down	inf	#NAME?	0.0008	0.0270161	yes
AT5G22810	AT5G22810	AT5G22810	Chr5:7621567-7623367	exov-crp	wild type	OK	0	6.34227	-6.34227	down	inf	#NAME?	5e-05	0.00254019	yes
AT3G10595	AT3G10595	AT3G10595	Chr3:3311784-3312831	exov-crp	wild type	OK	0	6.29432	-6.29432	down	1.80647	2.2913	0.00055	0.0198632	yes
AT5G45840	AT5G45840	AT5G45840	Chr5:18593916-18597995	exov-crp	wild type	OK	2.7345	8.97458	-6.24008	down	3.41283	3.38806	0.00025	0.0103413	yes
AT5G61120	AT5G61120	AT5G61120	Chr5:24582302-24585806	exov-crp	wild type	OK	0.414606	6.61775	-6.20314	down	inf	#NAME?	5e-05	0.00254019	yes
AT3G15960	AT3G15960	AT3G15960	Chr3:5403999-5406461	exov-crp	wild type	OK	0	6.17083	-6.17083	down	4.23415	3.85029	5e-05	0.00254019	yes
AT4G22400	AT4G22400	AT4G22400	Chr4:11816728-11817912	exov-crp	wild type	OK	0	6.16679	-6.16679	down	1.73638	2.30735	0.0002	0.0085116	yes
AT3G01326	AT3G01326	AT3G01326	Chr3:115319-115756	exov-crp	wild type	OK	0	6.14725	-6.14725	down	inf	#NAME?	5e-05	0.00254019	yes
AT1G17540	AT1G17540	AT1G17540	Chr1:6029276-6032754	exov-crp	wild type	OK	0.241202	6.34521	-6.10401	down	1.47156	1.9423	0.0008	0.0270161	yes
AT4G32380	AT4G32380	AT4G32380	Chr4:15633640-15635467	exov-crp	wild type	OK	0	6.00954	-6.00954	down	-3.11516	-4.18808	5e-05	0.00254019	yes
AT1G26796	AT1G26796	AT1G26796	Chr1:9278952-9279482	exov-crp	wild type	OK	0	5.99991	-5.99991	down	inf	#NAME?	5e-05	0.00254019	yes
AT3G01323	AT3G01323	AT3G01323	Chr3:121056-121423	exov-crp	wild type	OK	0	5.98995	-5.98995	down	inf	#NAME?	5e-05	0.00254019	yes
AT5G09530	AT5G09530	AT5G09530	Chr5:2959733-2961271	exov-crp	wild type	OK	0.976203	6.96201	-5.98581	down	2.92995	2.5575	0.00075	0.0257107	yes
AT4G33420	AT4G33420	AT4G33420	Chr4:16084827-16086296	exov-crp	wild type	OK	0.982009	6.87074	-5.88873	down	2.44593	3.65289	5e-05	0.00254019	yes
AT1G34790	AT1G34790	AT1G34790	Chr1:12763901-12765638	exov-crp	wild type	OK	0	5.86656	-5.86656	down	1.35313	2.06935	0.0002	0.0085116	yes
AT1G59920	AT1G59920	AT1G59920	Chr1:22059423-22059822	exov-crp	wild type	OK	0	5.70796	-5.70796	down	1.56857	2.55634	5e-05	0.00254019	yes
AT4G10640	AT4G10640	AT4G10640	Chr4:6571898-6574427	exov-crp	wild type	OK	0.294413	5.98462	-5.69021	down	inf	#NAME?	5e-05	0.00254019	yes
AT5G28680	AT5G28680	AT5G28680	Chr5:10719436-10722013	exov-crp	wild type	OK	0.307506	5.9785	-5.67099	down	-7.55892	-4.60364	0.0008	0.0270161	yes
AT1G02530	AT1G02530	AT1G02530	Chr1:529794-534677	exov-crp	wild type	OK	0.301857	5.94279	-5.64093	down	5.71096	5.78844	5e-05	0.00254019	yes
AT4G38650	AT4G38650	AT4G38650	Chr4:18063165-18065849	exov-crp	wild type	OK	0.993108	6.59174	-5.59863	down	-1.87897	-2.89701	5e-05	0.00254019	yes
AT3G25810	AT3G25810	AT3G25810	Chr3:9430766-9433844	exov-crp	wild type	OK	0	5.59809	-5.59809	down	1.79356	2.50225	0.0002	0.0085116	yes
AT1G05280	AT1G05280	AT1G05280	Chr1:1535443-1537525	exov-crp	wild type	OK	0	5.58698	-5.58698	down	2.68191	2.43234	0.00095	0.030993	yes
AT3G27999	AT3G27999	AT3G27999	Chr3:10402871-10403511	exov-crp	wild type	OK	0	5.56044	-5.56044	down	inf	#NAME?	5e-05	0.00254019	yes
AT4G15400	AT4G15400	AT4G15400	Chr4:8811927-8813478	exov-crp	wild type	OK	0	5.39961	-5.39961	down	inf	#NAME?	5e-05	0.00254019	yes
AT2G43670	AT2G43670	AT2G43670	Chr2:18105124-18106043	exov-crp	wild type	OK	0	5.39356	-5.39356	down	inf	#NAME?	5e-05	0.00254019	yes
AT1G27250	AT1G27250	AT1G27250	Chr1:9468567-9469634	exov-crp	wild type	OK	0	5.32616	-5.32616	down	inf	#NAME?	5e-05	0.00254019	yes
AT3G56520	AT3G56520	AT3G56520	Chr3:20947106-20947731	exov-crp	wild type	OK	0	5.31756	-5.31756	down	inf	#NAME?	0.0007	0.0242455	yes
AT1G65300	AT1G65300	AT1G65300	Chr1:24254928-24255765	exov-crp	wild type	OK	0	5.30087	-5.30087	down	inf	#NAME?	5e-05	0.00254019	yes
AT4G04580	AT4G04580	AT4G04580	Chr4:2293760-2294906	exov-crp	wild type	OK	0	5.28373	-5.28373	down	inf	#NAME?	5e-05	0.00254019	yes
AT5G32619	AT5G32619	AT5G32619	Chr5:12277541-12278091	exov-crp	wild type	OK	0	5.25728	-5.25728	down	inf	#NAME?	5e-05	0.00254019	yes
AT1G48930	AT1G48930	AT1G48930	Chr1:18101642-18104661	exov-crp	wild type	OK	0	5.23795	-5.23795	down	5.93432	5.58723	5e-05	0.00254019	yes
AT1G51890	AT1G51890	AT1G51890	Chr1:19274657-19278528	exov-crp	wild type	OK	0.948647	6.15498	-5.20633	down	2.17639	2.81534	5e-05	0.00254019	yes
AT1G20735	AT1G20735	AT1G20735	Chr1:7197490-7198681	exov-crp	wild type	OK	0	5.18681	-5.18681	down	1.62473	2.01369	0.0007	0.0242455	yes
AT3G24460	AT3G24460	AT3G24460	Chr3:8885817-8893050	exov-crp	wild type	OK	1.77941	6.93086	-5.15145	down	2.6881	2.34757	0.0012	0.0373809	yes
AT3G04360	AT3G04360	AT3G04360	Chr3:1157003-1158310	exov-crp	wild type	OK	0.447161	5.58126	-5.1341	down	4.05211	4.18659	5e-05	0.00254019	yes
AT4G21080	AT4G21080	AT4G21080	Chr4:11254601-11255351	exov-crp	wild type	OK	0	5.09729	-5.09729	down	2.94898	2.73189	0.00035	0.0137007	yes
AT5G44440	AT5G44440	AT5G44440	Chr5:17910556-17912312	exov-crp	wild type	OK	0.643536	5.73996	-5.09642	down	2.28559	2.63975	0.0002	0.0085116	yes
AT3G60140	AT3G60140	AT3G60140	Chr3:22216671-22220824	exov-crp	wild type	OK	0	4.9661	-4.9661	down	-1.3877	-2.33158	5e-05	0.00254019	yes
AT5G50480	AT5G50480	AT5G50480	Chr5:20557573-20558487	exov-crp	wild type	OK	0	4.96566	-4.96566	down	3.03104	3.37575	5e-05	0.00254019	yes
AT2G34500	AT2G34500	AT2G34500	Chr2:14539478-14541406	exov-crp	wild type	OK	0.556216	5.51667	-4.96045	down	inf	#NAME?	5e-05	0.00254019	yes
AT5G06020	AT5G06020	AT5G06020	Chr5:1811937-1812393	exov-crp	wild type	OK	0	4.91325	-4.91325	down	-2.0807	-2.65011	0.0002	0.0085116	yes
AT5G43300	AT5G43300	AT5G43300	Chr5:17376733-17379277	exov-crp	wild type	OK	0.148214	5.01367	-4.86546	down	4.33398	2.66367	0.0015	0.0444771	yes
AT5G46040	AT5G46040	AT5G46040	Chr5:18671396-18673551	exov-crp	wild type	OK	0	4.85628	-4.85628	down	2.09251	2.86157	0.0001	0.00467261	yes
AT4G37360	AT4G37360	AT4G37360	Chr4:17567123-17568858	exov-crp	wild type	OK	0	4.81028	-4.81028	down	1.39868	2.03872	0.0017	0.0494825	yes
AT1G15520	AT1G15520	AT1G15520	Chr1:5331857-5338326	exov-crp	wild type	OK	2.03447	6.67432	-4.63985	down	-1.30139	-2.23114	5e-05	0.00254019	yes
AT5G56510	AT5G56510	AT5G56510	Chr5:22881720-22883842	exov-crp	wild type	OK	0.193113	4.7712	-4.57809	down	2.15852	2.46966	0.00035	0.0137007	yes
AT1G61330	AT1G61330	AT1G61330	Chr1:22622974-22624527	exov-crp	wild type	OK	0	4.52604	-4.52604	down	-2.4013	-1.97955	0.0009	0.0297131	yes
AT5G28000	AT5G28000	AT5G28000	Chr5:10020678-10021251	exov-crp	wild type	OK	0	4.51974	-4.51974	down	-1.74133	-2.43633	0.0001	0.00467261	yes
AT1G47317	AT1G47317	AT1G47317	Chr1:17347093-17347515	exov-crp	wild type	OK	0	4.46092	-4.46092	down	1.67012	2.47728	5e-05	0.00254019	yes
AT2G33080	AT2G33080	AT2G33080	Chr2:14032014-14034237	exov-crp	wild type	OK	0.729334	5.07049	-4.34116	down	inf	#NAME?	5e-05	0.00254019	yes
AT2G33233	AT2G33233	AT2G33233	Chr2:14083029-14083614	exov-crp	wild type	OK	0	4.34012	-4.34012	down	-1.87409	-2.82604	5e-05	0.00254019	yes
AT1G57780	AT1G57780	AT1G57780	Chr1:21402999-21404228	exov-crp	wild type	OK	0	4.27404	-4.27404	down	4.09211	3.74179	5e-05	0.00254019	yes
AT3G03230	AT3G03230	AT3G03230	Chr3:744388-746009	exov-crp	wild type	OK	0	4.16262	-4.16262	down	2.06698	2.39856	0.0003	0.0120102	yes
AT2G42100	AT2G42100	AT2G42100	Chr2:17560210-17561945	exov-crp	wild type	OK	0	4.15363	-4.15363	down	inf	#NAME?	0.0006	0.021389	yes
AT3G21180	AT3G21180	AT3G21180	Chr3:7425518-7432200	exov-crp	wild type	OK	0.816726	4.96406	-4.14733	down	inf	#NAME?	5e-05	0.00254019	yes
AT3G59790	AT3G59790	AT3G59790	Chr3:22092447-22094240	exov-crp	wild type	OK	0	4.01692	-4.01692	down	inf	#NAME?	5e-05	0.00254019	yes
AT2G33780	AT2G33780	AT2G33780	Chr2:14291023-14291806	exov-crp	wild type	OK	0	3.99419	-3.99419	down	inf	#NAME?	5e-05	0.00254019	yes
AT1G11070	AT1G11070	AT1G11070	Chr1:3690211-3693648	exov-crp	wild type	OK	0.21951	4.1762	-3.95669	down	inf	#NAME?	5e-05	0.00254019	yes
AT4G33840	AT4G33840	AT4G33840	Chr4:16223500-16226153	exov-crp	wild type	OK	0	3.92944	-3.92944	down	1.5265	2.21856	0.0003	0.0120102	yes
AT4G32370	AT4G32370	AT4G32370	Chr4:15625557-15627517	exov-crp	wild type	OK	0	3.91575	-3.91575	down	-2.73159	-2.41321	0.00105	0.0336498	yes
AT3G18470	AT3G18470	AT3G18470	Chr3:6334821-6335822	exov-crp	wild type	OK	0	3.89903	-3.89903	down	1.45463	2.40243	5e-05	0.00254019	yes
AT2G27936	AT2G27936	AT2G27936	Chr2:11896127-11896590	exov-crp	wild type	OK	0	3.89471	-3.89471	down	inf	#NAME?	0.0002	0.0085116	yes
AT4G37950	AT4G37950	AT4G37950	Chr4:17844429-17849274	exov-crp	wild type	OK	0	3.88587	-3.88587	down	inf	#NAME?	5e-05	0.00254019	yes
AT5G46810	AT5G46810	AT5G46810	Chr5:18991163-18993376	exov-crp	wild type	OK	0	3.85522	-3.85522	down	inf	#NAME?	5e-05	0.00254019	yes
AT4G23110	AT4G23110	AT4G23110	Chr4:12110856-12111570	exov-crp	wild type	OK	0	3.83365	-3.83365	down	4.34535	2.82857	0.00075	0.0257107	yes
AT2G45110	AT2G45110	AT2G45110	Chr2:18599500-18601339	exov-crp	wild type	OK	0	3.79415	-3.79415	down	inf	#NAME?	5e-05	0.00254019	yes
AT2G19050	AT2G19050	AT2G19050	Chr2:8253415-8255534	exov-crp	wild type	OK	0	3.73001	-3.73001	down	inf	#NAME?	5e-05	0.00254019	yes
AT1G47510	AT1G47510	AT1G47510	Chr1:17435564-17438396	exov-crp	wild type	OK	0.240092	3.90836	-3.66827	down	2.71067	3.73532	5e-05	0.00254019	yes
AT1G60987	AT1G60987	AT1G60987	Chr1:22460376-22461164	exov-crp	wild type	OK	0	3.5613	-3.5613	down	inf	#NAME?	0.0003	0.0120102	yes
AT2G32530	AT2G32530	AT2G32530	Chr2:13809215-13813570	exov-crp	wild type	OK	0.272051	3.81907	-3.54702	down	1.5988	2.03365	0.0012	0.0373809	yes
AT5G59105	AT5G59105	AT5G59105	Chr5:23862458-23863053	exov-crp	wild type	OK	0	3.52769	-3.52769	down	-5.12129	-3.45295	0.0003	0.0120102	yes
AT1G23760	AT1G23760	AT1G23760	Chr1:8402045-8404301	exov-crp	wild type	OK	0.186106	3.71053	-3.52442	down	inf	#NAME?	5e-05	0.00254019	yes
AT1G49770	AT1G49770	AT1G49770	Chr1:18424577-18426782	exov-crp	wild type	OK	0	3.41188	-3.41188	down	8.66428	6.1508	5e-05	0.00254019	yes
AT1G77780	AT1G77780	AT1G77780	Chr1:29248299-29249528	exov-crp	wild type	OK	0	3.40735	-3.40735	down	7.05609	4.9617	5e-05	0.00254019	yes
AT5G11220	AT5G11220	AT5G11220	Chr5:3577056-3577978	exov-crp	wild type	OK	0	3.37411	-3.37411	down	3.47844	4.30643	5e-05	0.00254019	yes
AT3G47190	AT3G47190	AT3G47190	Chr3:17374378-17376054	exov-crp	wild type	OK	0	3.35656	-3.35656	down	8.95524	5.64594	5e-05	0.00254019	yes
AT1G62280	AT1G62280	AT1G62280	Chr1:23007146-23008585	exov-crp	wild type	OK	0	3.33358	-3.33358	down	inf	#NAME?	5e-05	0.00254019	yes
AT1G49270	AT1G49270	AT1G49270	Chr1:18227333-18230227	exov-crp	wild type	OK	0.161617	3.42336	-3.26174	down	inf	#NAME?	5e-05	0.00254019	yes
AT4G00350	AT4G00350	AT4G00350	Chr4:151918-154130	exov-crp	wild type	OK	0.168614	3.40057	-3.23196	down	inf	#NAME?	5e-05	0.00254019	yes
AT1G08150	AT1G08150	AT1G08150	Chr1:2556342-2559074	exov-crp	wild type	OK	0.141525	3.3591	-3.21758	down	-1.71305	-2.58573	5e-05	0.00254019	yes
AT5G08141	AT5G08141	AT5G08141	Chr5:2619141-2619555	exov-crp	wild type	OK	0	3.21495	-3.21495	down	-1.2175	-2.09218	0.0003	0.0120102	yes
AT5G27200	AT5G27200	AT5G27200	Chr5:9571184-9571989	exov-crp	wild type	OK	0	3.21216	-3.21216	down	-1.6539	-2.26792	0.0001	0.00467261	yes
AT5G59330	AT5G59330	AT5G59330	Chr5:23931317-23931889	exov-crp	wild type	OK	0	3.19857	-3.19857	down	4.47873	3.16469	0.00065	0.0228126	yes
AT3G25750	AT3G25750	AT3G25750	Chr3:9400954-9402088	exov-crp	wild type	OK	0	3.08335	-3.08335	down	inf	#NAME?	5e-05	0.00254019	yes
AT2G44550	AT2G44550	AT2G44550	Chr2:18389380-18391142	exov-crp	wild type	OK	0	3.0824	-3.0824	down	inf	#NAME?	5e-05	0.00254019	yes
AT5G08460	AT5G08460	AT5G08460	Chr5:2733219-2735455	exov-crp	wild type	OK	0	3.04852	-3.04852	down	5.79738	6.09299	5e-05	0.00254019	yes
AT5G42910	AT5G42910	AT5G42910	Chr5:17203741-17205380	exov-crp	wild type	OK	0	3.02822	-3.02822	down	6.05191	3.86659	0.00085	0.0283277	yes
AT4G22060	AT4G22060	AT4G22060	Chr4:11687619-11689021	exov-crp	wild type	OK	0	3.00174	-3.00174	down	inf	#NAME?	5e-05	0.00254019	yes
AT2G15740	AT2G15740	AT2G15740	Chr2:6856745-6857735	exov-crp	wild type	OK	0	2.94694	-2.94694	down	3.13462	3.27587	5e-05	0.00254019	yes
AT4G15755	AT4G15755	AT4G15755	Chr4:8970653-8971523	exov-crp	wild type	OK	0	2.93945	-2.93945	down	inf	#NAME?	5e-05	0.00254019	yes
AT4G04985	AT4G04985	AT4G04985	Chr4:2548994-2549471	exov-crp	wild type	OK	0	2.82957	-2.82957	down	inf	#NAME?	5e-05	0.00254019	yes
AT2G18490	AT2G18490	AT2G18490	Chr2:8020667-8021423	exov-crp	wild type	OK	0	2.79191	-2.79191	down	3.28315	3.0231	0.0003	0.0120102	yes
AT1G61097	AT1G61097	AT1G61097	Chr1:22506918-22507947	exov-crp	wild type	OK	0	2.78884	-2.78884	down	1.68984	2.27909	0.0001	0.00467261	yes
AT1G20940	AT1G20940	AT1G20940	Chr1:7295273-7296518	exov-crp	wild type	OK	0	2.78369	-2.78369	down	1.10011	1.88901	0.00145	0.0433592	yes
AT1G12170	AT1G12170	AT1G12170	Chr1:4128606-4129701	exov-crp	wild type	OK	0	2.75922	-2.75922	down	inf	#NAME?	5e-05	0.00254019	yes
AT5G37730	AT5G37730	AT5G37730	Chr5:14986032-14986917	exov-crp	wild type	OK	0	2.75424	-2.75424	down	2.10802	3.14173	5e-05	0.00254019	yes
AT4G04090	AT4G04090	AT4G04090	Chr4:1964979-1965650	exov-crp	wild type	OK	0	2.74103	-2.74103	down	3.10857	3.41702	5e-05	0.00254019	yes
AT1G78220	AT1G78220	AT1G78220	Chr1:29425720-29427181	exov-crp	wild type	OK	0	2.72108	-2.72108	down	3.3812	3.01947	5e-05	0.00254019	yes
AT5G37520	AT5G37520	AT5G37520	Chr5:14902669-14904211	exov-crp	wild type	OK	0	2.68228	-2.68228	down	1.6904	2.72533	5e-05	0.00254019	yes
AT5G46795	AT5G46795	AT5G46795	Chr5:18986987-18988197	exov-crp	wild type	OK	0	2.65108	-2.65108	down	-1.31412	-2.2583	5e-05	0.00254019	yes
AT2G14540	AT2G14540	AT2G14540	Chr2:6197662-6199406	exov-crp	wild type	OK	0	2.60818	-2.60818	down	-1.25801	-2.12824	0.00025	0.0103413	yes
AT4G40020	AT4G40020	AT4G40020	Chr4:18553452-18555300	exov-crp	wild type	OK	0.575439	3.18161	-2.60617	down	-1.32439	-2.04805	0.0004	0.0152809	yes
AT1G64870	AT1G64870	AT1G64870	Chr1:24102916-24103831	exov-crp	wild type	OK	0	2.52844	-2.52844	down	1.77022	2.02256	0.00085	0.0283277	yes
AT1G05291	AT1G05291	AT1G05291	Chr1:1541347-1542432	exov-crp	wild type	OK	0	2.47654	-2.47654	down	4.00302	2.8351	0.00095	0.030993	yes
AT4G33820	AT4G33820	AT4G33820	Chr4:16217003-16219525	exov-crp	wild type	OK	0	2.4424	-2.4424	down	inf	#NAME?	5e-05	0.00254019	yes
AT1G76290	AT1G76290	AT1G76290	Chr1:28623442-28625408	exov-crp	wild type	OK	0	2.42291	-2.42291	down	inf	#NAME?	5e-05	0.00254019	yes
AT3G27680	AT3G27680	AT3G27680	Chr3:10254885-10255290	exov-crp	wild type	OK	0	2.40891	-2.40891	down	inf	#NAME?	5e-05	0.00254019	yes
AT3G24280	AT3G24280	AT3G24280	Chr3:8798933-8799401	exov-crp	wild type	OK	0	2.40133	-2.40133	down	inf	#NAME?	5e-05	0.00254019	yes
AT3G14530	AT3G14530	AT3G14530	Chr3:4879111-4880448	exov-crp	wild type	OK	0	2.38974	-2.38974	down	3.89102	3.51421	5e-05	0.00254019	yes
AT1G20240	AT1G20240	AT1G20240	Chr1:7012112-7015216	exov-crp	wild type	OK	0	2.35359	-2.35359	down	1.30915	1.81706	0.0008	0.0270161	yes
AT2G16220	AT2G16220	AT2G16220	Chr2:7030154-7031378	exov-crp	wild type	OK	0	2.3521	-2.3521	down	3.16431	2.78066	0.00015	0.00668406	yes
AT4G10895	AT4G10895	AT4G10895	Chr4:6693906-6694718	exov-crp	wild type	OK	0	2.34322	-2.34322	down	inf	#NAME?	5e-05	0.00254019	yes
AT1G56620	AT1G56620	AT1G56620	Chr1:21219817-21220357	exov-crp	wild type	OK	0	2.34042	-2.34042	down	1.89598	2.20135	0.0007	0.0242455	yes
AT5G07600	AT5G07600	AT5G07600	Chr5:2404573-2405521	exov-crp	wild type	OK	0	2.33361	-2.33361	down	4.49648	2.96906	0.00145	0.0433592	yes
AT1G51860	AT1G51860	AT1G51860	Chr1:19257633-19261479	exov-crp	wild type	OK	0.48357	2.81683	-2.33326	down	1.4332	2.33349	5e-05	0.00254019	yes
AT4G21040	AT4G21040	AT4G21040	Chr4:11234806-11235505	exov-crp	wild type	OK	0	2.32515	-2.32515	down	-1.90569	-2.66256	0.0001	0.00467261	yes
AT1G73603	AT1G73603	AT1G73603	Chr1:27674287-27674953	exov-crp	wild type	OK	0	2.31794	-2.31794	down	inf	#NAME?	0.00035	0.0137007	yes
AT1G64830	AT1G64830	AT1G64830	Chr1:24091270-24092566	exov-crp	wild type	OK	0	2.31428	-2.31428	down	inf	#NAME?	5e-05	0.00254019	yes
AT1G20740	AT1G20740	AT1G20740	Chr1:7200393-7201538	exov-crp	wild type	OK	0	2.27186	-2.27186	down	-1.12184	-1.85068	0.0014	0.0421821	yes
AT1G12190	AT1G12190	AT1G12190	Chr1:4132966-4134094	exov-crp	wild type	OK	0	2.25585	-2.25585	down	inf	#NAME?	5e-05	0.00254019	yes
AT1G77650	AT1G77650	AT1G77650	Chr1:29181109-29182261	exov-crp	wild type	OK	0	2.25538	-2.25538	down	inf	#NAME?	5e-05	0.00254019	yes
AT1G34250	AT1G34250	AT1G34250	Chr1:12483163-12483634	exov-crp	wild type	OK	0	2.24197	-2.24197	down	inf	#NAME?	5e-05	0.00254019	yes
AT2G04025	AT2G04025	AT2G04025	Chr2:1276776-1277734	exov-crp	wild type	OK	0	2.23988	-2.23988	down	2.24763	2.62819	5e-05	0.00254019	yes
AT5G12060	AT5G12060	AT5G12060	Chr5:3894918-3895371	exov-crp	wild type	OK	0	2.21854	-2.21854	down	1.34443	2.13795	0.0001	0.00467261	yes
AT1G64030	AT1G64030	AT1G64030	Chr1:23752872-23754348	exov-crp	wild type	OK	0	2.21347	-2.21347	down	3.59852	2.8617	0.0011	0.0349346	yes
AT2G23260	AT2G23260	AT2G23260	Chr2:9899926-9901439	exov-crp	wild type	OK	0	2.18378	-2.18378	down	-1.26013	-2.01899	0.0012	0.0373809	yes
AT5G26805	AT5G26805	AT5G26805	Chr5:9427542-9428067	exov-crp	wild type	OK	0	2.18308	-2.18308	down	inf	#NAME?	5e-05	0.00254019	yes
AT3G30580	AT3G30580	AT3G30580	Chr3:12167766-12168153	exov-crp	wild type	OK	0	2.17745	-2.17745	down	inf	#NAME?	5e-05	0.00254019	yes
AT3G10195	AT3G10195	AT3G10195	Chr3:3156550-3157011	exov-crp	wild type	OK	0	2.17471	-2.17471	down	inf	#NAME?	5e-05	0.00254019	yes
AT5G50070	AT5G50070	AT5G50070	Chr5:20364555-20365429	exov-crp	wild type	OK	0	2.13189	-2.13189	down	inf	#NAME?	5e-05	0.00254019	yes
AT1G64290	AT1G64290	AT1G64290	Chr1:23857177-23858488	exov-crp	wild type	OK	0	2.13162	-2.13162	down	-3.74167	-3.09281	0.0009	0.0297131	yes
AT5G09520	AT5G09520	AT5G09520	Chr5:2958291-2958856	exov-crp	wild type	OK	0	2.1314	-2.1314	down	1.2623	2.09659	0.0004	0.0152809	yes
AT1G62340	AT1G62340	AT1G62340	Chr1:23051001-23055672	exov-crp	wild type	OK	0	2.08987	-2.08987	down	2.13722	3.46824	5e-05	0.00254019	yes
AT2G17750	AT2G17750	AT2G17750	Chr2:7709191-7711151	exov-crp	wild type	OK	0	2.08704	-2.08704	down	-1.75837	-2.54668	5e-05	0.00254019	yes
AT2G30730	AT2G30730	AT2G30730	Chr2:13093144-13094677	exov-crp	wild type	OK	0	2.0723	-2.0723	down	inf	#NAME?	5e-05	0.00254019	yes
AT1G73000	AT1G73000	AT1G73000	Chr1:27462994-27463877	exov-crp	wild type	OK	0	2.03847	-2.03847	down	-2.76358	-2.56441	0.00135	0.0409479	yes
AT5G07210	AT5G07210	AT5G07210	Chr5:2252236-2256018	exov-crp	wild type	OK	0	2.03155	-2.03155	down	inf	#NAME?	5e-05	0.00254019	yes
AT1G26798	AT1G26798	AT1G26798	Chr1:9281790-9282341	exov-crp	wild type	OK	0	2.0286	-2.0286	down	inf	#NAME?	5e-05	0.00254019	yes
AT1G70040	AT1G70040	AT1G70040	Chr1:26381232-26382131	exov-crp	wild type	OK	0	2.02215	-2.02215	down	-4.668	-5.81549	5e-05	0.00254019	yes
AT1G22120	AT1G22120	AT1G22120	Chr1:7806308-7809632	exov-crp	wild type	OK	0	2.01136	-2.01136	down	2.51698	2.94142	5e-05	0.00254019	yes
AT5G22990	AT5G22990	AT5G22990	Chr5:7691493-7692468	exov-crp	wild type	OK	0	2.00461	-2.00461	down	1.69182	2.47594	0.00035	0.0137007	yes
AT5G41720	AT5G41720	AT5G41720	Chr5:16683164-16683942	exov-crp	wild type	OK	0	2.0005	-2.0005	down	2.77274	3.61206	5e-05	0.00254019	yes
AT1G73610	AT1G73610	AT1G73610	Chr1:27678376-27679807	exov-crp	wild type	OK	0	1.94713	-1.94713	down	4.47423	4.07842	5e-05	0.00254019	yes
AT4G10490	AT4G10490	AT4G10490	Chr4:6483866-6485360	exov-crp	wild type	OK	0	1.93994	-1.93994	down	4.20315	3.81034	5e-05	0.00254019	yes
AT5G12460	AT5G12460	AT5G12460	Chr5:4043056-4044583	exov-crp	wild type	OK	0	1.92764	-1.92764	down	-2.6872	-2.38226	0.00025	0.0103413	yes
AT3G24210	AT3G24210	AT3G24210	Chr3:8753473-8756065	exov-crp	wild type	OK	0	1.91095	-1.91095	down	-2.63839	-3.17461	5e-05	0.00254019	yes
AT5G45980	AT5G45980	AT5G45980	Chr5:18648908-18650836	exov-crp	wild type	OK	0	1.9107	-1.9107	down	4.54172	3.0774	0.0009	0.0297131	yes
AT5G05260	AT5G05260	AT5G05260	Chr5:1559777-1561765	exov-crp	wild type	OK	0	1.89634	-1.89634	down	2.1192	3.11415	5e-05	0.00254019	yes
AT5G06500	AT5G06500	AT5G06500	Chr5:1982443-1983172	exov-crp	wild type	OK	0	1.88682	-1.88682	down	1.91971	2.82764	5e-05	0.00254019	yes
AT5G17320	AT5G17320	AT5G17320	Chr5:5703379-5707637	exov-crp	wild type	OK	0	1.87486	-1.87486	down	2.81843	2.48418	0.0005	0.0183605	yes
AT2G31760	AT2G31760	AT2G31760	Chr2:13508492-13510390	exov-crp	wild type	OK	0	1.83053	-1.83053	down	2.47303	2.01958	0.00075	0.0257107	yes
AT5G23650	AT5G23650	AT5G23650	Chr5:7969811-7971019	exov-crp	wild type	OK	0	1.82002	-1.82002	down	4.86271	4.44873	5e-05	0.00254019	yes
AT1G52696	AT1G52696	AT1G52696	Chr1:19624921-19625777	exov-crp	wild type	OK	0	1.80546	-1.80546	down	2.41883	2.24827	0.00145	0.0433592	yes
AT3G55677	AT3G55677	AT3G55677	Chr3:20663982-20664576	exov-crp	wild type	OK	0	1.80193	-1.80193	down	1.93643	2.23866	0.00045	0.016896	yes
AT5G52140	AT5G52140	AT5G52140	Chr5:21184521-21186872	exov-crp	wild type	OK	0	1.7908	-1.7908	down	3.52748	3.41841	5e-05	0.00254019	yes
AT2G44590	AT2G44590	AT2G44590	Chr2:18403681-18407095	exov-crp	wild type	OK	0.132457	1.91594	-1.78348	down	2.64554	3.80069	5e-05	0.00254019	yes
AT4G23380	AT4G23380	AT4G23380	Chr4:12214666-12216333	exov-crp	wild type	OK	0	1.77952	-1.77952	down	inf	#NAME?	5e-05	0.00254019	yes
AT1G20360	AT1G20360	AT1G20360	Chr1:7046503-7047744	exov-crp	wild type	OK	0	1.76966	-1.76966	down	-1.91437	-3.18189	5e-05	0.00254019	yes
AT1G70970	AT1G70970	AT1G70970	Chr1:26759833-26761042	exov-crp	wild type	OK	0	1.72503	-1.72503	down	3.24983	2.89239	0.0005	0.0183605	yes
AT5G39560	AT5G39560	AT5G39560	Chr5:15841691-15843169	exov-crp	wild type	OK	0	1.71888	-1.71888	down	inf	#NAME?	5e-05	0.00254019	yes
AT1G15385	AT1G15385	AT1G15385	Chr1:5292755-5293265	exov-crp	wild type	OK	0	1.71008	-1.71008	down	inf	#NAME?	0.00045	0.016896	yes
AT2G24370	AT2G24370	AT2G24370	Chr2:10369978-10373063	exov-crp	wild type	OK	0.191883	1.89591	-1.70403	down	inf	#NAME?	5e-05	0.00254019	yes
AT4G22430	AT4G22430	AT4G22430	Chr4:11827621-11829041	exov-crp	wild type	OK	0	1.67499	-1.67499	down	inf	#NAME?	5e-05	0.00254019	yes
AT4G17505	AT4G17505	AT4G17505	Chr4:9764375-9766315	exov-crp	wild type	OK	0	1.67375	-1.67375	down	inf	#NAME?	0.00115	0.0362144	yes
AT2G24692	AT2G24692	AT2G24692	Chr2:10503603-10503974	exov-crp	wild type	OK	0	1.666	-1.666	down	1.81315	2.54485	5e-05	0.00254019	yes
AT1G65875	AT1G65875	AT1G65875	Chr1:24504724-24506342	exov-crp	wild type	OK	0	1.65693	-1.65693	down	4.18164	2.73507	0.00085	0.0283277	yes
AT4G09462	AT4G09462	AT4G09462	Chr4:5996802-5997266	exov-crp	wild type	OK	0	1.6566	-1.6566	down	-2.7215	-2.45114	0.00095	0.030993	yes
AT3G66656	AT3G66656	AT3G66656	Chr3:2091261-2091798	exov-crp	wild type	OK	0	1.64491	-1.64491	down	1.26784	2.25346	0.0001	0.00467261	yes
AT1G25430	AT1G25430	AT1G25430	Chr1:8927731-8933058	exov-crp	wild type	OK	0.490072	2.13293	-1.64286	down	-1.6075	-2.43401	5e-05	0.00254019	yes
AT5G58820	AT5G58820	AT5G58820	Chr5:23751955-23754773	exov-crp	wild type	OK	0	1.63998	-1.63998	down	-1.23889	-1.91835	0.00145	0.0433592	yes
AT3G25280	AT3G25280	AT3G25280	Chr3:9206182-9208036	exov-crp	wild type	OK	0	1.62289	-1.62289	down	inf	#NAME?	5e-05	0.00254019	yes
AT3G23460	AT3G23460	AT3G23460	Chr3:8412318-8414319	exov-crp	wild type	OK	0	1.58812	-1.58812	down	-1.97608	-2.72322	0.0001	0.00467261	yes
AT5G24440	AT5G24440	AT5G24440	Chr5:8345401-8347776	exov-crp	wild type	OK	0	1.58109	-1.58109	down	-1.45811	-2.24014	5e-05	0.00254019	yes
AT4G33230	AT4G33230	AT4G33230	Chr4:16026590-16028754	exov-crp	wild type	OK	0	1.57987	-1.57987	down	1.84631	2.16714	0.00125	0.0385036	yes
AT5G06030	AT5G06030	AT5G06030	Chr5:1813918-1814371	exov-crp	wild type	OK	0	1.5647	-1.5647	down	inf	#NAME?	5e-05	0.00254019	yes
AT5G14860	AT5G14860	AT5G14860	Chr5:4805886-4807759	exov-crp	wild type	OK	0	1.55982	-1.55982	down	inf	#NAME?	5e-05	0.00254019	yes
AT3G60570	AT3G60570	AT3G60570	Chr3:22391246-22392463	exov-crp	wild type	OK	0	1.55676	-1.55676	down	inf	#NAME?	5e-05	0.00254019	yes
AT1G69820	AT1G69820	AT1G69820	Chr1:26283124-26284236	exov-crp	wild type	OK	0	1.53724	-1.53724	down	inf	#NAME?	5e-05	0.00254019	yes
AT5G63740	AT5G63740	AT5G63740	Chr5:25510775-25511456	exov-crp	wild type	OK	0	1.52246	-1.52246	down	-2.24839	-2.68201	0.00015	0.00668406	yes
AT5G40360	AT5G40360	AT5G40360	Chr5:16145140-16146621	exov-crp	wild type	OK	0	1.52184	-1.52184	down	4.53716	4.18875	5e-05	0.00254019	yes
AT2G25600	AT2G25600	AT2G25600	Chr2:10894485-10898642	exov-crp	wild type	OK	0.0888518	1.58003	-1.49118	down	3.3326	2.95764	5e-05	0.00254019	yes
AT3G44250	AT3G44250	AT3G44250	Chr3:15948504-15950224	exov-crp	wild type	OK	0	1.48343	-1.48343	down	inf	#NAME?	0.0001	0.00467261	yes
AT2G40580	AT2G40580	AT2G40580	Chr2:16943863-16945003	exov-crp	wild type	OK	0	1.47037	-1.47037	down	1.44146	2.10003	0.0004	0.0152809	yes
AT3G59620	AT3G59620	AT3G59620	Chr3:22023461-22024700	exov-crp	wild type	OK	0	1.465	-1.465	down	inf	#NAME?	5e-05	0.00254019	yes
AT4G38780	AT4G38780	AT4G38780	Chr4:18101295-18111029	exov-crp	wild type	OK	0.380198	1.83989	-1.45969	down	2.80666	2.20457	0.0003	0.0120102	yes
AT5G50770	AT5G50770	AT5G50770	Chr5:20646679-20648725	exov-crp	wild type	OK	0	1.43468	-1.43468	down	2.71722	2.21639	0.0011	0.0349346	yes
AT3G55870	AT3G55870	AT3G55870	Chr3:20730857-20733903	exov-crp	wild type	OK	0	1.42987	-1.42987	down	inf	#NAME?	5e-05	0.00254019	yes
AT4G13420	AT4G13420	AT4G13420	Chr4:7796849-7802251	exov-crp	wild type	OK	0	1.42762	-1.42762	down	inf	#NAME?	5e-05	0.00254019	yes
AT3G14480	AT3G14480	AT3G14480	Chr3:4862152-4862680	exov-crp	wild type	OK	0	1.41991	-1.41991	down	4.46551	3.11398	0.0007	0.0242455	yes
AT3G30833	AT3G30833	AT3G30833	Chr3:12550246-12554744	exov-crp	wild type	OK	0	1.40242	-1.40242	down	4.6553	4.19088	5e-05	0.00254019	yes
AT3G02240	AT3G02240	AT3G02240	Chr3:418458-419164	exov-crp	wild type	OK	0	1.37842	-1.37842	down	2.53972	3.5875	5e-05	0.00254019	yes
AT2G15610	AT2G15610	AT2G15610	Chr2:6806032-6806764	exov-crp	wild type	OK	0	1.36126	-1.36126	down	-1.89384	-2.98586	5e-05	0.00254019	yes
AT1G22670	AT1G22670	AT1G22670	Chr1:8021853-8023516	exov-crp	wild type	OK	0	1.36052	-1.36052	down	2.51023	2.51318	5e-05	0.00254019	yes
AT5G53840	AT5G53840	AT5G53840	Chr5:21859147-21860672	exov-crp	wild type	OK	0	1.35734	-1.35734	down	2.51712	3.04732	5e-05	0.00254019	yes
AT1G65990	AT1G65990	AT1G65990	Chr1:24571602-24573471	exov-crp	wild type	OK	0	1.33914	-1.33914	down	2.15865	2.64377	0.0001	0.00467261	yes
AT1G28170	AT1G28170	AT1G28170	Chr1:9841331-9842312	exov-crp	wild type	OK	0	1.32391	-1.32391	down	inf	#NAME?	0.0001	0.00467261	yes
AT3G11920	AT3G11920	AT3G11920	Chr3:3772310-3774887	exov-crp	wild type	OK	0	1.32228	-1.32228	down	3.94585	2.7752	0.00085	0.0283277	yes
AT2G27535	AT2G27535	AT2G27535	Chr2:11765322-11766144	exov-crp	wild type	OK	0	1.31793	-1.31793	down	inf	#NAME?	5e-05	0.00254019	yes
AT2G27380	AT2G27380	AT2G27380	Chr2:11713410-11715696	exov-crp	wild type	OK	0	1.30819	-1.30819	down	2.22842	3.25817	5e-05	0.00254019	yes
AT3G60010	AT3G60010	AT3G60010	Chr3:22163093-22163558	exov-crp	wild type	OK	0	1.28917	-1.28917	down	1.77226	2.21208	0.00025	0.0103413	yes
AT1G65770	AT1G65770	AT1G65770	Chr1:24460655-24461738	exov-crp	wild type	OK	0	1.28796	-1.28796	down	inf	#NAME?	5e-05	0.00254019	yes
AT3G03410	AT3G03410	AT3G03410	Chr3:811323-811719	exov-crp	wild type	OK	0	1.26876	-1.26876	down	2.73064	2.3757	0.0009	0.0297131	yes
AT2G20620	AT2G20620	AT2G20620	Chr2:8891928-8893244	exov-crp	wild type	OK	0	1.25803	-1.25803	down	2.68129	2.16647	0.00065	0.0228126	yes
AT1G69860	AT1G69860	AT1G69860	Chr1:26309627-26312174	exov-crp	wild type	OK	0	1.2574	-1.2574	down	2.2748	2.22112	0.00035	0.0137007	yes
AT5G35715	AT5G35715	AT5G35715	Chr5:13881221-13882937	exov-crp	wild type	OK	0	1.25477	-1.25477	down	-1.22845	-1.88873	0.0013	0.0396397	yes
AT3G25420	AT3G25420	AT3G25420	Chr3:9217831-9220925	exov-crp	wild type	OK	0	1.2344	-1.2344	down	2.99789	2.74244	0.0002	0.0085116	yes
AT3G17480	AT3G17480	AT3G17480	Chr3:5983198-5984320	exov-crp	wild type	OK	0	1.21125	-1.21125	down	inf	#NAME?	5e-05	0.00254019	yes
AT2G43730	AT2G43730	AT2G43730	Chr2:18124647-18125868	exov-crp	wild type	OK	0	1.20441	-1.20441	down	2.01753	2.66188	5e-05	0.00254019	yes
AT4G21010	AT4G21010	AT4G21010	Chr4:11226285-11227363	exov-crp	wild type	OK	0	1.20382	-1.20382	down	inf	#NAME?	5e-05	0.00254019	yes
AT2G45430	AT2G45430	AT2G45430	Chr2:18727560-18728935	exov-crp	wild type	OK	0	1.19945	-1.19945	down	inf	#NAME?	0.0002	0.0085116	yes
AT1G18520	AT1G18520	AT1G18520	Chr1:6374931-6376316	exov-crp	wild type	OK	0	1.17995	-1.17995	down	-1.18912	-1.8632	0.00145	0.0433592	yes
AT4G23390	AT4G23390	AT4G23390	Chr4:12217805-12219713	exov-crp	wild type	OK	0	1.1789	-1.1789	down	-2.5698	-3.08469	5e-05	0.00254019	yes
AT2G02580	AT2G02580	AT2G02580	Chr2:701945-703770	exov-crp	wild type	OK	0	1.17742	-1.17742	down	2.46702	1.84147	0.0014	0.0421821	yes
AT1G55650	AT1G55650	AT1G55650	Chr1:20796339-20798481	exov-crp	wild type	OK	0	1.15686	-1.15686	down	inf	#NAME?	5e-05	0.00254019	yes
AT2G03560	AT2G03560	AT2G03560	Chr2:1079638-1081376	exov-crp	wild type	OK	0	1.14918	-1.14918	down	1.4706	2.44959	5e-05	0.00254019	yes
AT5G50470	AT5G50470	AT5G50470	Chr5:20555119-20555758	exov-crp	wild type	OK	0	1.12562	-1.12562	down	1.17398	1.95498	0.00045	0.016896	yes
AT2G17305	AT2G17305	AT2G17305	Chr2:7527675-7529210	exov-crp	wild type	OK	0	1.11785	-1.11785	down	2.65845	2.76139	5e-05	0.00254019	yes
AT2G17310	AT2G17310	AT2G17310	Chr2:7531193-7532412	exov-crp	wild type	OK	0	1.10326	-1.10326	down	2.48363	3.6864	5e-05	0.00254019	yes
AT5G53780	AT5G53780	AT5G53780	Chr5:21839817-21841977	exov-crp	wild type	OK	0	1.09808	-1.09808	down	4.15685	4.27129	5e-05	0.00254019	yes
AT1G16980	AT1G16980	AT1G16980	Chr1:5807310-5811488	exov-crp	wild type	OK	0	1.09259	-1.09259	down	1.40473	1.95978	0.0013	0.0396397	yes
AT1G44090	AT1G44090	AT1G44090	Chr1:16760676-16762486	exov-crp	wild type	OK	0	1.09253	-1.09253	down	-2.16186	-2.20704	0.0013	0.0396397	yes
AT1G22090	AT1G22090	AT1G22090	Chr1:7795707-7797425	exov-crp	wild type	OK	0	1.07873	-1.07873	down	1.15291	2.02239	0.00045	0.016896	yes
AT5G40430	AT5G40430	AT5G40430	Chr5:16176426-16177731	exov-crp	wild type	OK	0	1.07602	-1.07602	down	inf	#NAME?	5e-05	0.00254019	yes
AT4G18310	AT4G18310	AT4G18310	Chr4:10122074-10122990	exov-crp	wild type	OK	0	1.07352	-1.07352	down	inf	#NAME?	5e-05	0.00254019	yes
AT1G64035	AT1G64035	AT1G64035	Chr1:23755495-23757736	exov-crp	wild type	OK	0	1.06694	-1.06694	down	3.87807	3.54151	5e-05	0.00254019	yes
AT1G09550	AT1G09550	AT1G09550	Chr1:3089732-3092327	exov-crp	wild type	OK	0	1.06201	-1.06201	down	2.83994	2.49856	0.00115	0.0362144	yes
AT5G20440	AT5G20440	AT5G20440	Chr5:6908645-6909996	exov-crp	wild type	OK	0	1.06104	-1.06104	down	inf	#NAME?	5e-05	0.00254019	yes
AT5G56430	AT5G56430	AT5G56430	Chr5:22853322-22854575	exov-crp	wild type	OK	0	1.05652	-1.05652	down	inf	#NAME?	5e-05	0.00254019	yes
AT5G59110	AT5G59110	AT5G59110	Chr5:23863529-23864048	exov-crp	wild type	OK	0	1.04771	-1.04771	down	-1.10947	-1.94346	0.0008	0.0270161	yes
AT5G54990	AT5G54990	AT5G54990	Chr5:22317504-22318185	exov-crp	wild type	OK	0	1.04562	-1.04562	down	-1.48769	-2.29121	5e-05	0.00254019	yes
AT5G22791	AT5G22791	AT5G22791	Chr5:7603499-7604822	exov-crp	wild type	OK	0	1.0421	-1.0421	down	inf	#NAME?	5e-05	0.00254019	yes
AT4G39500	AT4G39500	AT4G39500	Chr4:18366949-18368359	exov-crp	wild type	OK	0	1.0408	-1.0408	down	inf	#NAME?	0.00025	0.0103413	yes
AT4G03540	AT4G03540	AT4G03540	Chr4:1570041-1571483	exov-crp	wild type	OK	0	1.03877	-1.03877	down	inf	#NAME?	5e-05	0.00254019	yes
AT4G02300	AT4G02300	AT4G02300	Chr4:1009365-1013034	exov-crp	wild type	OK	0	1.03526	-1.03526	down	-1.36368	-2.3492	0.0001	0.00467261	yes
AT5G40420	AT5G40420	AT5G40420	Chr5:16173392-16174783	exov-crp	wild type	OK	0	1.03334	-1.03334	down	-3.46575	-3.87578	5e-05	0.00254019	yes
AT3G05310	AT3G05310	AT3G05310	Chr3:1510159-1513301	exov-crp	wild type	OK	0	1.02145	-1.02145	down	inf	#NAME?	5e-05	0.00254019	yes
AT3G52790	AT3G52790	AT3G52790	Chr3:19565866-19566354	exov-crp	wild type	OK	0	1.01625	-1.01625	down	inf	#NAME?	5e-05	0.00254019	yes
AT2G23148	AT2G23148	AT2G23148	Chr2:9853617-9854156	exov-crp	wild type	OK	0	1.00157	-1.00157	down	2.82382	3.45938	5e-05	0.00254019	yes
AT4G18190	AT4G18190	AT4G18190	Chr4:10067809-10069338	exov-crp	wild type	OK	0	0.999753	-0.999753	down	inf	#NAME?	5e-05	0.00254019	yes
AT3G54940	AT3G54940	AT3G54940	Chr3:20354350-20356318	exov-crp	wild type	OK	0	0.983915	-0.983915	down	2.37785	2.47805	0.00035	0.0137007	yes
AT4G29600	AT4G29600	AT4G29600	Chr4:14515577-14516501	exov-crp	wild type	OK	0	0.983249	-0.983249	down	-2.17289	-2.29844	0.0009	0.0297131	yes
AT1G12665	AT1G12665	AT1G12665	Chr1:4312330-4312935	exov-crp	wild type	OK	0	0.970956	-0.970956	down	inf	#NAME?	5e-05	0.00254019	yes
AT3G14540	AT3G14540	AT3G14540	Chr3:4881438-4883936	exov-crp	wild type	OK	0	0.969967	-0.969967	down	inf	#NAME?	5e-05	0.00254019	yes
AT3G24650	AT3G24650	AT3G24650	Chr3:8997369-9001063	exov-crp	wild type	OK	0	0.969811	-0.969811	down	inf	#NAME?	5e-05	0.00254019	yes
AT1G22210	AT1G22210	AT1G22210	Chr1:7841517-7844056	exov-crp	wild type	OK	0	0.968171	-0.968171	down	1.17063	2.07851	0.00035	0.0137007	yes
AT5G24130	AT5G24130	AT5G24130	Chr5:8162212-8164066	exov-crp	wild type	OK	0	0.965855	-0.965855	down	inf	#NAME?	0.0001	0.00467261	yes
AT5G07850	AT5G07850	AT5G07850	Chr5:2508916-2510503	exov-crp	wild type	OK	0	0.96249	-0.96249	down	2.83425	2.33754	0.00035	0.0137007	yes
AT4G27550	AT4G27550	AT4G27550	Chr4:13755648-13759740	exov-crp	wild type	OK	0	0.95327	-0.95327	down	4.8268	4.54157	5e-05	0.00254019	yes
AT2G43865	AT2G43865	AT2G43865	Chr2:18165418-18165878	exov-crp	wild type	OK	0	0.950736	-0.950736	down	2.08081	2.25378	0.0005	0.0183605	yes
AT1G65360	AT1G65360	AT1G65360	Chr1:24281336-24282151	exov-crp	wild type	OK	0	0.94004	-0.94004	down	1.5951	2.56177	5e-05	0.00254019	yes
AT3G29570	AT3G29570	AT3G29570	Chr3:11363805-11364789	exov-crp	wild type	OK	0	0.932964	-0.932964	down	#NAME?	#NAME?	5e-05	0.00254019	yes
AT5G25330	AT5G25330	AT5G25330	Chr5:8791512-8792813	exov-crp	wild type	OK	0	0.912744	-0.912744	down	inf	#NAME?	5e-05	0.00254019	yes
AT1G03445	AT1G03445	AT1G03445	Chr1:854409-859701	exov-crp	wild type	OK	0	0.881691	-0.881691	down	1.71763	1.9124	0.00125	0.0385036	yes
AT3G58210	AT3G58210	AT3G58210	Chr3:21562441-21564067	exov-crp	wild type	OK	0	0.865965	-0.865965	down	inf	#NAME?	5e-05	0.00254019	yes
AT1G28500	AT1G28500	AT1G28500	Chr1:10018690-10020350	exov-crp	wild type	OK	0	0.864131	-0.864131	down	1.58705	1.9366	0.00085	0.0283277	yes
AT1G21490	AT1G21490	AT1G21490	Chr1:7527078-7528202	exov-crp	wild type	OK	0	0.8333	-0.8333	down	4.11628	3.55541	5e-05	0.00254019	yes
AT1G28590	AT1G28590	AT1G28590	Chr1:10047275-10049300	exov-crp	wild type	OK	0	0.828263	-0.828263	down	inf	#NAME?	0.0001	0.00467261	yes
AT5G43090	AT5G43090	AT5G43090	Chr5:17295932-17298171	exov-crp	wild type	OK	0	0.826066	-0.826066	down	inf	#NAME?	5e-05	0.00254019	yes
AT5G41090	AT5G41090	AT5G41090	Chr5:16445763-16446537	exov-crp	wild type	OK	0	0.820561	-0.820561	down	5.68828	3.78297	0.00025	0.0103413	yes
AT5G26810	AT5G26810	AT5G26810	Chr5:9430951-9432969	exov-crp	wild type	OK	0	0.81626	-0.81626	down	2.24269	2.25092	0.00025	0.0103413	yes
AT1G62190	AT1G62190	AT1G62190	Chr1:22980975-22982007	exov-crp	wild type	OK	0	0.815156	-0.815156	down	1.28301	1.94603	0.0011	0.0349346	yes
AT5G26650	AT5G26650	AT5G26650	Chr5:9343784-9345011	exov-crp	wild type	OK	0	0.807985	-0.807985	down	1.99714	2.4862	0.00015	0.00668406	yes
AT5G38270	AT5G38270	AT5G38270	Chr5:15289031-15290252	exov-crp	wild type	OK	0	0.8014	-0.8014	down	inf	#NAME?	5e-05	0.00254019	yes
AT1G51210	AT1G51210	AT1G51210	Chr1:18987808-18989110	exov-crp	wild type	OK	0	0.783785	-0.783785	down	inf	#NAME?	5e-05	0.00254019	yes
AT1G61320	AT1G61320	AT1G61320	Chr1:22617369-22619853	exov-crp	wild type	OK	0	0.78167	-0.78167	down	2.64851	2.27743	0.0005	0.0183605	yes
AT4G05475	AT4G05475	AT4G05475	Chr4:2765961-2767957	exov-crp	wild type	OK	0	0.772195	-0.772195	down	4.22454	3.56956	5e-05	0.00254019	yes
AT5G01280	AT5G01280	AT5G01280	Chr5:114010-116237	exov-crp	wild type	OK	0	0.761673	-0.761673	down	1.97808	2.70488	5e-05	0.00254019	yes
AT1G59500	AT1G59500	AT1G59500	Chr1:21854492-21856614	exov-crp	wild type	OK	0	0.759179	-0.759179	down	4.19169	2.92604	0.00035	0.0137007	yes
AT3G47140	AT3G47140	AT3G47140	Chr3:17357025-17357801	exov-crp	wild type	OK	0	0.758824	-0.758824	down	inf	#NAME?	5e-05	0.00254019	yes
AT2G30130	AT2G30130	AT2G30130	Chr2:12868629-12869724	exov-crp	wild type	OK	0	0.754181	-0.754181	down	2.04023	2.38178	0.0003	0.0120102	yes
AT5G41250	AT5G41250	AT5G41250	Chr5:16501216-16502902	exov-crp	wild type	OK	0	0.750299	-0.750299	down	inf	#NAME?	5e-05	0.00254019	yes
AT1G35130	AT1G35130	AT1G35130	Chr1:12848821-12849507	exov-crp	wild type	OK	0	0.744089	-0.744089	down	inf	#NAME?	5e-05	0.00254019	yes
AT1G54940	AT1G54940	AT1G54940	Chr1:20481689-20484541	exov-crp	wild type	OK	0	0.738273	-0.738273	down	inf	#NAME?	5e-05	0.00254019	yes
AT1G54540	AT1G54540	AT1G54540	Chr1:20367571-20368434	exov-crp	wild type	OK	0	0.738146	-0.738146	down	inf	#NAME?	5e-05	0.00254019	yes
AT5G17430	AT5G17430	AT5G17430	Chr5:5742541-5745568	exov-crp	wild type	OK	0	0.737132	-0.737132	down	inf	#NAME?	5e-05	0.00254019	yes
AT3G11310	AT3G11310	AT3G11310	Chr3:3542535-3544333	exov-crp	wild type	OK	0	0.72398	-0.72398	down	-1.65953	-2.32561	0.00015	0.00668406	yes
AT3G26940	AT3G26940	AT3G26940	Chr3:9936581-9939269	exov-crp	wild type	OK	0	0.720854	-0.720854	down	-1.12887	-2.02555	0.00075	0.0257107	yes
AT1G53950	AT1G53950	AT1G53950	Chr1:20146447-20147988	exov-crp	wild type	OK	0	0.719759	-0.719759	down	2.29391	2.95121	5e-05	0.00254019	yes
AT1G80220	AT1G80220	AT1G80220	Chr1:30167838-30168606	exov-crp	wild type	OK	0	0.708492	-0.708492	down	inf	#NAME?	5e-05	0.00254019	yes
AT5G59100	AT5G59100	AT5G59100	Chr5:23858893-23862129	exov-crp	wild type	OK	0	0.705647	-0.705647	down	2.28043	2.83143	5e-05	0.00254019	yes
AT4G30074	AT4G30074	AT4G30074	Chr4:14699736-14700599	exov-crp	wild type	OK	0	0.693869	-0.693869	down	4.90517	3.26985	0.0012	0.0373809	yes
AT1G60040	AT1G60040	AT1G60040	Chr1:22119074-22119929	exov-crp	wild type	OK	0	0.692263	-0.692263	down	inf	#NAME?	5e-05	0.00254019	yes
AT4G09940	AT4G09940	AT4G09940	Chr4:6231785-6233397	exov-crp	wild type	OK	0	0.676111	-0.676111	down	3.34497	2.93148	0.0001	0.00467261	yes
AT1G70080	AT1G70080	AT1G70080	Chr1:26394668-26397565	exov-crp	wild type	OK	0	0.662017	-0.662017	down	3.19124	3.35574	5e-05	0.00254019	yes
AT5G62800	AT5G62800	AT5G62800	Chr5:25218662-25219967	exov-crp	wild type	OK	0	0.655833	-0.655833	down	inf	#NAME?	5e-05	0.00254019	yes
AT3G49040	AT3G49040	AT3G49040	Chr3:18177675-18179339	exov-crp	wild type	OK	0	0.655033	-0.655033	down	inf	#NAME?	5e-05	0.00254019	yes
AT5G54350	AT5G54350	AT5G54350	Chr5:22070134-22071347	exov-crp	wild type	OK	0	0.653112	-0.653112	down	1.85591	2.05607	0.00045	0.016896	yes
AT5G11660	AT5G11660	AT5G11660	Chr5:3748879-3750317	exov-crp	wild type	OK	0	0.650485	-0.650485	down	inf	#NAME?	5e-05	0.00254019	yes
AT2G30090	AT2G30090	AT2G30090	Chr2:12843582-12845597	exov-crp	wild type	OK	0	0.647865	-0.647865	down	5.17931	3.49415	0.0001	0.00467261	yes
AT4G12260.1	AT4G12260.1	AT4G12260.1	Chr4:7293056-7293719	exov-crp	wild type	OK	0	0.645924	-0.645924	down	2.30285	2.37552	0.00055	0.0198632	yes
AT5G39700	AT5G39700	AT5G39700	Chr5:15893760-15894424	exov-crp	wild type	OK	0	0.643642	-0.643642	down	inf	#NAME?	5e-05	0.00254019	yes
AT5G17730	AT5G17730	AT5G17730	Chr5:5852497-5853999	exov-crp	wild type	OK	0	0.64131	-0.64131	down	1.37042	2.03872	0.00125	0.0385036	yes
AT1G26515	AT1G26515	AT1G26515	Chr1:9161809-9162910	exov-crp	wild type	OK	0	0.633238	-0.633238	down	inf	#NAME?	5e-05	0.00254019	yes
AT2G34555	AT2G34555	AT2G34555	Chr2:14556987-14558697	exov-crp	wild type	OK	0	0.629857	-0.629857	down	-1.17629	-1.97794	0.00065	0.0228126	yes
AT1G72080	AT1G72080	AT1G72080	Chr1:27120263-27122761	exov-crp	wild type	OK	0	0.614808	-0.614808	down	2.05858	2.29748	0.00055	0.0198632	yes
AT5G67120	AT5G67120	AT5G67120	Chr5:26787829-26789737	exov-crp	wild type	OK	0	0.608193	-0.608193	down	inf	#NAME?	5e-05	0.00254019	yes
AT5G35900	AT5G35900	AT5G35900	Chr5:14028681-14029426	exov-crp	wild type	OK	0	0.60461	-0.60461	down	1.64241	2.79578	5e-05	0.00254019	yes
AT2G05970	AT2G05970	AT2G05970	Chr2:2308650-2309784	exov-crp	wild type	OK	0	0.604065	-0.604065	down	inf	#NAME?	5e-05	0.00254019	yes
AT3G29300	AT3G29300	AT3G29300	Chr3:11247010-11247652	exov-crp	wild type	OK	0	0.601673	-0.601673	down	inf	#NAME?	5e-05	0.00254019	yes
AT2G40220	AT2G40220	AT2G40220	Chr2:16796598-16797585	exov-crp	wild type	OK	0	0.597533	-0.597533	down	2.26189	2.72898	5e-05	0.00254019	yes
AT3G59590	AT3G59590	AT3G59590	Chr3:22014166-22015768	exov-crp	wild type	OK	0	0.593396	-0.593396	down	inf	#NAME?	5e-05	0.00254019	yes
AT3G44060	AT3G44060	AT3G44060	Chr3:15824937-15826391	exov-crp	wild type	OK	0	0.591541	-0.591541	down	2.7809	3.17436	5e-05	0.00254019	yes
AT3G44460	AT3G44460	AT3G44460	Chr3:16079975-16081906	exov-crp	wild type	OK	0	0.591117	-0.591117	down	4.64546	3.41513	0.0004	0.0152809	yes
AT5G42640	AT5G42640	AT5G42640	Chr5:17088694-17089597	exov-crp	wild type	OK	0	0.588709	-0.588709	down	1.49747	2.09055	0.00085	0.0283277	yes
AT4G39760	AT4G39760	AT4G39760	Chr4:18443678-18444788	exov-crp	wild type	OK	0	0.586776	-0.586776	down	inf	#NAME?	5e-05	0.00254019	yes
AT1G35186.1	AT1G35186.1	AT1G35186.1	Chr1:12885605-12886983	exov-crp	wild type	OK	0	0.585471	-0.585471	down	inf	#NAME?	5e-05	0.00254019	yes
AT5G23700	AT5G23700	AT5G23700	Chr5:7992787-7996420	exov-crp	wild type	OK	0	0.579172	-0.579172	down	inf	#NAME?	5e-05	0.00254019	yes
AT1G57580	AT1G57580	AT1G57580	Chr1:21325078-21326252	exov-crp	wild type	OK	0	0.577274	-0.577274	down	3.88652	2.63569	0.0006	0.021389	yes
AT2G48140	AT2G48140	AT2G48140	Chr2:19686408-19687664	exov-crp	wild type	OK	0	0.577195	-0.577195	down	inf	#NAME?	5e-05	0.00254019	yes
AT1G55600	AT1G55600	AT1G55600	Chr1:20774045-20776294	exov-crp	wild type	OK	0	0.572424	-0.572424	down	inf	#NAME?	0.00015	0.00668406	yes
AT4G10670	AT4G10670	AT4G10670	Chr4:6584726-6586262	exov-crp	wild type	OK	0	0.57001	-0.57001	down	inf	#NAME?	0.0001	0.00467261	yes
AT1G61060	AT1G61060	AT1G61060	Chr1:22488547-22489711	exov-crp	wild type	OK	0	0.564859	-0.564859	down	1.55804	1.8757	0.00165	0.0483599	yes
AT1G34575	AT1G34575	AT1G34575	Chr1:12657148-12658732	exov-crp	wild type	OK	0	0.54998	-0.54998	down	2.11735	3.21402	5e-05	0.00254019	yes
AT1G24110	AT1G24110	AT1G24110	Chr1:8527837-8528818	exov-crp	wild type	OK	0	0.54219	-0.54219	down	3.98082	2.80442	0.00085	0.0283277	yes
AT2G17000	AT2G17000	AT2G17000	Chr2:7388892-7392105	exov-crp	wild type	OK	0	0.533782	-0.533782	down	inf	#NAME?	0.0001	0.00467261	yes
AT1G47810	AT1G47810	AT1G47810	Chr1:17603503-17604559	exov-crp	wild type	OK	0	0.525216	-0.525216	down	-1.04655	-1.87152	0.00125	0.0385036	yes
AT4G35733	AT4G35733	AT4G35733	Chr4:16934235-16935502	exov-crp	wild type	OK	0	0.523908	-0.523908	down	-2.68067	-2.79716	0.0001	0.00467261	yes
AT1G17770	AT1G17770	AT1G17770	Chr1:6120740-6122822	exov-crp	wild type	OK	0	0.521522	-0.521522	down	4.2811	2.77823	0.00155	0.0458312	yes
AT3G50720	AT3G50720	AT3G50720	Chr3:18847518-18849430	exov-crp	wild type	OK	0	0.518828	-0.518828	down	4.67801	3.23034	0.00065	0.0228126	yes
AT1G69190	AT1G69190	AT1G69190	Chr1:26013011-26014834	exov-crp	wild type	OK	0	0.518821	-0.518821	down	inf	#NAME?	5e-05	0.00254019	yes
AT4G20200	AT4G20200	AT4G20200	Chr4:10908671-10911151	exov-crp	wild type	OK	0	0.50412	-0.50412	down	4.56994	3.07304	0.00145	0.0433592	yes
AT3G21950	AT3G21950	AT3G21950	Chr3:7734395-7736394	exov-crp	wild type	OK	0.618681	0	0.618681	up	inf	#NAME?	5e-05	0.00254019	yes
AT5G65340	AT5G65340	AT5G65340	Chr5:26113397-26114489	exov-crp	wild type	OK	0.716303	0	0.716303	up	inf	#NAME?	0.00025	0.0103413	yes
AT5G44578	AT5G44578	AT5G44578	Chr5:17977176-17978638	exov-crp	wild type	OK	3.13843	0	3.13843	up	inf	#NAME?	5e-05	0.00254019	yes
AT5G11190	AT5G11190	AT5G11190	Chr5:3564975-3566051	exov-crp	wild type	OK	4.26888	0	4.26888	up	inf	#NAME?	5e-05	0.00254019	yes
AT3G16670	AT3G16670	AT3G16670	Chr3:5681418-5682331	exov-crp	wild type	OK	5.56467	0	5.56467	up	-5.20225	-3.94177	0.0001	0.00467261	yes
AT3G28820	AT3G28820	AT3G28820	Chr3:10827646-10829396	exov-crp	wild type	OK	6.91195	0.374545	6.5374	up	-4.86011	-3.9326	5e-05	0.00254019	yes
AT3G04510	AT3G04510	AT3G04510	Chr3:1215635-1216958	exov-crp	wild type	OK	8.14505	1.44823	6.69682	up	-1.79435	-2.00438	0.0015	0.0444771	yes
AT4G23290	AT4G23290	AT4G23290	Chr4:12177737-12180826	exov-crp	wild type	OK	8.88146	1.30786	7.5736	up	inf	#NAME?	5e-05	0.00254019	yes
AT4G24415	AT4G24415	AT4G24415	Chr4:12623529-12626432	exov-crp	wild type	OK	9.30305	1.44444	7.85861	up	inf	#NAME?	5e-05	0.00254019	yes
AT4G19530	AT4G19530	AT4G19530	Chr4:10651743-10657282	exov-crp	wild type	OK	11.46	3.05854	8.40146	up	inf	#NAME?	5e-05	0.00254019	yes
AT2G22330	AT2G22330	AT2G22330	Chr2:9488553-9491187	exov-crp	wild type	OK	11.0577	1.72076	9.33694	up	inf	#NAME?	5e-05	0.00254019	yes
AT1G56120	AT1G56120	AT1G56120	Chr1:20987287-20993072	exov-crp	wild type	OK	16.4252	6.88866	9.53654	up	inf	#NAME?	5e-05	0.00254019	yes
AT3G28780	AT3G28780	AT3G28780	Chr3:10805910-10808458	exov-crp	wild type	OK	12.3606	2.2012	10.1594	up	1.27185	2.09664	0.0004	0.0152809	yes
AT1G23800	AT1G23800	AT1G23800	Chr1:8412050-8414879	exov-crp	wild type	OK	14.5588	4.39019	10.1686	up	2.17048	2.17709	0.001	0.0322429	yes
AT5G38010	AT5G38010	AT5G38010	Chr5:15158274-15160212	exov-crp	wild type	OK	14.4483	4.16545	10.2828	up	inf	#NAME?	5e-05	0.00254019	yes
AT4G31820	AT4G31820	AT4G31820	Chr4:15390649-15394430	exov-crp	wild type	OK	17.7123	6.44673	11.2656	up	1.3916	2.00828	0.0003	0.0120102	yes
AT2G39250	AT2G39250	AT2G39250	Chr2:16388885-16391073	exov-crp	wild type	OK	14.6257	3.29076	11.3349	up	5.78161	4.12767	0.00015	0.00668406	yes
AT3G51450	AT3G51450	AT3G51450	Chr3:19090946-19092509	exov-crp	wild type	OK	14.1419	2.69299	11.4489	up	2.85409	3.30513	5e-05	0.00254019	yes
AT1G72940	AT1G72940	AT1G72940	Chr1:27442237-27443856	exov-crp	wild type	OK	16.3772	4.5023	11.8749	up	4.86084	3.58305	0.0001	0.00467261	yes
AT2G02950	AT2G02950	AT2G02950	Chr2:854946-856538	exov-crp	wild type	OK	13.4873	1.23059	12.2567	up	5.98441	4.22702	5e-05	0.00254019	yes
AT4G30250	AT4G30250	AT4G30250	Chr4:14811261-14812821	exov-crp	wild type	OK	14.4487	2.19066	12.258	up	inf	#NAME?	5e-05	0.00254019	yes
AT4G08570	AT4G08570	AT4G08570	Chr4:5454579-5456070	exov-crp	wild type	OK	14.8415	2.23453	12.607	up	inf	#NAME?	5e-05	0.00254019	yes
AT4G20270	AT4G20270	AT4G20270	Chr4:10949660-10953083	exov-crp	wild type	OK	24.1201	11.0833	13.0368	up	inf	#NAME?	5e-05	0.00254019	yes
AT4G01525.1	AT4G01525.1	AT4G01525.1	Chr4:660809-661698	exov-crp	wild type	OK	16.3841	3.10141	13.2827	up	3.74151	4.06788	5e-05	0.00254019	yes
AT1G11220	AT1G11220	AT1G11220	Chr1:3759861-3761165	exov-crp	wild type	OK	16.6164	3.31411	13.3023	up	inf	#NAME?	0.0005	0.0183605	yes
AT3G23120	AT3G23120	AT3G23120	Chr3:8227221-8229576	exov-crp	wild type	OK	22.2815	8.95681	13.3247	up	3.91062	4.10031	5e-05	0.00254019	yes
AT3G15570	AT3G15570	AT3G15570	Chr3:5267350-5271922	exov-crp	wild type	OK	18.6409	4.76935	13.8715	up	inf	#NAME?	5e-05	0.00254019	yes
AT2G41560	AT2G41560	AT2G41560	Chr2:17332083-17337269	exov-crp	wild type	OK	23.949	10.0404	13.9086	up	inf	#NAME?	5e-05	0.00254019	yes
AT1G72920	AT1G72920	AT1G72920	Chr1:27437927-27439091	exov-crp	wild type	OK	17.1945	3.22187	13.9726	up	inf	#NAME?	5e-05	0.00254019	yes
AT3G05660	AT3G05660	AT3G05660	Chr3:1648842-1652001	exov-crp	wild type	OK	17.4178	3.35856	14.0592	up	2.57406	3.35421	5e-05	0.00254019	yes
AT5G59670	AT5G59670	AT5G59670	Chr5:24041493-24045652	exov-crp	wild type	OK	23.0236	8.92001	14.1036	up	3.58443	3.00265	5e-05	0.00254019	yes
AT3G28840	AT3G28840	AT3G28840	Chr3:10838408-10839946	exov-crp	wild type	OK	17.5083	3.20587	14.3024	up	inf	#NAME?	0.00055	0.0198632	yes
AT5G07690	AT5G07690	AT5G07690	Chr5:2446763-2448543	exov-crp	wild type	OK	18.3881	4.07786	14.3102	up	inf	#NAME?	5e-05	0.00254019	yes
AT2G30424	AT2G30424	AT2G30424	Chr2:12964505-12965468	exov-crp	wild type	OK	15.7799	0	15.7799	up	inf	#NAME?	5e-05	0.00254019	yes
AT5G05730	AT5G05730	AT5G05730	Chr5:1719556-1722910	exov-crp	wild type	OK	25.3429	9.03683	16.3061	up	inf	#NAME?	5e-05	0.00254019	yes
AT4G39950	AT4G39950	AT4G39950	Chr4:18525245-18527579	exov-crp	wild type	OK	19.7923	3.33355	16.4588	up	inf	#NAME?	5e-05	0.00254019	yes
AT1G02340	AT1G02340	AT1G02340	Chr1:465717-467844	exov-crp	wild type	OK	22.0081	5.19459	16.8135	up	inf	#NAME?	0.0002	0.0085116	yes
AT1G11350	AT1G11350	AT1G11350	Chr1:3817590-3820805	exov-crp	wild type	OK	28.1771	10.3141	17.863	up	-1.28616	-1.93361	0.0008	0.0270161	yes
AT5G58900	AT5G58900	AT5G58900	Chr5:23783122-23785334	exov-crp	wild type	OK	30.0683	11.9283	18.14	up	inf	#NAME?	5e-05	0.00254019	yes
AT3G16400	AT3G16400	AT3G16400	Chr3:5566085-5568545	exov-crp	wild type	OK	30.0823	11.7874	18.2949	up	1.44098	2.13937	0.0004	0.0152809	yes
AT2G04070	AT2G04070	AT2G04070	Chr2:1353754-1355790	exov-crp	wild type	OK	25.9003	7.55949	18.3408	up	inf	#NAME?	5e-05	0.00254019	yes
AT4G32800	AT4G32800	AT4G32800	Chr4:15819523-15820871	exov-crp	wild type	OK	23.94	5.03837	18.9016	up	5.08011	3.04719	0.00145	0.0433592	yes
AT5G03350	AT5G03350	AT5G03350	Chr5:815673-816658	exov-crp	wild type	OK	24.8184	5.54611	19.2723	up	1.42464	2.22922	0.00035	0.0137007	yes
AT5G58670	AT5G58670	AT5G58670	Chr5:23704230-23706800	exov-crp	wild type	OK	24.8762	5.10851	19.7677	up	inf	#NAME?	5e-05	0.00254019	yes
AT5G23850	AT5G23850	AT5G23850	Chr5:8038051-8040938	exov-crp	wild type	OK	36.0583	15.9553	20.103	up	3.15695	2.2037	0.0016	0.0471558	yes
AT1G75820	AT1G75820	AT1G75820	Chr1:28463461-28466971	exov-crp	wild type	OK	37.4254	16.949	20.4764	up	#NAME?	#NAME?	5e-05	0.00254019	yes
AT4G00180	AT4G00180	AT4G00180	Chr4:72551-75384	exov-crp	wild type	OK	27.204	6.43101	20.773	up	3.60127	2.63007	0.0005	0.0183605	yes
AT4G02130	AT4G02130	AT4G02130	Chr4:944359-947085	exov-crp	wild type	OK	29.7133	8.88709	20.8262	up	3.62144	4.29077	5e-05	0.00254019	yes
AT2G21590	AT2G21590	AT2G21590	Chr2:9238481-9242440	exov-crp	wild type	OK	30.6116	9.72933	20.8823	up	1.71457	2.04082	0.00085	0.0283277	yes
AT5G58390	AT5G58390	AT5G58390	Chr5:23599566-23601325	exov-crp	wild type	OK	24.5014	2.95127	21.5501	up	2.66801	3.2182	5e-05	0.00254019	yes
AT2G01420	AT2G01420	AT2G01420	Chr2:180104-183328	exov-crp	wild type	OK	38.5825	16.5588	22.0237	up	10.9618	6.39048	5e-05	0.00254019	yes
AT4G23060	AT4G23060	AT4G23060	Chr4:12087202-12090575	exov-crp	wild type	OK	31.5207	9.31694	22.2038	up	1.58343	2.30641	5e-05	0.00254019	yes
AT3G14840	AT3G14840	AT3G14840	Chr3:4988106-4994058	exov-crp	wild type	OK	39.661	16.3434	23.3176	up	1.66396	1.95701	0.0007	0.0242455	yes
AT4G22490	AT4G22490	AT4G22490	Chr4:11849700-11850331	exov-crp	wild type	OK	25.208	1.88444	23.3236	up	inf	#NAME?	5e-05	0.00254019	yes
AT3G44860	AT3G44860	AT3G44860	Chr3:16379632-16381070	exov-crp	wild type	OK	36.0104	11.7539	24.2565	up	inf	#NAME?	5e-05	0.00254019	yes
AT1G18570	AT1G18570	AT1G18570	Chr1:6389410-6391267	exov-crp	wild type	OK	35.1759	10.3449	24.831	up	1.60629	2.47621	5e-05	0.00254019	yes
AT2G26190	AT2G26190	AT2G26190	Chr2:11147638-11150510	exov-crp	wild type	OK	47.0705	21.0293	26.0412	up	inf	#NAME?	5e-05	0.00254019	yes
AT4G16870.1	AT4G16870.1	AT4G16870.1	Chr4:9483954-9488397	exov-crp	wild type	OK	45.3998	18.9826	26.4172	up	inf	#NAME?	5e-05	0.00254019	yes
AT2G01150	AT2G01150	AT2G01150	Chr2:100648-101495	exov-crp	wild type	OK	39.5003	12.7771	26.7232	up	inf	#NAME?	5e-05	0.00254019	yes
AT1G75780	AT1G75780	AT1G75780	Chr1:28451140-28453640	exov-crp	wild type	OK	35.7921	8.89673	26.8954	up	3.57077	3.17577	0.00015	0.00668406	yes
AT5G57340	AT5G57340	AT5G57340	Chr5:23226085-23229282	exov-crp	wild type	OK	45.662	18.6286	27.0334	up	-1.33742	-2.22093	0.00035	0.0137007	yes
AT1G49230	AT1G49230	AT1G49230	Chr1:18209260-18210128	exov-crp	wild type	OK	38.419	10.9976	27.4214	up	2.96472	3.0257	5e-05	0.00254019	yes
AT4G39940	AT4G39940	AT4G39940	Chr4:18519716-18521568	exov-crp	wild type	OK	48.9739	21.4785	27.4954	up	1.60082	2.4293	0.0001	0.00467261	yes
AT3G05650	AT3G05650	AT3G05650	Chr3:1645679-1648573	exov-crp	wild type	OK	44.0055	15.2135	28.792	up	3.45588	3.60809	5e-05	0.00254019	yes
AT2G24850	AT2G24850	AT2G24850	Chr2:10582829-10585216	exov-crp	wild type	OK	30.9375	2.12814	28.8094	up	1.35243	2.30013	5e-05	0.00254019	yes
AT5G07010	AT5G07010	AT5G07010	Chr5:2174677-2176106	exov-crp	wild type	OK	32.1071	2.90607	29.201	up	2.79463	2.71834	5e-05	0.00254019	yes
AT3G23290	AT3G23290	AT3G23290	Chr3:8326824-8328132	exov-crp	wild type	OK	43.2335	13.4605	29.773	up	2.99751	2.9649	5e-05	0.00254019	yes
AT3G05730	AT3G05730	AT3G05730	Chr3:1695975-1696708	exov-crp	wild type	OK	29.8146	0	29.8146	up	1.80475	2.41098	5e-05	0.00254019	yes
AT5G47240	AT5G47240	AT5G47240	Chr5:19183600-19185644	exov-crp	wild type	OK	51.2924	20.2978	30.9946	up	1.35364	2.02727	0.0003	0.0120102	yes
AT1G12110	AT1G12110	AT1G12110	Chr1:4105232-4109545	exov-crp	wild type	OK	58.2035	26.7481	31.4554	up	3.3016	2.88703	5e-05	0.00254019	yes
AT5G28300	AT5G28300	AT5G28300	Chr5:10292650-10295283	exov-crp	wild type	OK	62.8452	30.4249	32.4203	up	inf	#NAME?	5e-05	0.00254019	yes
AT3G56700	AT3G56700	AT3G56700	Chr3:20999730-21002058	exov-crp	wild type	OK	32.7503	0.173681	32.5766	up	4.01948	4.66052	5e-05	0.00254019	yes
AT1G72910	AT1G72910	AT1G72910	Chr1:27435613-27437144	exov-crp	wild type	OK	57.0424	21.2037	35.8387	up	3.18773	3.45409	5e-05	0.00254019	yes
AT5G28490	AT5G28490	AT5G28490	Chr5:10454392-10455196	exov-crp	wild type	OK	43.1596	6.73155	36.428	up	inf	#NAME?	5e-05	0.00254019	yes
AT3G44990	AT3G44990	AT3G44990	Chr3:16446974-16448764	exov-crp	wild type	OK	47.8703	10.747	37.1233	up	2.64177	2.35626	0.0005	0.0183605	yes
AT5G67330	AT5G67330	AT5G67330	Chr5:26861726-26863897	exov-crp	wild type	OK	69.0625	31.5944	37.4681	up	1.92313	2.18137	0.0008	0.0270161	yes
AT1G18710	AT1G18710	AT1G18710	Chr1:6450593-6453114	exov-crp	wild type	OK	53.187	14.9105	38.2765	up	inf	#NAME?	0.0001	0.00467261	yes
AT5G05690	AT5G05690	AT5G05690	Chr5:1702687-1706787	exov-crp	wild type	OK	71.9583	33.3501	38.6082	up	inf	#NAME?	5e-05	0.00254019	yes
AT1G23080	AT1G23080	AT1G23080	Chr1:8180576-8183570	exov-crp	wild type	OK	66.4364	27.123	39.3134	up	inf	#NAME?	5e-05	0.00254019	yes
AT1G45201	AT1G45201	AT1G45201	Chr1:17123820-17128651	exov-crp	wild type	OK	50.4928	10.2731	40.2197	up	3.10261	2.80024	0.0003	0.0120102	yes
AT4G14040	AT4G14040	AT4G14040	Chr4:8100348-8102875	exov-crp	wild type	OK	70.7558	30.427	40.3288	up	4.08755	3.45586	5e-05	0.00254019	yes
AT4G24540	AT4G24540	AT4G24540	Chr4:12670964-12674072	exov-crp	wild type	OK	49.1551	7.89468	41.2604	up	2.1295	2.42894	0.0002	0.0085116	yes
AT3G50740	AT3G50740	AT3G50740	Chr3:18855160-18856884	exov-crp	wild type	OK	69.3754	27.8165	41.5589	up	6.71885	4.55044	0.0005	0.0183605	yes
AT2G22170	AT2G22170	AT2G22170	Chr2:9426848-9427817	exov-crp	wild type	OK	54.4164	11.6383	42.7781	up	inf	#NAME?	5e-05	0.00254019	yes
AT1G16410	AT1G16410	AT1G16410	Chr1:5608806-5611426	exov-crp	wild type	OK	78.2196	34.9568	43.2628	up	1.88626	2.50415	5e-05	0.00254019	yes
AT3G28930	AT3G28930	AT3G28930	Chr3:10959685-10960808	exov-crp	wild type	OK	72.3556	28.7545	43.6011	up	4.57939	3.29298	0.00045	0.016896	yes
AT5G67480	AT5G67480	AT5G67480	Chr5:26930938-26933093	exov-crp	wild type	OK	86.8417	42.3001	44.5416	up	2.74083	2.80789	5e-05	0.00254019	yes
AT1G07050	AT1G07050	AT1G07050	Chr1:2164187-2165239	exov-crp	wild type	OK	51.6037	4.35224	47.2515	up	inf	#NAME?	0.0001	0.00467261	yes
AT3G18050	AT3G18050	AT3G18050	Chr3:6180858-6182854	exov-crp	wild type	OK	62.4165	14.9681	47.4484	up	1.27278	2.12196	0.00055	0.0198632	yes
AT2G46650	AT2G46650	AT2G46650	Chr2:19151645-19152600	exov-crp	wild type	OK	74.2078	26.2506	47.9572	up	1.28478	2.10991	0.0002	0.0085116	yes
AT2G41180	AT2G41180	AT2G41180	Chr2:17164794-17166025	exov-crp	wild type	OK	82.5618	33.3837	49.1781	up	1.37886	2.08028	0.00025	0.0103413	yes
AT5G06510	AT5G06510	AT5G06510	Chr5:1984990-1987044	exov-crp	wild type	OK	82.4331	32.0326	50.4005	up	inf	#NAME?	5e-05	0.00254019	yes
AT4G27560	AT4G27560	AT4G27560	Chr4:13759840-13761559	exov-crp	wild type	OK	70.3029	18.6505	51.6524	up	inf	#NAME?	5e-05	0.00254019	yes
AT5G19240	AT5G19240	AT5G19240	Chr5:6470128-6471062	exov-crp	wild type	OK	75.6116	23.9343	51.6773	up	3.77211	4.01025	5e-05	0.00254019	yes
AT2G41940	AT2G41940	AT2G41940	Chr2:17507508-17508616	exov-crp	wild type	OK	85.3921	32.6481	52.744	up	inf	#NAME?	5e-05	0.00254019	yes
AT5G61420	AT5G61420	AT5G61420	Chr5:24689150-24691095	exov-crp	wild type	OK	85.5981	32.5599	53.0382	up	inf	#NAME?	5e-05	0.00254019	yes
AT1G53160	AT1G53160	AT1G53160	Chr1:19806418-19807608	exov-crp	wild type	OK	77.1778	22.1049	55.0729	up	inf	#NAME?	5e-05	0.00254019	yes
AT4G16780	AT4G16780	AT4G16780	Chr4:9449113-9450743	exov-crp	wild type	OK	95.7075	38.4908	57.2167	up	2.66158	2.18784	0.0007	0.0242455	yes
AT1G27030	AT1G27030	AT1G27030	Chr1:9381802-9383984	exov-crp	wild type	OK	68.346	8.27164	60.0744	up	1.42839	1.91064	0.00135	0.0409479	yes
AT5G37940	AT5G37940	AT5G37940	Chr5:15107295-15108966	exov-crp	wild type	OK	62.6031	1.70045	60.9026	up	inf	#NAME?	5e-05	0.00254019	yes
AT4G13495	AT4G13495	AT4G13495	Chr4:7842966-7846899	exov-crp	wild type	OK	94.5013	28.8243	65.677	up	inf	#NAME?	5e-05	0.00254019	yes
AT1G19670	AT1G19670	AT1G19670	Chr1:6803610-6805044	exov-crp	wild type	OK	107.895	40.6464	67.2486	up	inf	#NAME?	5e-05	0.00254019	yes
AT4G01080	AT4G01080	AT4G01080	Chr4:466390-468294	exov-crp	wild type	OK	114.83	46.5904	68.2396	up	4.29784	3.69469	5e-05	0.00254019	yes
AT3G10520	AT3G10520	AT3G10520	Chr3:3276225-3277860	exov-crp	wild type	OK	102.953	30.5045	72.4485	up	inf	#NAME?	5e-05	0.00254019	yes
AT1G13260	AT1G13260	AT1G13260	Chr1:4542167-4543742	exov-crp	wild type	OK	109.966	36.8207	73.1453	up	-2.09166	-3.15854	5e-05	0.00254019	yes
AT3G16360	AT3G16360	AT3G16360	Chr3:5554257-5555603	exov-crp	wild type	OK	111.743	35.3329	76.4101	up	-2.03976	-3.12785	5e-05	0.00254019	yes
AT3G45160	AT3G45160	AT3G45160	Chr3:16533450-16534082	exov-crp	wild type	OK	109.127	29.4652	79.6618	up	4.88222	4.62911	5e-05	0.00254019	yes
AT1G02920	AT1G02920	AT1G02920	Chr1:658656-659771	exov-crp	wild type	OK	143.314	63.0389	80.2751	up	inf	#NAME?	5e-05	0.00254019	yes
AT1G13110	AT1G13110	AT1G13110	Chr1:4467219-4469033	exov-crp	wild type	OK	130.166	47.3693	82.7967	up	4.62684	2.71712	0.0006	0.021389	yes
AT4G12470	AT4G12470	AT4G12470	Chr4:7401108-7401907	exov-crp	wild type	OK	86.5053	2.48532	84.02	up	3.30755	3.77142	5e-05	0.00254019	yes
AT4G16990	AT4G16990	AT4G16990	Chr4:9560134-9565555	exov-crp	wild type	OK	140.462	56.0888	84.3732	up	-1.29347	-1.95629	0.0012	0.0373809	yes
AT2G42610	AT2G42610	AT2G42610	Chr2:17747916-17750440	exov-crp	wild type	OK	97.5421	12.937	84.6051	up	2.21014	2.18456	0.00045	0.016896	yes
AT3G25717	AT3G25717	AT3G25717	Chr3:9375101-9375671	exov-crp	wild type	OK	114.328	27.8465	86.4815	up	5.32675	4.50531	0.0002	0.0085116	yes
AT5G55450	AT5G55450	AT5G55450	Chr5:22467429-22468263	exov-crp	wild type	OK	130.67	30.6566	100.013	up	1.59728	2.07412	0.0013	0.0396397	yes
AT5G42650	AT5G42650	AT5G42650	Chr5:17097594-17099395	exov-crp	wild type	OK	174.774	71.6645	103.109	up	2.87947	2.6514	0.00055	0.0198632	yes
AT5G37970	AT5G37970	AT5G37970	Chr5:15123088-15124684	exov-crp	wild type	OK	110.043	3.789	106.254	up	-3.05346	-3.07586	0.00035	0.0137007	yes
AT4G30650	AT4G30650	AT4G30650	Chr4:14954319-14954968	exov-crp	wild type	OK	166.439	54.6196	111.819	up	-2.28379	-2.99457	5e-05	0.00254019	yes
AT3G14310	AT3G14310	AT3G14310	Chr3:4771901-4775119	exov-crp	wild type	OK	162.624	44.8267	117.797	up	inf	#NAME?	5e-05	0.00254019	yes
AT1G52000	AT1G52000	AT1G52000	Chr1:19333158-19336115	exov-crp	wild type	OK	134.071	11.539	122.532	up	-1.33385	-2.05747	0.0008	0.0270161	yes
AT2G20570	AT2G20570	AT2G20570	Chr2:8855357-8857756	exov-crp	wild type	OK	204.995	79.1344	125.861	up	inf	#NAME?	5e-05	0.00254019	yes
AT5G19250	AT5G19250	AT5G19250	Chr5:6471905-6472945	exov-crp	wild type	OK	239.856	109.68	130.176	up	inf	#NAME?	5e-05	0.00254019	yes
AT4G14400	AT4G14400	AT4G14400	Chr4:8294445-8298602	exov-crp	wild type	OK	192.533	61.1829	131.35	up	inf	#NAME?	0.0002	0.0085116	yes
AT4G21910	AT4G21910	AT4G21910	Chr4:11625361-11631078	exov-crp	wild type	OK	225.573	94.1782	131.395	up	2.44954	3.19854	5e-05	0.00254019	yes
AT3G16660	AT3G16660	AT3G16660	Chr3:5676828-5677921	exov-crp	wild type	OK	157.246	22.094	135.152	up	inf	#NAME?	5e-05	0.00254019	yes
AT5G55620	AT5G55620	AT5G55620	Chr5:22530201-22530939	exov-crp	wild type	OK	181.153	44.0573	137.096	up	3.61543	2.13817	0.0006	0.021389	yes
AT1G52410	AT1G52410	AT1G52410	Chr1:19520727-19525624	exov-crp	wild type	OK	165.112	23.2879	141.824	up	-1.36799	-2.11294	0.0007	0.0242455	yes
AT4G39210	AT4G39210	AT4G39210	Chr4:18259608-18263417	exov-crp	wild type	OK	249.956	106.676	143.28	up	5.74141	4.49154	0.0001	0.00467261	yes
AT3G57260	AT3G57260	AT3G57260	Chr3:21188516-21189859	exov-crp	wild type	OK	206.618	56.1748	150.443	up	3.99653	2.77925	0.00055	0.0198632	yes
AT1G49750	AT1G49750	AT1G49750	Chr1:18410928-18412801	exov-crp	wild type	OK	240.695	85.0803	155.615	up	-1.39448	-2.3035	0.00015	0.00668406	yes
AT3G55240	AT3G55240	AT3G55240	Chr3:20473540-20474763	exov-crp	wild type	OK	176.785	20.4027	156.382	up	1.70189	1.90054	0.0014	0.0421821	yes
AT2G05520	AT2G05520	AT2G05520	Chr2:2026161-2027117	exov-crp	wild type	OK	269.192	107.544	161.648	up	3.02336	3.22593	5e-05	0.00254019	yes
AT1G52040	AT1G52040	AT1G52040	Chr1:19350374-19352782	exov-crp	wild type	OK	190.802	28.7195	162.082	up	2.71971	3.36811	5e-05	0.00254019	yes
AT4G23600	AT4G23600	AT4G23600	Chr4:12310618-12313212	exov-crp	wild type	OK	174.104	6.84857	167.255	up	1.23001	2.17167	0.0004	0.0152809	yes
AT4G34950	AT4G34950	AT4G34950	Chr4:16642315-16644818	exov-crp	wild type	OK	237.03	63.7823	173.248	up	inf	#NAME?	5e-05	0.00254019	yes
AT3G25770	AT3G25770	AT3G25770	Chr3:9406872-9407955	exov-crp	wild type	OK	315.482	122.968	192.514	up	2.902	2.95893	5e-05	0.00254019	yes
AT1G32900	AT1G32900	AT1G32900	Chr1:11920389-11923766	exov-crp	wild type	OK	273.233	80.6587	192.574	up	inf	#NAME?	5e-05	0.00254019	yes
AT5G64770	AT5G64770	AT5G64770	Chr5:25897366-25898124	exov-crp	wild type	OK	331.271	132.351	198.92	up	inf	#NAME?	5e-05	0.00254019	yes
AT4G30660	AT4G30660	AT4G30660	Chr4:14955372-14956790	exov-crp	wild type	OK	377.918	160.123	217.795	up	inf	#NAME?	5e-05	0.00254019	yes
AT2G44670	AT2G44670	AT2G44670	Chr2:18425179-18426060	exov-crp	wild type	OK	384.972	165.375	219.597	up	inf	#NAME?	5e-05	0.00254019	yes
AT1G61800	AT1G61800	AT1G61800	Chr1:22824439-22826774	exov-crp	wild type	OK	304.953	47.6993	257.254	up	1.30886	2.12079	0.00035	0.0137007	yes
AT3G51600	AT3G51600	AT3G51600	Chr3:19138393-19139252	exov-crp	wild type	OK	427.987	161.387	266.6	up	1.76564	2.54535	5e-05	0.00254019	yes
AT2G30870	AT2G30870	AT2G30870	Chr2:13141356-13142613	exov-crp	wild type	OK	506.073	224.295	281.778	up	1.78117	2.28855	0.0001	0.00467261	yes
AT4G31500	AT4G31500	AT4G31500	Chr4:15273470-15275310	exov-crp	wild type	OK	391.353	99.4741	291.879	up	1.73187	1.91436	0.00045	0.016896	yes
AT4G02520	AT4G02520	AT4G02520	Chr4:1110451-1111660	exov-crp	wild type	OK	403.482	110.069	293.413	up	-1.32364	-2.15258	0.0002	0.0085116	yes
AT2G42540	AT2G42540	AT2G42540	Chr2:17711031-17712330	exov-crp	wild type	OK	437.851	132.153	305.698	up	2.81774	2.51522	0.00055	0.0198632	yes
AT2G15960	AT2G15960	AT2G15960	Chr2:6947308-6947688	exov-crp	wild type	OK	393.949	84.2053	309.744	up	#NAME?	#NAME?	5e-05	0.00254019	yes
AT2G45180	AT2G45180	AT2G45180	Chr2:18626319-18626997	exov-crp	wild type	OK	386.038	72.07	313.968	up	1.57104	2.27964	0.0001	0.00467261	yes
AT3G63160	AT3G63160	AT3G63160	Chr3:23333512-23334034	exov-crp	wild type	OK	614.122	234.7	379.422	up	2.6206	3.03273	5e-05	0.00254019	yes
AT2G28900	AT2G28900	AT2G28900	Chr2:12414113-12415578	exov-crp	wild type	OK	601.203	212.836	388.367	up	inf	#NAME?	5e-05	0.00254019	yes
AT1G28330	AT1G28330	AT1G28330	Chr1:9933883-9935271	exov-crp	wild type	OK	906.526	374.369	532.157	up	-1.12823	-1.85807	0.00085	0.0283277	yes
AT3G14210	AT3G14210	AT3G14210	Chr3:4729822-4731803	exov-crp	wild type	OK	746.532	32.5935	713.939	up	1.5113	2.00671	0.0014	0.0421821	yes
AT2G30860	AT2G30860	AT2G30860	Chr2:13138996-13140245	exov-crp	wild type	OK	1129.04	406.876	722.164	up	-1.03773	-1.82032	0.0016	0.0471558	yes
AT2G33830	AT2G33830	AT2G33830	Chr2:14309483-14310351	exov-crp	wild type	OK	1166.31	424.915	741.395	up	2.82322	3.00552	5e-05	0.00254019	yes
AT4G12960	AT4G12960	AT4G12960	Chr4:7583271-7584630	exov-l-crp	wild type	OK	158.622	5240.99	-5082.37	down	1.74948	2.58176	5e-05	0.00254019	yes
AT3G08770	AT3G08770	AT3G08770	Chr3:2664129-2664834	exov-l-crp	wild type	OK	280.706	2894.56	-2613.85	down	#NAME?	#NAME?	5e-05	0.00254019	yes
AT5G45890	AT5G45890	AT5G45890	Chr5:18613258-18614930	exov-l-crp	wild type	OK	2.76985	1969.17	-1966.4	down	3.16354	2.45464	0.00125	0.0385036	yes
AT1G56100	AT1G56100	AT1G56100	Chr1:20980368-20984058	exov-l-crp	wild type	OK	54.4839	1830.26	-1775.78	down	2.45341	2.80536	5e-05	0.00254019	yes
AT4G12870	AT4G12870	AT4G12870	Chr4:7542232-7543474	exov-l-crp	wild type	OK	24.1274	1495.82	-1471.69	down	-3.15889	-3.36306	5e-05	0.00254019	yes
AT4G15750	AT4G15750	AT4G15750	Chr4:8967553-8968604	exov-l-crp	wild type	OK	78.3026	1307.97	-1229.67	down	1.87139	2.17731	0.0007	0.0242455	yes
AT3G56240	AT3G56240	AT3G56240	Chr3:20863256-20864544	exov-l-crp	wild type	OK	131.247	576.734	-445.487	down	1.64243	2.13041	0.0014	0.0421821	yes
AT4G15210	AT4G15210	AT4G15210	Chr4:8666337-8669470	exov-l-crp	wild type	OK	8.42866	450.635	-442.206	down	-2.49307	-2.6914	0.0001	0.00467261	yes
AT1G51680	AT1G51680	AT1G51680	Chr1:19158751-19161552	exov-l-crp	wild type	OK	121.801	537.403	-415.602	down	1.5584	2.18026	0.0003	0.0120102	yes
AT5G24770	AT5G24770	AT5G24770	Chr5:8500475-8502224	exov-l-crp	wild type	OK	14.3298	397.68	-383.35	down	2.64964	2.37406	0.0015	0.0444771	yes
AT2G19796	AT2G19796	AT2G19796	Chr2:8529915-8530187	exov-l-crp	wild type	OK	0	342.227	-342.227	down	2.55039	3.1893	5e-05	0.00254019	yes
AT1G12080	AT1G12080	AT1G12080	Chr1:4084161-4085045	exov-l-crp	wild type	OK	22.8456	347.694	-324.848	down	-1.72081	-2.76068	5e-05	0.00254019	yes
AT2G46960	AT2G46960	AT2G46960	Chr2:19292048-19294260	exov-l-crp	wild type	OK	4.72868	310.463	-305.734	down	3.88044	2.90567	0.0005	0.0183605	yes
AT4G12910	AT4G12910	AT4G12910	Chr4:7550432-7553332	exov-l-crp	wild type	OK	31.5238	304.1	-272.576	down	1.95906	2.00406	0.00165	0.0483599	yes
AT2G30810	AT2G30810	AT2G30810	Chr2:13127825-13128666	exov-l-crp	wild type	OK	5.37953	276.696	-271.316	down	2.0201	2.01927	0.00165	0.0483599	yes
AT5G51105	AT5G51105	AT5G51105	Chr5:20777573-20778118	exov-l-crp	wild type	OK	13.4182	280.151	-266.733	down	#NAME?	#NAME?	5e-05	0.00254019	yes
AT5G09220	AT5G09220	AT5G09220	Chr5:2866251-2869054	exov-l-crp	wild type	OK	115.35	375.53	-260.18	down	inf	#NAME?	5e-05	0.00254019	yes
AT3G49780	AT3G49780	AT3G49780	Chr3:18465678-18466376	exov-l-crp	wild type	OK	52.2965	304.926	-252.629	down	2.3833	2.4914	0.00025	0.0103413	yes
AT2G19802	AT2G19802	AT2G19802	Chr2:8538775-8539217	exov-l-crp	wild type	OK	0	232.017	-232.017	down	1.3677	1.88778	0.00115	0.0362144	yes
AT2G01520	AT2G01520	AT2G01520	Chr2:235924-237147	exov-l-crp	wild type	OK	8.69328	235.442	-226.749	down	5.54256	4.69972	5e-05	0.00254019	yes
AT2G25625	AT2G25625	AT2G25625	Chr2:10906427-10907288	exov-l-crp	wild type	OK	61.4936	281.671	-220.177	down	3.67567	3.4345	0.0017	0.0494825	yes
AT4G34230	AT4G34230	AT4G34230	Chr4:16386718-16388722	exov-l-crp	wild type	OK	129.393	349.291	-219.898	down	3.46842	2.91792	0.00165	0.0483599	yes
AT1G70830	AT1G70830	AT1G70830	Chr1:26709946-26711462	exov-l-crp	wild type	OK	89.9657	304.23	-214.264	down	3.85422	4.24453	5e-05	0.00254019	yes
AT1G61563	AT1G61563	AT1G61563	Chr1:22714920-22715448	exov-l-crp	wild type	OK	39.2341	252.188	-212.954	down	3.77749	3.52407	5e-05	0.00254019	yes
AT3G57240	AT3G57240	AT3G57240	Chr3:21181741-21183075	exov-l-crp	wild type	OK	6.85129	217.278	-210.427	down	2.27014	2.87908	5e-05	0.00254019	yes
AT5G49180	AT5G49180	AT5G49180	Chr5:19940677-19943007	exov-l-crp	wild type	OK	7.68989	217.454	-209.764	down	2.4181	2.75244	0.0001	0.00467261	yes
AT1G69490	AT1G69490	AT1G69490	Chr1:26122138-26123421	exov-l-crp	wild type	OK	74.5777	274.863	-200.285	down	2.48495	3.12828	5e-05	0.00254019	yes
AT1G22410	AT1G22410	AT1G22410	Chr1:7912045-7915003	exov-l-crp	wild type	OK	78.7095	277.961	-199.252	down	1.37447	2.12029	0.0005	0.0183605	yes
AT2G17710	AT2G17710	AT2G17710	Chr2:7693595-7694746	exov-l-crp	wild type	OK	184.14	383.284	-199.144	down	-2.97292	-2.71354	0.0006	0.021389	yes
AT2G33380	AT2G33380	AT2G33380	Chr2:14144830-14146471	exov-l-crp	wild type	OK	132.039	327.374	-195.335	down	1.81107	2.08979	0.00135	0.0409479	yes
AT1G61566	AT1G61566	AT1G61566	Chr1:22717059-22717610	exov-l-crp	wild type	OK	42.4924	234.889	-192.397	down	2.27452	2.22772	0.0001	0.00467261	yes
AT1G54570	AT1G54570	AT1G54570	Chr1:20380477-20385125	exov-l-crp	wild type	OK	48.6444	239.061	-190.417	down	1.6992	2.043	0.00135	0.0409479	yes
AT2G19572	AT2G19572	AT2G19572	Chr2:8470373-8471735	exov-l-crp	wild type	OK	44.1354	215.75	-171.615	down	inf	#NAME?	5e-05	0.00254019	yes
AT5G67360	AT5G67360	AT5G67360	Chr5:26871890-26874579	exov-l-crp	wild type	OK	87.5279	259.031	-171.503	down	-1.84048	-2.14307	0.0008	0.0270161	yes
AT3G13400	AT3G13400	AT3G13400	Chr3:4355137-4357428	exov-l-crp	wild type	OK	36.8067	207.838	-171.031	down	4.26352	2.7713	0.00125	0.0385036	yes
AT2G32720	AT2G32720	AT2G32720	Chr2:13876773-13878531	exov-l-crp	wild type	OK	125.161	294.965	-169.804	down	3.52894	3.91349	5e-05	0.00254019	yes
AT1G55260	AT1G55260	AT1G55260	Chr1:20614609-20616436	exov-l-crp	wild type	OK	17.2338	185.833	-168.599	down	1.65511	2.18907	0.00015	0.00668406	yes
AT1G62333	AT1G62333	AT1G62333	Chr1:23050444-23050940	exov-l-crp	wild type	OK	9.12844	177.437	-168.309	down	4.28123	3.00895	0.0002	0.0085116	yes
AT1G61720	AT1G61720	AT1G61720	Chr1:22791167-22792800	exov-l-crp	wild type	OK	9.83387	175.495	-165.661	down	3.8086	4.0303	5e-05	0.00254019	yes
AT4G15735	AT4G15735	AT4G15735	Chr4:8963040-8963583	exov-l-crp	wild type	OK	5.99892	170.165	-164.166	down	1.61329	2.14499	0.0004	0.0152809	yes
AT1G74670	AT1G74670	AT1G74670	Chr1:28053285-28054149	exov-l-crp	wild type	OK	9.90179	169.023	-159.121	down	inf	#NAME?	5e-05	0.00254019	yes
AT1G31250	AT1G31250	AT1G31250	Chr1:11166556-11167547	exov-l-crp	wild type	OK	2.0838	152.473	-150.389	down	2.65905	2.31154	0.00145	0.0433592	yes
AT3G53980	AT3G53980	AT3G53980	Chr3:19987578-19988269	exov-l-crp	wild type	OK	59.7849	207.264	-147.479	down	2.35451	2.51909	0.00025	0.0103413	yes
AT1G65480	AT1G65480	AT1G65480	Chr1:24331427-24333934	exov-l-crp	wild type	OK	7.10378	146.586	-139.482	down	2.21332	2.11263	0.0005	0.0183605	yes
AT5G02490	AT5G02490	AT5G02490	Chr5:550034-552647	exov-l-crp	wild type	OK	35.157	173.103	-137.946	down	-2.21335	-2.24356	0.00055	0.0198632	yes
AT5G48180	AT5G48180	AT5G48180	Chr5:19540936-19542426	exov-l-crp	wild type	OK	98.8576	232.655	-133.797	down	-1.42109	-2.30711	0.0001	0.00467261	yes
AT4G12890	AT4G12890	AT4G12890	Chr4:7546376-7547641	exov-l-crp	wild type	OK	3.83655	137.061	-133.224	down	#NAME?	#NAME?	5e-05	0.00254019	yes
AT3G27690	AT3G27690	AT3G27690	Chr3:10255946-10257011	exov-l-crp	wild type	OK	56.7	189.15	-132.45	down	3.69673	3.2423	5e-05	0.00254019	yes
AT3G45010	AT3G45010	AT3G45010	Chr3:16466289-16470153	exov-l-crp	wild type	OK	62.4936	189.839	-127.345	down	3.92783	4.6007	5e-05	0.00254019	yes
AT4G22570	AT4G22570	AT4G22570	Chr4:11882125-11885421	exov-l-crp	wild type	OK	78.485	205.634	-127.149	down	-1.36091	-2.33245	0.0001	0.00467261	yes
AT1G02790	AT1G02790	AT1G02790	Chr1:610390-612324	exov-l-crp	wild type	OK	25.2788	148.081	-122.802	down	inf	#NAME?	5e-05	0.00254019	yes
AT3G25290	AT3G25290	AT3G25290	Chr3:9208936-9210599	exov-l-crp	wild type	OK	44.6384	163.443	-118.805	down	inf	#NAME?	5e-05	0.00254019	yes
AT4G21620	AT4G21620	AT4G21620	Chr4:11491481-11492167	exov-l-crp	wild type	OK	80.5503	199.197	-118.647	down	1.3284	2.08894	0.001	0.0322429	yes
AT3G01700	AT3G01700	AT3G01700	Chr3:258878-259631	exov-l-crp	wild type	OK	27.031	144.088	-117.057	down	-1.53389	-2.46091	5e-05	0.00254019	yes
AT3G01270	AT3G01270	AT3G01270	Chr3:82684-84897	exov-l-crp	wild type	OK	26.0465	142.464	-116.417	down	-1.51162	-2.60831	5e-05	0.00254019	yes
AT5G23750	AT5G23750	AT5G23750	Chr5:8009805-8011619	exov-l-crp	wild type	OK	102.397	218.074	-115.677	down	-1.36429	-2.02081	0.0005	0.0183605	yes
AT2G37180	AT2G37180	AT2G37180	Chr2:15617707-15619155	exov-l-crp	wild type	OK	9.38181	124.936	-115.554	down	1.75526	2.39523	0.00015	0.00668406	yes
AT3G07820	AT3G07820	AT3G07820	Chr3:2496439-2498095	exov-l-crp	wild type	OK	25.2554	140.659	-115.404	down	2.48759	3.06896	5e-05	0.00254019	yes
AT5G20630	AT5G20630	AT5G20630	Chr5:6975103-6975993	exov-l-crp	wild type	OK	59.2602	172.603	-113.343	down	3.58178	3.23309	5e-05	0.00254019	yes
AT1G09240	AT1G09240	AT1G09240	Chr1:2984880-2986130	exov-l-crp	wild type	OK	10.6783	123.259	-112.581	down	inf	#NAME?	5e-05	0.00254019	yes
AT1G27950	AT1G27950	AT1G27950	Chr1:9740703-9742159	exov-l-crp	wild type	OK	86.791	199.169	-112.378	down	-1.59166	-2.37379	0.00015	0.00668406	yes
AT1G35310	AT1G35310	AT1G35310	Chr1:12956158-12957090	exov-l-crp	wild type	OK	57.1102	168.452	-111.342	down	2.0411	2.35486	5e-05	0.00254019	yes
AT4G24130	AT4G24130	AT4G24130	Chr4:12527752-12528593	exov-l-crp	wild type	OK	20.4193	130.106	-109.687	down	4.15006	3.02357	0.00095	0.030993	yes
AT3G50770	AT3G50770	AT3G50770	Chr3:18873957-18874780	exov-l-crp	wild type	OK	24.975	130.753	-105.778	down	1.67505	2.1709	0.00095	0.030993	yes
AT1G75900	AT1G75900	AT1G75900	Chr1:28499059-28501138	exov-l-crp	wild type	OK	81.1526	186.919	-105.766	down	2.58088	2.3512	0.00125	0.0385036	yes
AT3G01240	AT3G01240	AT3G01240	Chr3:78375-79037	exov-l-crp	wild type	OK	21.5399	126.211	-104.671	down	inf	#NAME?	5e-05	0.00254019	yes
AT4G25830	AT4G25830	AT4G25830	Chr4:13133528-13135024	exov-l-crp	wild type	OK	7.59232	111.645	-104.053	down	-2.11296	-3.12729	5e-05	0.00254019	yes
AT3G60900	AT3G60900	AT3G60900	Chr3:22499359-22501239	exov-l-crp	wild type	OK	6.59997	109.267	-102.667	down	-1.83947	-2.61391	0.00015	0.00668406	yes
AT1G32100	AT1G32100	AT1G32100	Chr1:11546337-11547994	exov-l-crp	wild type	OK	30.9045	133.08	-102.176	down	1.54226	2.20503	0.00015	0.00668406	yes
AT4G25100	AT4G25100	AT4G25100	Chr4:12884299-12887011	exov-l-crp	wild type	OK	43.1982	143.907	-100.709	down	-1.2052	-1.95552	0.0007	0.0242455	yes
AT5G45670	AT5G45670	AT5G45670	Chr5:18528493-18530450	exov-l-crp	wild type	OK	20.4533	120.992	-100.539	down	1.90004	2.08606	0.0016	0.0471558	yes
AT5G39130	AT5G39130	AT5G39130	Chr5:15665501-15666444	exov-l-crp	wild type	OK	2.02405	102.43	-100.406	down	1.93138	1.8189	0.0017	0.0494825	yes
AT1G72260	AT1G72260	AT1G72260	Chr1:27198432-27199444	exov-l-crp	wild type	OK	19.5773	119.701	-100.124	down	inf	#NAME?	5e-05	0.00254019	yes
AT3G49540	AT3G49540	AT3G49540	Chr3:18365677-18366565	exov-l-crp	wild type	OK	20.4133	120.422	-100.009	down	1.21319	2.14307	0.0003	0.0120102	yes
AT5G44130	AT5G44130	AT5G44130	Chr5:17761089-17762003	exov-l-crp	wild type	OK	68.6478	168.531	-99.8832	down	1.56431	2.31836	5e-05	0.00254019	yes
AT2G47040	AT2G47040	AT2G47040	Chr2:19327895-19330197	exov-l-crp	wild type	OK	21.0001	120.051	-99.0509	down	inf	#NAME?	5e-05	0.00254019	yes
AT2G25450	AT2G25450	AT2G25450	Chr2:10829915-10831655	exov-l-crp	wild type	OK	50.3711	149.003	-98.6319	down	-1.55898	-2.11665	0.0002	0.0085116	yes
AT3G48231	AT3G48231	AT3G48231	Chr3:17858258-17858874	exov-l-crp	wild type	OK	6.84589	103.078	-96.2321	down	-1.16804	-1.93976	0.00055	0.0198632	yes
AT1G01120	AT1G01120	AT1G01120	Chr1:57268-59167	exov-l-crp	wild type	OK	40.6731	136.758	-96.0849	down	1.82027	2.18451	0.00015	0.00668406	yes
AT2G22990	AT2G22990	AT2G22990	Chr2:9786315-9790179	exov-l-crp	wild type	OK	17.8061	113.504	-95.6979	down	1.62259	2.17628	0.00015	0.00668406	yes
AT3G10340	AT3G10340	AT3G10340	Chr3:3204012-3208022	exov-l-crp	wild type	OK	16.4052	112.049	-95.6438	down	5.03667	3.13226	5e-05	0.00254019	yes
AT5G45880	AT5G45880	AT5G45880	Chr5:18609663-18611166	exov-l-crp	wild type	OK	21.8846	116.443	-94.5584	down	2.65863	3.66437	5e-05	0.00254019	yes
AT3G28750	AT3G28750	AT3G28750	Chr3:10791590-10792844	exov-l-crp	wild type	OK	21.0968	114.204	-93.1072	down	1.67177	2.72698	5e-05	0.00254019	yes
AT1G14455	AT1G14455	AT1G14455	Chr1:4947818-4948400	exov-l-crp	wild type	OK	8.20025	98.1859	-89.9857	down	3.67573	4.60448	5e-05	0.00254019	yes
AT4G11910	AT4G11910	AT4G11910	Chr4:7156251-7158042	exov-l-crp	wild type	OK	34.3763	124.272	-89.8957	down	3.3715	3.43782	5e-05	0.00254019	yes
AT3G20520	AT3G20520	AT3G20520	Chr3:7162827-7165859	exov-l-crp	wild type	OK	11.1767	99.9146	-88.7379	down	1.13087	1.8236	0.0016	0.0471558	yes
AT5G54095	AT5G54095	AT5G54095	Chr5:21952732-21953507	exov-l-crp	wild type	OK	18.5328	104.85	-86.3172	down	-2.33276	-2.44901	0.0001	0.00467261	yes
AT5G47550	AT5G47550	AT5G47550	Chr5:19286449-19286995	exov-l-crp	wild type	OK	12.3794	98.3803	-86.0009	down	inf	#NAME?	0.00015	0.00668406	yes
AT2G29130	AT2G29130	AT2G29130	Chr2:12524888-12527747	exov-l-crp	wild type	OK	21.7712	106.281	-84.5098	down	2.26528	2.72073	5e-05	0.00254019	yes
AT2G40610	AT2G40610	AT2G40610	Chr2:16948862-16950557	exov-l-crp	wild type	OK	7.22286	91.4816	-84.2587	down	2.59149	2.6965	0.0003	0.0120102	yes
AT1G30250	AT1G30250	AT1G30250	Chr1:10646986-10647511	exov-l-crp	wild type	OK	42.5884	126.254	-83.6656	down	#NAME?	#NAME?	5e-05	0.00254019	yes
AT5G24150	AT5G24150	AT5G24150	Chr5:8172315-8175431	exov-l-crp	wild type	OK	36.8078	120.427	-83.6192	down	inf	#NAME?	5e-05	0.00254019	yes
AT3G24510	AT3G24510	AT3G24510	Chr3:8931976-8932708	exov-l-crp	wild type	OK	8.66306	91.3635	-82.7004	down	inf	#NAME?	5e-05	0.00254019	yes
AT2G01850	AT2G01850	AT2G01850	Chr2:385198-387344	exov-l-crp	wild type	OK	53.9896	136.334	-82.3444	down	inf	#NAME?	5e-05	0.00254019	yes
AT5G39280	AT5G39280	AT5G39280	Chr5:15730712-15731706	exov-l-crp	wild type	OK	2.85156	85.0655	-82.2139	down	inf	#NAME?	5e-05	0.00254019	yes
AT5G19580	AT5G19580	AT5G19580	Chr5:6607370-6609626	exov-l-crp	wild type	OK	21.0748	102.473	-81.3982	down	2.612	3.0138	5e-05	0.00254019	yes
AT5G11090	AT5G11090	AT5G11090	Chr5:3524679-3525846	exov-l-crp	wild type	OK	61.6162	142.519	-80.9028	down	-2.24782	-2.97828	5e-05	0.00254019	yes
AT3G51860	AT3G51860	AT3G51860	Chr3:19239426-19242913	exov-l-crp	wild type	OK	31.9741	111.658	-79.6839	down	2.52867	2.53432	5e-05	0.00254019	yes
AT1G22480	AT1G22480	AT1G22480	Chr1:7934161-7935382	exov-l-crp	wild type	OK	38.2666	117.833	-79.5664	down	4.39459	2.97861	5e-05	0.00254019	yes
AT5G23940	AT5G23940	AT5G23940	Chr5:8076328-8079793	exov-l-crp	wild type	OK	40.4389	119.495	-79.0561	down	inf	#NAME?	0.00025	0.0103413	yes
AT3G20470	AT3G20470	AT3G20470	Chr3:7140439-7141228	exov-l-crp	wild type	OK	15.3581	92.8962	-77.5381	down	inf	#NAME?	5e-05	0.00254019	yes
AT4G23690	AT4G23690	AT4G23690	Chr4:12338870-12339747	exov-l-crp	wild type	OK	26.2948	103.754	-77.4592	down	1.5032	2.02045	0.0008	0.0270161	yes
AT5G39300	AT5G39300	AT5G39300	Chr5:15737426-15738387	exov-l-crp	wild type	OK	4.16581	81.6047	-77.4389	down	1.19837	1.83399	0.001	0.0322429	yes
AT5G07430	AT5G07430	AT5G07430	Chr5:2352438-2354202	exov-l-crp	wild type	OK	15.7	92.9038	-77.2038	down	2.25281	2.23248	0.0005	0.0183605	yes
AT5G62210	AT5G62210	AT5G62210	Chr5:24986326-24987489	exov-l-crp	wild type	OK	8.41265	85.5366	-77.124	down	inf	#NAME?	5e-05	0.00254019	yes
AT3G12580	AT3G12580	AT3G12580	Chr3:3991260-3993792	exov-l-crp	wild type	OK	43.9655	119.187	-75.2215	down	2.48721	2.0002	0.00085	0.0283277	yes
AT1G75388	AT1G75388	AT1G75388	Chr1:28291697-28293008	exov-l-crp	wild type	OK	20.3673	94.5904	-74.2231	down	inf	#NAME?	5e-05	0.00254019	yes
AT5G62360	AT5G62360	AT5G62360	Chr5:25040648-25041462	exov-l-crp	wild type	OK	13.4154	87.3826	-73.9672	down	inf	#NAME?	5e-05	0.00254019	yes
AT5G14380	AT5G14380	AT5G14380	Chr5:4635796-4636676	exov-l-crp	wild type	OK	14.6818	88.6231	-73.9413	down	#NAME?	#NAME?	5e-05	0.00254019	yes
AT3G21710	AT3G21710	AT3G21710	Chr3:7648341-7649799	exov-l-crp	wild type	OK	12.4569	86.3401	-73.8832	down	2.81302	2.77107	5e-05	0.00254019	yes
AT1G23040	AT1G23040	AT1G23040	Chr1:8164958-8165862	exov-l-crp	wild type	OK	33.5174	106.788	-73.2706	down	2.30441	2.65281	0.00015	0.00668406	yes
AT2G41905	AT2G41905	AT2G41905	Chr2:17495679-17496142	exov-l-crp	wild type	OK	20.9883	93.2788	-72.2905	down	1.56779	1.97231	0.00095	0.030993	yes
AT2G43060	AT2G43060	AT2G43060	Chr2:17909184-17910082	exov-l-crp	wild type	OK	44.2026	116.092	-71.8894	down	inf	#NAME?	5e-05	0.00254019	yes
AT1G06550	AT1G06550	AT1G06550	Chr1:2003626-2007190	exov-l-crp	wild type	OK	45.0915	116.909	-71.8175	down	2.73383	2.2993	0.0005	0.0183605	yes
AT4G22920	AT4G22920	AT4G22920	Chr4:12016524-12018492	exov-l-crp	wild type	OK	31.8293	103.15	-71.3207	down	#NAME?	#NAME?	5e-05	0.00254019	yes
AT1G24520	AT1G24520	AT1G24520	Chr1:8688628-8689268	exov-l-crp	wild type	OK	14.1805	85.4689	-71.2884	down	6.19319	5.70878	5e-05	0.00254019	yes
AT5G43060	AT5G43060	AT5G43060	Chr5:17269506-17272164	exov-l-crp	wild type	OK	32.499	103.571	-71.072	down	3.99721	3.47485	5e-05	0.00254019	yes
AT1G61255	AT1G61255	AT1G61255	Chr1:22589150-22589691	exov-l-crp	wild type	OK	4.61493	75.5445	-70.9296	down	inf	#NAME?	5e-05	0.00254019	yes
AT5G50030	AT5G50030	AT5G50030	Chr5:20354588-20355627	exov-l-crp	wild type	OK	14.5823	84.1594	-69.5771	down	2.1064	2.78978	5e-05	0.00254019	yes
AT5G39610	AT5G39610	AT5G39610	Chr5:15858399-15859788	exov-l-crp	wild type	OK	23.847	90.4603	-66.6133	down	2.63625	3.35016	5e-05	0.00254019	yes
AT2G41380	AT2G41380	AT2G41380	Chr2:17251940-17253057	exov-l-crp	wild type	OK	35.8801	101.965	-66.0849	down	inf	#NAME?	5e-05	0.00254019	yes
AT3G56290	AT3G56290	AT3G56290	Chr3:20878538-20879568	exov-l-crp	wild type	OK	40.3994	105.968	-65.5686	down	-1.55258	-2.27021	5e-05	0.00254019	yes
AT3G23090	AT3G23090	AT3G23090	Chr3:8214300-8217087	exov-l-crp	wild type	OK	28.7148	93.5153	-64.8005	down	inf	#NAME?	0.00015	0.00668406	yes
AT1G51035	AT1G51035	AT1G51035	Chr1:18917546-18917774	exov-l-crp	wild type	OK	0	63.3703	-63.3703	down	3.63094	3.17262	0.0001	0.00467261	yes
AT1G69530	AT1G69530	AT1G69530	Chr1:26141835-26143500	exov-l-crp	wild type	OK	26.5152	89.5062	-62.991	down	1.56052	1.86107	0.00125	0.0385036	yes
AT2G23790	AT2G23790	AT2G23790	Chr2:10125367-10127521	exov-l-crp	wild type	OK	55.1784	118.01	-62.8316	down	2.49048	2.64671	0.0003	0.0120102	yes
AT5G07410	AT5G07410	AT5G07410	Chr5:2345757-2347497	exov-l-crp	wild type	OK	4.96843	66.8167	-61.8483	down	-1.378	-1.97668	0.0005	0.0183605	yes
AT2G47050	AT2G47050	AT2G47050	Chr2:19331684-19332646	exov-l-crp	wild type	OK	13.9394	74.8635	-60.9241	down	#NAME?	#NAME?	5e-05	0.00254019	yes
AT3G07850	AT3G07850	AT3G07850	Chr3:2505546-2507528	exov-l-crp	wild type	OK	4.49855	65.2388	-60.7402	down	inf	#NAME?	5e-05	0.00254019	yes
AT1G05340	AT1G05340	AT1G05340	Chr1:1558843-1559903	exov-l-crp	wild type	OK	4.76242	65.3079	-60.5455	down	3.76849	3.98252	5e-05	0.00254019	yes
AT1G20630	AT1G20630	AT1G20630	Chr1:7146635-7149977	exov-l-crp	wild type	OK	45.7402	106.048	-60.3078	down	inf	#NAME?	5e-05	0.00254019	yes
AT1G62990	AT1G62990	AT1G62990	Chr1:23337364-23340688	exov-l-crp	wild type	OK	25.4422	85.3445	-59.9023	down	-2.73386	-2.36667	0.0002	0.0085116	yes
AT2G47190	AT2G47190	AT2G47190	Chr2:19376201-19377531	exov-l-crp	wild type	OK	5.53852	65.4316	-59.8931	down	2.81008	2.22369	0.00065	0.0228126	yes
AT1G55920	AT1G55920	AT1G55920	Chr1:20912115-20913447	exov-l-crp	wild type	OK	40.7882	100.524	-59.7358	down	-2.03359	-2.23624	0.00165	0.0483599	yes
AT3G62960	AT3G62960	AT3G62960	Chr3:23268709-23269324	exov-l-crp	wild type	OK	18.254	77.9297	-59.6757	down	-1.91018	-2.83722	5e-05	0.00254019	yes
AT5G49360	AT5G49360	AT5G49360	Chr5:20011878-20016742	exov-l-crp	wild type	OK	14.127	73.7944	-59.6674	down	inf	#NAME?	0.0003	0.0120102	yes
AT3G20865	AT3G20865	AT3G20865	Chr3:7308503-7308962	exov-l-crp	wild type	OK	11.1763	70.8436	-59.6673	down	inf	#NAME?	0.0002	0.0085116	yes
AT2G36950	AT2G36950	AT2G36950	Chr2:15515132-15516931	exov-l-crp	wild type	OK	24.1892	83.3626	-59.1734	down	3.34736	2.83197	5e-05	0.00254019	yes
AT3G57680	AT3G57680	AT3G57680	Chr3:21381053-21383629	exov-l-crp	wild type	OK	29.6648	87.5229	-57.8581	down	#NAME?	#NAME?	5e-05	0.00254019	yes
AT3G56360	AT3G56360	AT3G56360	Chr3:20896480-20897593	exov-l-crp	wild type	OK	47.091	104.592	-57.501	down	2.30106	2.89142	5e-05	0.00254019	yes
AT1G23200	AT1G23200	AT1G23200	Chr1:8227177-8229582	exov-l-crp	wild type	OK	4.80395	61.3907	-56.5868	down	5.05111	3.18074	0.0014	0.0421821	yes
AT5G40690	AT5G40690	AT5G40690	Chr5:16290710-16291583	exov-l-crp	wild type	OK	20.1976	76.7282	-56.5306	down	-1.58883	-2.49165	5e-05	0.00254019	yes
AT1G51000	AT1G51000	AT1G51000	Chr1:18909923-18910142	exov-l-crp	wild type	OK	0	56.1033	-56.1033	down	inf	#NAME?	5e-05	0.00254019	yes
AT1G24260	AT1G24260	AT1G24260	Chr1:8593636-8596105	exov-l-crp	wild type	OK	14.7013	70.676	-55.9747	down	inf	#NAME?	5e-05	0.00254019	yes
AT4G37520	AT4G37520	AT4G37520	Chr4:17631561-17633249	exov-l-crp	wild type	OK	24.7293	80.4259	-55.6966	down	inf	#NAME?	5e-05	0.00254019	yes
AT1G20850	AT1G20850	AT1G20850	Chr1:7252173-7253731	exov-l-crp	wild type	OK	28.3374	83.804	-55.4666	down	inf	#NAME?	5e-05	0.00254019	yes
AT3G23170	AT3G23170	AT3G23170	Chr3:8267941-8268735	exov-l-crp	wild type	OK	38.4213	93.4491	-55.0278	down	1.71459	1.99232	0.0015	0.0444771	yes
AT4G31840	AT4G31840	AT4G31840	Chr4:15401639-15402617	exov-l-crp	wild type	OK	19.1554	74.115	-54.9596	down	2.14148	2.03331	0.0002	0.0085116	yes
AT1G05260	AT1G05260	AT1G05260	Chr1:1529766-1531439	exov-l-crp	wild type	OK	4.05791	58.6863	-54.6284	down	-3.02589	-4.59258	5e-05	0.00254019	yes
AT5G38710	AT5G38710	AT5G38710	Chr5:15501244-15504109	exov-l-crp	wild type	OK	27.6787	82.0232	-54.3445	down	-2.53677	-3.80861	5e-05	0.00254019	yes
AT2G47030	AT2G47030	AT2G47030	Chr2:19324232-19326397	exov-l-crp	wild type	OK	11.9747	66.1347	-54.16	down	-2.41367	-3.68797	5e-05	0.00254019	yes
AT1G23205	AT1G23205	AT1G23205	Chr1:8233996-8234893	exov-l-crp	wild type	OK	5.78869	59.9105	-54.1218	down	inf	#NAME?	5e-05	0.00254019	yes
AT1G43640	AT1G43640	AT1G43640	Chr1:16439434-16441844	exov-l-crp	wild type	OK	4.23575	57.7242	-53.4885	down	-2.00575	-2.85401	5e-05	0.00254019	yes
AT3G28917	AT3G28917	AT3G28917	Chr3:10924816-10925640	exov-l-crp	wild type	OK	9.60455	62.4553	-52.8508	down	inf	#NAME?	5e-05	0.00254019	yes
AT4G16008	AT4G16008	AT4G16008	Chr4:9067829-9068512	exov-l-crp	wild type	OK	18.5822	71.4133	-52.8311	down	inf	#NAME?	5e-05	0.00254019	yes
AT5G24420	AT5G24420	AT5G24420	Chr5:8336613-8338008	exov-l-crp	wild type	OK	9.27813	61.7044	-52.4263	down	2.29703	3.08735	5e-05	0.00254019	yes
AT2G38530	AT2G38530	AT2G38530	Chr2:16128377-16129158	exov-l-crp	wild type	OK	9.5722	61.7397	-52.1675	down	2.09432	3.03711	5e-05	0.00254019	yes
AT1G27440	AT1G27440	AT1G27440	Chr1:9529140-9531375	exov-l-crp	wild type	OK	28.0679	79.5641	-51.4962	down	3.4307	4.36293	5e-05	0.00254019	yes
AT5G64310	AT5G64310	AT5G64310	Chr5:25721932-25722646	exov-l-crp	wild type	OK	36.5264	87.6627	-51.1363	down	2.44171	3.211	5e-05	0.00254019	yes
AT2G45220	AT2G45220	AT2G45220	Chr2:18644083-18646447	exov-l-crp	wild type	OK	12.6892	62.9307	-50.2415	down	2.75466	2.40851	0.00155	0.0458312	yes
AT3G54340	AT3G54340	AT3G54340	Chr3:20119172-20121170	exov-l-crp	wild type	OK	16.8062	66.7037	-49.8975	down	inf	#NAME?	5e-05	0.00254019	yes
AT4G16690	AT4G16690	AT4G16690	Chr4:9392146-9393529	exov-l-crp	wild type	OK	29.4968	78.9877	-49.4909	down	1.30131	1.96308	0.0011	0.0349346	yes
AT5G39260	AT5G39260	AT5G39260	Chr5:15726377-15727458	exov-l-crp	wild type	OK	1.18931	50.256	-49.0667	down	1.09139	1.95702	0.001	0.0322429	yes
AT2G21220	AT2G21220	AT2G21220	Chr2:9089325-9089813	exov-l-crp	wild type	OK	3.02985	51.9521	-48.9222	down	5.07008	4.84033	5e-05	0.00254019	yes
AT3G28100	AT3G28100	AT3G28100	Chr3:10456098-10460965	exov-l-crp	wild type	OK	44.7907	93.3961	-48.6054	down	-1.87571	-2.91263	5e-05	0.00254019	yes
AT5G39880	AT5G39880	AT5G39880	Chr5:15970886-15972237	exov-l-crp	wild type	OK	10.9461	59.4761	-48.53	down	inf	#NAME?	0.00015	0.00668406	yes
AT4G03290	AT4G03290	AT4G03290	Chr4:1442633-1443499	exov-l-crp	wild type	OK	9.13748	57.5382	-48.4007	down	inf	#NAME?	5e-05	0.00254019	yes
AT5G48480	AT5G48480	AT5G48480	Chr5:19644674-19645889	exov-l-crp	wild type	OK	28.8585	77.1994	-48.3409	down	2.5666	2.90918	5e-05	0.00254019	yes
AT4G18596	AT4G18596	AT4G18596	Chr4:10239016-10239851	exov-l-crp	wild type	OK	11.7434	59.7289	-47.9855	down	2.35241	2.49363	0.0004	0.0152809	yes
AT2G24210	AT2G24210	AT2G24210	Chr2:10294329-10297530	exov-l-crp	wild type	OK	1.41195	48.6449	-47.233	down	inf	#NAME?	5e-05	0.00254019	yes
AT1G43667	AT1G43667	AT1G43667	Chr1:16465055-16465565	exov-l-crp	wild type	OK	0	46.9114	-46.9114	down	1.70745	2.10399	0.0009	0.0297131	yes
AT2G02990	AT2G02990	AT2G02990	Chr2:873505-874811	exov-l-crp	wild type	OK	3.58496	49.7073	-46.1223	down	inf	#NAME?	0.0003	0.0120102	yes
AT3G14560	AT3G14560	AT3G14560	Chr3:4889071-4890159	exov-l-crp	wild type	OK	17.858	63.8027	-45.9447	down	#NAME?	#NAME?	5e-05	0.00254019	yes
AT1G02470	AT1G02470	AT1G02470	Chr1:511764-513624	exov-l-crp	wild type	OK	23.6097	69.5369	-45.9272	down	4.03295	2.9079	0.0003	0.0120102	yes
AT1G71690	AT1G71690	AT1G71690	Chr1:26947764-26949168	exov-l-crp	wild type	OK	1.1523	46.7021	-45.5498	down	inf	#NAME?	5e-05	0.00254019	yes
AT3G19550	AT3G19550	AT3G19550	Chr3:6787240-6788292	exov-l-crp	wild type	OK	16.5088	61.9845	-45.4757	down	2.68432	3.28385	5e-05	0.00254019	yes
AT2G03505	AT2G03505	AT2G03505	Chr2:1064235-1065372	exov-l-crp	wild type	OK	6.27656	51.7124	-45.4358	down	2.4667	2.97306	5e-05	0.00254019	yes
AT4G25000	AT4G25000	AT4G25000	Chr4:12851968-12853845	exov-l-crp	wild type	OK	18.5742	63.2959	-44.7217	down	4.15753	4.69389	5e-05	0.00254019	yes
AT4G34138	AT4G34138	AT4G34138	Chr4:16348105-16349982	exov-l-crp	wild type	OK	8.23994	52.757	-44.5171	down	-2.78238	-3.59496	5e-05	0.00254019	yes
AT2G40320	AT2G40320	AT2G40320	Chr2:16840146-16842282	exov-l-crp	wild type	OK	28.9227	73.3743	-44.4516	down	4.037	0.641926	0.0012	0.0373809	yes
AT2G38120	AT2G38120	AT2G38120	Chr2:15972992-15977180	exov-l-crp	wild type	OK	31.9588	76.2245	-44.2657	down	2.71997	2.32645	0.00125	0.0385036	yes
AT5G39190	AT5G39190	AT5G39190	Chr5:15692590-15693581	exov-l-crp	wild type	OK	10.4531	54.3339	-43.8808	down	4.2808	3.88979	0.0009	0.0297131	yes
AT5G22630	AT5G22630	AT5G22630	Chr5:7524341-7526160	exov-l-crp	wild type	OK	32.1204	75.869	-43.7486	down	1.89461	2.15811	0.0009	0.0297131	yes
AT5G01520	AT5G01520	AT5G01520	Chr5:206431-208611	exov-l-crp	wild type	OK	24.317	67.9925	-43.6755	down	inf	#NAME?	0.0001	0.00467261	yes
AT1G74020	AT1G74020	AT1G74020	Chr1:27835130-27837317	exov-l-crp	wild type	OK	28.5422	72.0951	-43.5529	down	1.29124	2.00532	0.00045	0.016896	yes
AT3G26110	AT3G26110	AT3G26110	Chr3:9541482-9542114	exov-l-crp	wild type	OK	5.3895	48.9345	-43.545	down	2.09027	2.65563	5e-05	0.00254019	yes
AT5G57520	AT5G57520	AT5G57520	Chr5:23295963-23296683	exov-l-crp	wild type	OK	2.62038	46.0401	-43.4197	down	#NAME?	#NAME?	5e-05	0.00254019	yes
AT5G64900	AT5G64900	AT5G64900	Chr5:25937169-25938093	exov-l-crp	wild type	OK	9.73488	53.0459	-43.311	down	1.74608	2.44514	5e-05	0.00254019	yes
AT5G56300	AT5G56300	AT5G56300	Chr5:22799506-22801692	exov-l-crp	wild type	OK	2.56022	45.7145	-43.1543	down	1.36099	2.03674	0.00065	0.0228126	yes
AT2G22860	AT2G22860	AT2G22860	Chr2:9737606-9738298	exov-l-crp	wild type	OK	17.3686	59.9124	-42.5438	down	1.75238	2.41421	5e-05	0.00254019	yes
AT4G26590	AT4G26590	AT4G26590	Chr4:13413578-13417055	exov-l-crp	wild type	OK	6.97821	49.1578	-42.1796	down	inf	#NAME?	5e-05	0.00254019	yes
AT3G15510	AT3G15510	AT3G15510	Chr3:5243509-5245382	exov-l-crp	wild type	OK	37.1802	79.2666	-42.0864	down	inf	#NAME?	5e-05	0.00254019	yes
AT1G12240	AT1G12240	AT1G12240	Chr1:4153651-4157644	exov-l-crp	wild type	OK	27.8342	69.898	-42.0638	down	4.36702	4.61728	5e-05	0.00254019	yes
AT1G55560	AT1G55560	AT1G55560	Chr1:20754320-20756656	exov-l-crp	wild type	OK	9.47337	51.4674	-41.994	down	2.2903	2.64547	5e-05	0.00254019	yes
AT3G28830	AT3G28830	AT3G28830	Chr3:10831167-10833284	exov-l-crp	wild type	OK	3.55806	45.4013	-41.8432	down	inf	#NAME?	5e-05	0.00254019	yes
AT2G28305	AT2G28305	AT2G28305	Chr2:12081112-12084664	exov-l-crp	wild type	OK	12.4617	54.0543	-41.5926	down	2.78466	2.45099	0.0007	0.0242455	yes
AT3G14040	AT3G14040	AT3G14040	Chr3:4648347-4650319	exov-l-crp	wild type	OK	3.27762	44.7782	-41.5006	down	2.56026	2.59071	5e-05	0.00254019	yes
AT1G77520	AT1G77520	AT1G77520	Chr1:29130402-29132180	exov-l-crp	wild type	OK	2.87852	44.0019	-41.1234	down	inf	#NAME?	5e-05	0.00254019	yes
AT4G25700	AT4G25700	AT4G25700	Chr4:13093933-13095935	exov-l-crp	wild type	OK	13.554	54.2612	-40.7072	down	-1.63055	-2.07599	0.0012	0.0373809	yes
AT1G62370	AT1G62370	AT1G62370	Chr1:23072574-23073189	exov-l-crp	wild type	OK	14.9343	55.5289	-40.5946	down	3.63552	3.08284	5e-05	0.00254019	yes
AT5G52640	AT5G52640	AT5G52640	Chr5:21352398-21355361	exov-l-crp	wild type	OK	31.1764	71.6208	-40.4444	down	inf	#NAME?	5e-05	0.00254019	yes
AT2G31980	AT2G31980	AT2G31980	Chr2:13609092-13609902	exov-l-crp	wild type	OK	6.58137	47.0158	-40.4344	down	2.75094	2.42909	0.0012	0.0373809	yes
AT1G55960	AT1G55960	AT1G55960	Chr1:20927642-20930017	exov-l-crp	wild type	OK	35.731	76.1356	-40.4046	down	inf	#NAME?	5e-05	0.00254019	yes
AT5G02540	AT5G02540	AT5G02540	Chr5:568523-570920	exov-l-crp	wild type	OK	10.9592	51.1088	-40.1496	down	1.8819	2.46603	0.00015	0.00668406	yes
AT1G32170	AT1G32170	AT1G32170	Chr1:11575319-11577927	exov-l-crp	wild type	OK	7.66751	47.6698	-40.0023	down	1.75517	2.58263	0.0001	0.00467261	yes
AT5G09730	AT5G09730	AT5G09730	Chr5:3015246-3018262	exov-l-crp	wild type	OK	2.94661	42.8292	-39.8826	down	inf	#NAME?	5e-05	0.00254019	yes
AT2G24450	AT2G24450	AT2G24450	Chr2:10391088-10393976	exov-l-crp	wild type	OK	8.66681	48.3761	-39.7093	down	2.80245	2.35072	0.00035	0.0137007	yes
AT3G29810	AT3G29810	AT3G29810	Chr3:11728112-11730239	exov-l-crp	wild type	OK	23.4748	63.0248	-39.55	down	3.95421	3.2343	5e-05	0.00254019	yes
AT3G55890	AT3G55890	AT3G55890	Chr3:20740816-20742002	exov-l-crp	wild type	OK	10.05	49.4009	-39.3509	down	inf	#NAME?	5e-05	0.00254019	yes
AT1G10770	AT1G10770	AT1G10770	Chr1:3591632-3592411	exov-l-crp	wild type	OK	7.39658	46.7179	-39.3213	down	inf	#NAME?	5e-05	0.00254019	yes
AT1G62760	AT1G62760	AT1G62760	Chr1:23237573-23238512	exov-l-crp	wild type	OK	12.0662	51.3815	-39.3153	down	1.48228	1.99411	0.0007	0.0242455	yes
AT2G28110	AT2G28110	AT2G28110	Chr2:11977943-11979837	exov-l-crp	wild type	OK	13.4224	52.7009	-39.2785	down	4.05745	2.78705	0.0012	0.0373809	yes
AT2G25060	AT2G25060	AT2G25060	Chr2:10662240-10663103	exov-l-crp	wild type	OK	12.0011	51.0536	-39.0525	down	1.75772	2.06255	0.00115	0.0362144	yes
AT1G78780	AT1G78780	AT1G78780	Chr1:29616918-29623156	exov-l-crp	wild type	OK	10.2221	48.9497	-38.7276	down	inf	#NAME?	0.0001	0.00467261	yes
AT4G16000	AT4G16000	AT4G16000	Chr4:9063844-9064481	exov-l-crp	wild type	OK	7.12588	45.2391	-38.1132	down	5.34089	3.92015	5e-05	0.00254019	yes
AT3G02310	AT3G02310	AT3G02310	Chr3:464278-467074	exov-l-crp	wild type	OK	8.18527	46.0921	-37.9068	down	3.45739	2.72497	0.00055	0.0198632	yes
AT1G29140	AT1G29140	AT1G29140	Chr1:10178901-10180019	exov-l-crp	wild type	OK	6.28867	44.1937	-37.905	down	4.17626	2.83356	0.00025	0.0103413	yes
AT4G24640	AT4G24640	AT4G24640	Chr4:12717787-12719017	exov-l-crp	wild type	OK	7.18478	44.9455	-37.7607	down	2.61218	3.15144	5e-05	0.00254019	yes
AT4G16563	AT4G16563	AT4G16563	Chr4:9329656-9331523	exov-l-crp	wild type	OK	23.9652	61.3945	-37.4293	down	inf	#NAME?	5e-05	0.00254019	yes
AT5G48560	AT5G48560	AT5G48560	Chr5:19684005-19687151	exov-l-crp	wild type	OK	25.4988	62.8107	-37.3119	down	-1.44826	-2.26778	0.00025	0.0103413	yes
AT5G67110	AT5G67110	AT5G67110	Chr5:26785105-26786383	exov-l-crp	wild type	OK	11.8005	49.1052	-37.3047	down	-1.55209	-2.51007	5e-05	0.00254019	yes
AT1G02335	AT1G02335	AT1G02335	Chr1:463854-464924	exov-l-crp	wild type	OK	17.538	54.752	-37.214	down	-1.93169	-1.87463	0.0015	0.0444771	yes
AT1G72970	AT1G72970	AT1G72970	Chr1:27452765-27455964	exov-l-crp	wild type	OK	23.8741	60.6009	-36.7268	down	1.34389	1.93721	0.00045	0.016896	yes
AT4G35010	AT4G35010	AT4G35010	Chr4:16667929-16672092	exov-l-crp	wild type	OK	7.99849	44.6994	-36.7009	down	2.10795	3.20769	5e-05	0.00254019	yes
AT1G10540	AT1G10540	AT1G10540	Chr1:3474863-3477927	exov-l-crp	wild type	OK	2.78808	39.0669	-36.2788	down	1.33847	2.16115	0.00015	0.00668406	yes
AT1G23390	AT1G23390	AT1G23390	Chr1:8309111-8310649	exov-l-crp	wild type	OK	30.2321	66.2055	-35.9734	down	3.31277	2.96616	5e-05	0.00254019	yes
AT2G23910	AT2G23910	AT2G23910	Chr2:10177833-10180064	exov-l-crp	wild type	OK	19.6023	55.3789	-35.7766	down	1.3368	2.21822	0.0003	0.0120102	yes
AT2G32870	AT2G32870	AT2G32870	Chr2:13944610-13946790	exov-l-crp	wild type	OK	24.6506	60.0506	-35.4	down	4.09338	4.39044	5e-05	0.00254019	yes
AT1G80160	AT1G80160	AT1G80160	Chr1:30151002-30152190	exov-l-crp	wild type	OK	4.57241	39.8261	-35.2537	down	-3.79103	-2.64332	0.00095	0.030993	yes
AT5G39220	AT5G39220	AT5G39220	Chr5:15705815-15708228	exov-l-crp	wild type	OK	3.37121	38.6032	-35.232	down	-2.01776	-3.07586	5e-05	0.00254019	yes
AT3G29035	AT3G29035	AT3G29035	Chr3:11033664-11035308	exov-l-crp	wild type	OK	17.1919	52.299	-35.1071	down	2.5702	2.265	0.0014	0.0421821	yes
AT1G08985	AT1G08985	AT1G08985	Chr1:2887284-2887706	exov-l-crp	wild type	OK	0	34.6387	-34.6387	down	2.21544	3.22177	5e-05	0.00254019	yes
AT2G24580	AT2G24580	AT2G24580	Chr2:10444789-10446242	exov-l-crp	wild type	OK	13.3928	47.7892	-34.3964	down	-2.10381	-2.40907	5e-05	0.00254019	yes
AT3G25170	AT3G25170	AT3G25170	Chr3:9165743-9166253	exov-l-crp	wild type	OK	6.85255	41.044	-34.1914	down	-1.18524	-2.03751	0.00055	0.0198632	yes
AT1G75250	AT1G75250	AT1G75250	Chr1:28244316-28245501	exov-l-crp	wild type	OK	6.85912	40.7356	-33.8765	down	1.2037	1.82396	0.0015	0.0444771	yes
AT2G45290	AT2G45290	AT2G45290	Chr2:18672681-18675906	exov-l-crp	wild type	OK	20.8415	54.4394	-33.5979	down	-2.19507	-2.23885	0.00065	0.0228126	yes
AT5G48140	AT5G48140	AT5G48140	Chr5:19518769-19520528	exov-l-crp	wild type	OK	6.5016	39.9984	-33.4968	down	2.54687	2.10937	0.0004	0.0152809	yes
AT3G19450	AT3G19450	AT3G19450	Chr3:6744597-6747214	exov-l-crp	wild type	OK	20.5141	53.9967	-33.4826	down	1.24356	1.95017	0.0005	0.0183605	yes
AT2G22121	AT2G22121	AT2G22121	Chr2:9397863-9398259	exov-l-crp	wild type	OK	0	33.4305	-33.4305	down	-1.84637	-2.20148	0.0001	0.00467261	yes
AT2G32150	AT2G32150	AT2G32150	Chr2:13659005-13660764	exov-l-crp	wild type	OK	26.8452	60.271	-33.4258	down	3.93417	4.08837	5e-05	0.00254019	yes
AT4G27580	AT4G27580	AT4G27580	Chr4:13765660-13766597	exov-l-crp	wild type	OK	7.91076	41.2803	-33.3695	down	2.39642	2.91026	5e-05	0.00254019	yes
AT5G67620	AT5G67620	AT5G67620	Chr5:26964769-26965996	exov-l-crp	wild type	OK	5.88685	39.2184	-33.3316	down	inf	#NAME?	5e-05	0.00254019	yes
AT4G32810	AT4G32810	AT4G32810	Chr4:15828227-15831485	exov-l-crp	wild type	OK	1.62815	34.7225	-33.0943	down	2.25961	2.42619	0.00065	0.0228126	yes
AT5G45950	AT5G45950	AT5G45950	Chr5:18634078-18636699	exov-l-crp	wild type	OK	14.8137	47.4109	-32.5972	down	1.74578	2.2692	0.0002	0.0085116	yes
AT4G16590	AT4G16590	AT4G16590	Chr4:9345149-9349221	exov-l-crp	wild type	OK	9.53578	42.0956	-32.5598	down	3.25383	2.92102	0.0002	0.0085116	yes
AT4G17220	AT4G17220	AT4G17220	Chr4:9656837-9659463	exov-l-crp	wild type	OK	1.64902	34.181	-32.532	down	1.36866	2.01668	0.0005	0.0183605	yes
AT1G63120	AT1G63120	AT1G63120	Chr1:23408875-23410815	exov-l-crp	wild type	OK	20.4231	52.459	-32.0359	down	2.18934	2.46733	0.0001	0.00467261	yes
AT1G09440	AT1G09440	AT1G09440	Chr1:3045512-3047893	exov-l-crp	wild type	OK	14.794	46.5936	-31.7996	down	3.12269	3.17984	5e-05	0.00254019	yes
AT5G63580	AT5G63580	AT5G63580	Chr5:25454729-25456476	exov-l-crp	wild type	OK	17.1758	48.7511	-31.5753	down	inf	#NAME?	0.0002	0.0085116	yes
AT5G47000	AT5G47000	AT5G47000	Chr5:19068943-19070333	exov-l-crp	wild type	OK	6.13434	37.6266	-31.4923	down	-1.65263	-2.10814	0.00085	0.0283277	yes
AT4G15610	AT4G15610	AT4G15610	Chr4:8909063-8910908	exov-l-crp	wild type	OK	13.3396	44.7864	-31.4468	down	4.75932	5.90567	5e-05	0.00254019	yes
AT5G50790	AT5G50790	AT5G50790	Chr5:20656252-20658001	exov-l-crp	wild type	OK	9.70336	41.1103	-31.4069	down	1.33639	2.31237	0.0002	0.0085116	yes
AT5G42223	AT5G42223	AT5G42223	Chr5:16878609-16878945	exov-l-crp	wild type	OK	0	31.3716	-31.3716	down	1.99339	2.01473	0.00115	0.0362144	yes
AT1G53282	AT1G53282	AT1G53282	Chr1:19867929-19868335	exov-l-crp	wild type	OK	0	31.3524	-31.3524	down	inf	#NAME?	5e-05	0.00254019	yes
AT5G19175	AT5G19175	AT5G19175	Chr5:6449802-6450245	exov-l-crp	wild type	OK	0	31.2312	-31.2312	down	1.68608	2.35386	0.0001	0.00467261	yes
AT5G60140	AT5G60140	AT5G60140	Chr5:24214076-24215453	exov-l-crp	wild type	OK	3.34802	34.4764	-31.1284	down	-3.31513	-2.87199	5e-05	0.00254019	yes
AT5G54530	AT5G54530	AT5G54530	Chr5:22152724-22154429	exov-l-crp	wild type	OK	7.79152	38.8781	-31.0866	down	3.79343	3.9512	5e-05	0.00254019	yes
AT1G23010	AT1G23010	AT1G23010	Chr1:8147263-8149813	exov-l-crp	wild type	OK	5.84868	36.9306	-31.0819	down	inf	#NAME?	5e-05	0.00254019	yes
AT1G62570	AT1G62570	AT1G62570	Chr1:23169135-23172105	exov-l-crp	wild type	OK	21.4291	52.4451	-31.016	down	1.57751	2.07439	0.0006	0.021389	yes
AT5G55250	AT5G55250	AT5G55250	Chr5:22407472-22410944	exov-l-crp	wild type	OK	3.30334	34.0327	-30.7294	down	3.04246	3.29874	5e-05	0.00254019	yes
AT5G24105	AT5G24105	AT5G24105	Chr5:8151923-8152867	exov-l-crp	wild type	OK	10.3691	40.9226	-30.5535	down	-3.39426	-2.8445	0.00075	0.0257107	yes
AT3G56170	AT3G56170	AT3G56170	Chr3:20842144-20844476	exov-l-crp	wild type	OK	21.9509	52.4686	-30.5177	down	inf	#NAME?	5e-05	0.00254019	yes
AT5G59220	AT5G59220	AT5G59220	Chr5:23894403-23896619	exov-l-crp	wild type	OK	5.85792	36.2317	-30.3738	down	-1.60115	-2.11357	0.0011	0.0349346	yes
AT3G54820	AT3G54820	AT3G54820	Chr3:20302020-20304010	exov-l-crp	wild type	OK	13.4619	43.828	-30.3661	down	inf	#NAME?	5e-05	0.00254019	yes
AT4G34970	AT4G34970	AT4G34970	Chr4:16653703-16654871	exov-l-crp	wild type	OK	4.65543	34.9125	-30.2571	down	-2.44158	-2.11306	0.00105	0.0336498	yes
AT4G33150	AT4G33150	AT4G33150	Chr4:15985188-15991538	exov-l-crp	wild type	OK	22.3189	52.3716	-30.0527	down	inf	#NAME?	5e-05	0.00254019	yes
AT3G16150	AT3G16150	AT3G16150	Chr3:5471734-5473276	exov-l-crp	wild type	OK	8.43534	38.1266	-29.6913	down	-1.17378	-1.99744	0.001	0.0322429	yes
AT5G27350	AT5G27350	AT5G27350	Chr5:9648666-9654426	exov-l-crp	wild type	OK	11.3609	41.0344	-29.6735	down	2.2234	2.21995	0.0004	0.0152809	yes
AT3G06130	AT3G06130	AT3G06130	Chr3:1852883-1855063	exov-l-crp	wild type	OK	22.5129	52.1656	-29.6527	down	inf	#NAME?	5e-05	0.00254019	yes
AT3G05610	AT3G05610	AT3G05610	Chr3:1625671-1628173	exov-l-crp	wild type	OK	6.80812	36.3313	-29.5232	down	2.45273	2.82076	0.0001	0.00467261	yes
AT3G21240	AT3G21240	AT3G21240	Chr3:7454268-7457379	exov-l-crp	wild type	OK	9.66804	39.128	-29.46	down	2.62818	2.37048	0.001	0.0322429	yes
AT5G10625	AT5G10625	AT5G10625	Chr5:3358786-3359781	exov-l-crp	wild type	OK	15.4283	44.7997	-29.3714	down	4.96846	3.42216	0.0006	0.021389	yes
AT5G23660	AT5G23660	AT5G23660	Chr5:7971650-7973925	exov-l-crp	wild type	OK	17.1193	46.3006	-29.1813	down	-2.62752	-2.78138	0.0013	0.0396397	yes
AT4G14690	AT4G14690	AT4G14690	Chr4:8418282-8419263	exov-l-crp	wild type	OK	2.07257	31.2322	-29.1596	down	1.43056	2.25048	0.0001	0.00467261	yes
AT5G63240	AT5G63240	AT5G63240	Chr5:25358967-25359565	exov-l-crp	wild type	OK	0	28.9881	-28.9881	down	-1.39488	-2.18117	0.0004	0.0152809	yes
AT3G48460	AT3G48460	AT3G48460	Chr3:17949444-17951195	exov-l-crp	wild type	OK	12.8197	41.6716	-28.8519	down	inf	#NAME?	5e-05	0.00254019	yes
AT5G24240	AT5G24240	AT5G24240	Chr5:8228891-8234652	exov-l-crp	wild type	OK	0.863304	29.5625	-28.6992	down	inf	#NAME?	5e-05	0.00254019	yes
AT3G23450	AT3G23450	AT3G23450	Chr3:8410432-8412193	exov-l-crp	wild type	OK	10.6348	39.226	-28.5912	down	-1.89673	-2.6523	5e-05	0.00254019	yes
AT3G11690	AT3G11690	AT3G11690	Chr3:3694987-3696478	exov-l-crp	wild type	OK	11.9539	40.48	-28.5261	down	inf	#NAME?	5e-05	0.00254019	yes
AT1G16390	AT1G16390	AT1G16390	Chr1:5602872-5604663	exov-l-crp	wild type	OK	1.69999	30.1815	-28.4815	down	-1.55224	-2.52912	0.0001	0.00467261	yes
AT4G39510	AT4G39510	AT4G39510	Chr4:18368802-18370652	exov-l-crp	wild type	OK	9.57548	38.0093	-28.4338	down	3.03884	2.76399	5e-05	0.00254019	yes
AT3G10320	AT3G10320	AT3G10320	Chr3:3195313-3197346	exov-l-crp	wild type	OK	3.48228	31.8832	-28.4009	down	inf	#NAME?	5e-05	0.00254019	yes
AT3G04070	AT3G04070	AT3G04070	Chr3:1061525-1063103	exov-l-crp	wild type	OK	17.6998	45.935	-28.2352	down	inf	#NAME?	5e-05	0.00254019	yes
AT5G51890	AT5G51890	AT5G51890	Chr5:21090991-21092405	exov-l-crp	wild type	OK	2.69079	30.715	-28.0242	down	inf	#NAME?	5e-05	0.00254019	yes
AT2G37170	AT2G37170	AT2G37170	Chr2:15613401-15614857	exov-l-crp	wild type	OK	11.9548	39.9119	-27.9571	down	1.05761	1.81683	0.00125	0.0385036	yes
AT1G14420	AT1G14420	AT1G14420	Chr1:4931565-4933515	exov-l-crp	wild type	OK	6.00294	33.6669	-27.664	down	inf	#NAME?	5e-05	0.00254019	yes
AT3G14520	AT3G14520	AT3G14520	Chr3:4875747-4878336	exov-l-crp	wild type	OK	2.68332	30.2875	-27.6042	down	inf	#NAME?	5e-05	0.00254019	yes
AT2G22620	AT2G22620	AT2G22620	Chr2:9599549-9610595	exov-l-crp	wild type	OK	2.08371	29.6743	-27.5906	down	#NAME?	#NAME?	5e-05	0.00254019	yes
AT3G17600	AT3G17600	AT3G17600	Chr3:6020024-6021142	exov-l-crp	wild type	OK	1.76257	29.2343	-27.4717	down	#NAME?	#NAME?	5e-05	0.00254019	yes
AT1G04645	AT1G04645	AT1G04645	Chr1:1293769-1294263	exov-l-crp	wild type	OK	2.32677	29.733	-27.4062	down	inf	#NAME?	5e-05	0.00254019	yes
AT4G26220	AT4G26220	AT4G26220	Chr4:13283575-13285323	exov-l-crp	wild type	OK	3.82591	31.1944	-27.3685	down	4.99232	3.21746	0.0003	0.0120102	yes
AT3G28980	AT3G28980	AT3G28980	Chr3:10993189-10995002	exov-l-crp	wild type	OK	0.560375	27.642	-27.0816	down	2.28935	3.58554	5e-05	0.00254019	yes
AT2G25540	AT2G25540	AT2G25540	Chr2:10866821-10872077	exov-l-crp	wild type	OK	0.78135	27.8624	-27.0811	down	inf	#NAME?	5e-05	0.00254019	yes
AT1G73080	AT1G73080	AT1G73080	Chr1:27484512-27488201	exov-l-crp	wild type	OK	8.16962	35.2175	-27.0479	down	inf	#NAME?	5e-05	0.00254019	yes
AT5G10230	AT5G10230	AT5G10230	Chr5:3209539-3211423	exov-l-crp	wild type	OK	0.249603	27.0396	-26.79	down	-1.2042	-1.85189	0.00125	0.0385036	yes
AT3G62170	AT3G62170	AT3G62170	Chr3:23016222-23018509	exov-l-crp	wild type	OK	4.66165	31.3416	-26.6799	down	4.09269	2.97462	0.0012	0.0373809	yes
AT2G21430	AT2G21430	AT2G21430	Chr2:9171884-9173339	exov-l-crp	wild type	OK	4.36255	30.9614	-26.5989	down	inf	#NAME?	5e-05	0.00254019	yes
AT1G79520	AT1G79520	AT1G79520	Chr1:29912250-29914615	exov-l-crp	wild type	OK	16.7896	43.3559	-26.5663	down	inf	#NAME?	5e-05	0.00254019	yes
AT3G01230	AT3G01230	AT3G01230	Chr3:76654-77411	exov-l-crp	wild type	OK	4.74109	31.1531	-26.412	down	-1.30861	-2.15541	0.00025	0.0103413	yes
AT2G28650	AT2G28650	AT2G28650	Chr2:12289151-12291045	exov-l-crp	wild type	OK	2.14789	28.0866	-25.9387	down	4.09986	2.86125	0.00025	0.0103413	yes
AT3G28790	AT3G28790	AT3G28790	Chr3:10813330-10815699	exov-l-crp	wild type	OK	0.696935	26.6196	-25.9227	down	3.6251	3.07093	5e-05	0.00254019	yes
AT5G57560	AT5G57560	AT5G57560	Chr5:23307129-23308282	exov-l-crp	wild type	OK	6.20116	31.923	-25.7218	down	2.82723	2.98112	0.0001	0.00467261	yes
AT5G56870	AT5G56870	AT5G56870	Chr5:23004195-23008649	exov-l-crp	wild type	OK	4.49146	30.2092	-25.7177	down	-1.38067	-2.10281	0.0005	0.0183605	yes
AT5G10180	AT5G10180	AT5G10180	Chr5:3193143-3197120	exov-l-crp	wild type	OK	17.4443	43.0303	-25.586	down	inf	#NAME?	5e-05	0.00254019	yes
AT3G49210	AT3G49210	AT3G49210	Chr3:18238047-18241237	exov-l-crp	wild type	OK	11.0774	36.3171	-25.2397	down	inf	#NAME?	0.0001	0.00467261	yes
AT5G01360	AT5G01360	AT5G01360	Chr5:147481-149367	exov-l-crp	wild type	OK	13.2717	38.4885	-25.2168	down	-2.34435	-2.64454	5e-05	0.00254019	yes
AT3G25930	AT3G25930	AT3G25930	Chr3:9492844-9493953	exov-l-crp	wild type	OK	3.3961	28.5851	-25.189	down	3.83199	3.51395	0.00015	0.00668406	yes
AT4G26260	AT4G26260	AT4G26260	Chr4:13297697-13300387	exov-l-crp	wild type	OK	7.20822	32.3263	-25.1181	down	1.78638	1.97909	0.001	0.0322429	yes
AT1G10717	AT1G10717	AT1G10717	Chr1:3562179-3562554	exov-l-crp	wild type	OK	0	24.6187	-24.6187	down	inf	#NAME?	5e-05	0.00254019	yes
AT1G06520	AT1G06520	AT1G06520	Chr1:1993977-1996112	exov-l-crp	wild type	OK	5.33066	29.8419	-24.5112	down	2.6723	3.70181	5e-05	0.00254019	yes
AT5G16600	AT5G16600	AT5G16600	Chr5:5438290-5440245	exov-l-crp	wild type	OK	5.38258	29.7398	-24.3572	down	1.82795	2.26201	0.0001	0.00467261	yes
AT3G62230	AT3G62230	AT3G62230	Chr3:23031530-23033128	exov-l-crp	wild type	OK	6.99363	31.3496	-24.356	down	inf	#NAME?	5e-05	0.00254019	yes
AT1G08560	AT1G08560	AT1G08560	Chr1:2709631-2710912	exov-l-crp	wild type	OK	10.7962	35.0574	-24.2612	down	1.32559	1.92881	0.00105	0.0336498	yes
AT3G02670	AT3G02670	AT3G02670	Chr3:573779-574626	exov-l-crp	wild type	OK	5.59078	29.5813	-23.9905	down	1.09673	1.88316	0.0013	0.0396397	yes
AT5G66460	AT5G66460	AT5G66460	Chr5:26538394-26541036	exov-l-crp	wild type	OK	9.09525	33.0152	-23.92	down	2.16988	2.22627	0.00065	0.0228126	yes
AT4G20320	AT4G20320	AT4G20320	Chr4:10974462-10979464	exov-l-crp	wild type	OK	17.9511	41.8436	-23.8925	down	1.49832	2.19137	0.0002	0.0085116	yes
AT2G37770	AT2G37770	AT2G37770	Chr2:15834866-15837001	exov-l-crp	wild type	OK	12.1946	35.917	-23.7224	down	5.10653	4.63521	5e-05	0.00254019	yes
AT2G39060	AT2G39060	AT2G39060	Chr2:16306687-16308252	exov-l-crp	wild type	OK	0	23.6967	-23.6967	down	2.48072	2.54399	0.001	0.0322429	yes
AT2G45210	AT2G45210	AT2G45210	Chr2:18641565-18642704	exov-l-crp	wild type	OK	9.07472	32.7048	-23.6301	down	1.83523	2.8043	5e-05	0.00254019	yes
AT5G48100	AT5G48100	AT5G48100	Chr5:19489326-19492744	exov-l-crp	wild type	OK	0.210618	23.8348	-23.6242	down	-4.66233	-3.90454	5e-05	0.00254019	yes
AT1G73750	AT1G73750	AT1G73750	Chr1:27736629-27739079	exov-l-crp	wild type	OK	15.3735	38.8769	-23.5034	down	2.08885	2.49688	0.00025	0.0103413	yes
AT5G44360	AT5G44360	AT5G44360	Chr5:17871923-17873698	exov-l-crp	wild type	OK	1.30091	24.8019	-23.501	down	inf	#NAME?	0.0001	0.00467261	yes
AT1G55020	AT1G55020	AT1G55020	Chr1:20525707-20530273	exov-l-crp	wild type	OK	7.13689	30.4764	-23.3395	down	1.56467	2.6464	5e-05	0.00254019	yes
AT3G43860	AT3G43860	AT3G43860	Chr3:15706993-15709789	exov-l-crp	wild type	OK	5.65709	28.951	-23.2939	down	-1.39833	-2.26017	0.0001	0.00467261	yes
AT5G65140	AT5G65140	AT5G65140	Chr5:26019587-26022222	exov-l-crp	wild type	OK	12.3199	35.5363	-23.2164	down	5.15621	4.71839	5e-05	0.00254019	yes
AT3G21500	AT3G21500	AT3G21500	Chr3:7573064-7576623	exov-l-crp	wild type	OK	2.51652	25.6608	-23.1443	down	2.1955	3.05748	5e-05	0.00254019	yes
AT3G05400	AT3G05400	AT3G05400	Chr3:1549585-1554176	exov-l-crp	wild type	OK	1.16376	24.3001	-23.1363	down	inf	#NAME?	5e-05	0.00254019	yes
AT3G62710	AT3G62710	AT3G62710	Chr3:23197657-23200635	exov-l-crp	wild type	OK	5.62883	28.6722	-23.0434	down	4.86952	3.43762	0.0014	0.0421821	yes
AT3G01329	AT3G01329	AT3G01329	Chr3:118872-119178	exov-l-crp	wild type	OK	0	22.8937	-22.8937	down	-1.5167	-2.59821	5e-05	0.00254019	yes
AT4G24260	AT4G24260	AT4G24260	Chr4:12577870-12580133	exov-l-crp	wild type	OK	3.40655	26.1546	-22.748	down	inf	#NAME?	5e-05	0.00254019	yes
AT2G15020	AT2G15020	AT2G15020	Chr2:6491433-6493352	exov-l-crp	wild type	OK	13.4059	36.1358	-22.7299	down	2.43525	2.22801	0.0015	0.0444771	yes
AT3G10910	AT3G10910	AT3G10910	Chr3:3412910-3414019	exov-l-crp	wild type	OK	3.33038	26.0018	-22.6714	down	2.47429	2.87503	5e-05	0.00254019	yes
AT3G61160	AT3G61160	AT3G61160	Chr3:22635880-22641237	exov-l-crp	wild type	OK	8.92496	31.4057	-22.4807	down	2.41569	2.4804	0.00035	0.0137007	yes
AT3G42640	AT3G42640	AT3G42640	Chr3:14724308-14728210	exov-l-crp	wild type	OK	8.16256	30.5859	-22.4233	down	2.24821	2.32474	0.0006	0.021389	yes
AT1G07400	AT1G07400	AT1G07400	Chr1:2274942-2275758	exov-l-crp	wild type	OK	8.82977	30.9839	-22.1541	down	inf	#NAME?	5e-05	0.00254019	yes
AT3G13390	AT3G13390	AT3G13390	Chr3:4351044-4353393	exov-l-crp	wild type	OK	4.43164	26.4877	-22.0561	down	2.14955	2.65623	0.00015	0.00668406	yes
AT1G35490	AT1G35490	AT1G35490	Chr1:13061637-13063450	exov-l-crp	wild type	OK	4.71205	26.48	-21.7679	down	inf	#NAME?	0.0003	0.0120102	yes
AT2G17723	AT2G17723	AT2G17723	Chr2:7700133-7700675	exov-l-crp	wild type	OK	0	21.5862	-21.5862	down	1.97319	2.82967	5e-05	0.00254019	yes
AT3G04943	AT3G04943	AT3G04943	Chr3:1368247-1368678	exov-l-crp	wild type	OK	0	21.5631	-21.5631	down	2.11691	2.96342	5e-05	0.00254019	yes
AT3G52720	AT3G52720	AT3G52720	Chr3:19538689-19541284	exov-l-crp	wild type	OK	3.63028	25.1479	-21.5176	down	3.70889	4.00145	5e-05	0.00254019	yes
AT2G39510	AT2G39510	AT2G39510	Chr2:16491142-16493151	exov-l-crp	wild type	OK	3.75193	24.9767	-21.2248	down	-1.33793	-2.22155	5e-05	0.00254019	yes
AT4G24040	AT4G24040	AT4G24040	Chr4:12488182-12491235	exov-l-crp	wild type	OK	9.74906	30.9704	-21.2213	down	2.28739	2.77461	5e-05	0.00254019	yes
AT5G15600	AT5G15600	AT5G15600	Chr5:5078199-5079091	exov-l-crp	wild type	OK	6.90021	28.065	-21.1648	down	inf	#NAME?	5e-05	0.00254019	yes
AT1G72580	AT1G72580	AT1G72580	Chr1:27334075-27334771	exov-l-crp	wild type	OK	0	21.1232	-21.1232	down	inf	#NAME?	5e-05	0.00254019	yes
AT5G40020	AT5G40020	AT5G40020	Chr5:16022752-16024316	exov-l-crp	wild type	OK	6.57084	27.5751	-21.0043	down	#NAME?	#NAME?	5e-05	0.00254019	yes
AT1G61810	AT1G61810	AT1G61810	Chr1:22830014-22834728	exov-l-crp	wild type	OK	1.35094	22.1765	-20.8256	down	5.68468	7.02149	5e-05	0.00254019	yes
AT5G50830	AT5G50830	AT5G50830	Chr5:20683278-20684855	exov-l-crp	wild type	OK	3.77665	24.5455	-20.7689	down	-1.11981	-1.86165	0.0011	0.0349346	yes
AT5G54510	AT5G54510	AT5G54510	Chr5:22131092-22133678	exov-l-crp	wild type	OK	7.73189	28.4951	-20.7632	down	inf	#NAME?	0.0002	0.0085116	yes
AT3G16895	AT3G16895	AT3G16895	Chr3:5770867-5771544	exov-l-crp	wild type	OK	0	20.6451	-20.6451	down	2.66079	2.65954	5e-05	0.00254019	yes
AT2G44540	AT2G44540	AT2G44540	Chr2:18386218-18388110	exov-l-crp	wild type	OK	0.675726	21.0453	-20.3696	down	2.83669	2.51873	0.0002	0.0085116	yes
AT2G15325	AT2G15325	AT2G15325	Chr2:6669653-6670381	exov-l-crp	wild type	OK	0	20.2065	-20.2065	down	1.1668	1.86631	0.0016	0.0471558	yes
AT5G15950	AT5G15950	AT5G15950	Chr5:5205868-5208036	exov-l-crp	wild type	OK	8.17574	28.3019	-20.1262	down	1.23676	1.97298	0.00065	0.0228126	yes
AT3G21420	AT3G21420	AT3G21420	Chr3:7541476-7543518	exov-l-crp	wild type	OK	6.8593	26.8953	-20.036	down	1.28455	1.87192	0.00055	0.0198632	yes
AT2G03090	AT2G03090	AT2G03090	Chr2:916853-918643	exov-l-crp	wild type	OK	10.0946	30.1278	-20.0332	down	1.93864	1.92742	0.001	0.0322429	yes
AT2G27180	AT2G27180	AT2G27180	Chr2:11620232-11621174	exov-l-crp	wild type	OK	5.333	25.3368	-20.0038	down	inf	#NAME?	5e-05	0.00254019	yes
AT3G43960	AT3G43960	AT3G43960	Chr3:15774054-15775657	exov-l-crp	wild type	OK	3.37291	23.2139	-19.841	down	1.30997	2.2745	5e-05	0.00254019	yes
AT5G51480	AT5G51480	AT5G51480	Chr5:20910243-20913451	exov-l-crp	wild type	OK	2.18865	21.8835	-19.6949	down	2.5032	2.6056	0.0001	0.00467261	yes
AT1G32280	AT1G32280	AT1G32280	Chr1:11646219-11646816	exov-l-crp	wild type	OK	0	19.4888	-19.4888	down	2.30155	1.82511	0.001	0.0322429	yes
AT3G12880	AT3G12880	AT3G12880	Chr3:4095534-4096236	exov-l-crp	wild type	OK	0	19.3562	-19.3562	down	-1.16381	-1.88409	0.00165	0.0483599	yes
AT1G27045	AT1G27045	AT1G27045	Chr1:9391608-9393019	exov-l-crp	wild type	OK	4.02966	23.2528	-19.2231	down	2.50398	2.1971	0.0017	0.0494825	yes
AT3G21230	AT3G21230	AT3G21230	Chr3:7448039-7452000	exov-l-crp	wild type	OK	11.2659	30.3924	-19.1265	down	-1.47419	-2.04719	0.0005	0.0183605	yes
AT4G03320	AT4G03320	AT4G03320	Chr4:1464466-1466165	exov-l-crp	wild type	OK	7.92106	26.9667	-19.0456	down	1.36819	1.9048	0.00145	0.0433592	yes
AT1G76550	AT1G76550	AT1G76550	Chr1:28722701-28727006	exov-l-crp	wild type	OK	13.8694	32.8404	-18.971	down	inf	#NAME?	5e-05	0.00254019	yes
AT1G19450	AT1G19450	AT1G19450	Chr1:6731433-6734882	exov-l-crp	wild type	OK	9.80213	28.5488	-18.7467	down	1.19943	1.83531	0.001	0.0322429	yes
AT5G63140	AT5G63140	AT5G63140	Chr5:25328118-25329799	exov-l-crp	wild type	OK	4.35227	23.0887	-18.7364	down	inf	#NAME?	5e-05	0.00254019	yes
AT5G45900	AT5G45900	AT5G45900	Chr5:18615221-18618560	exov-l-crp	wild type	OK	10.3221	28.9415	-18.6194	down	inf	#NAME?	5e-05	0.00254019	yes
AT5G05030	AT5G05030	AT5G05030	Chr5:1484176-1486065	exov-l-crp	wild type	OK	0	18.5292	-18.5292	down	1.78504	3.02005	5e-05	0.00254019	yes
AT3G25260	AT3G25260	AT3G25260	Chr3:9199437-9202000	exov-l-crp	wild type	OK	0.419239	18.7431	-18.3239	down	1.73923	2.30709	0.0001	0.00467261	yes
AT4G30140	AT4G30140	AT4G30140	Chr4:14738386-14740676	exov-l-crp	wild type	OK	2.94977	21.2675	-18.3177	down	3.73518	4.64132	5e-05	0.00254019	yes
AT5G46240	AT5G46240	AT5G46240	Chr5:18743565-18746730	exov-l-crp	wild type	OK	8.41074	26.5935	-18.1828	down	1.55842	2.17834	0.00045	0.016896	yes
AT2G33775	AT2G33775	AT2G33775	Chr2:14288424-14289225	exov-l-crp	wild type	OK	3.87499	21.9808	-18.1058	down	1.25404	2.01146	0.0008	0.0270161	yes
AT5G24860	AT5G24860	AT5G24860	Chr5:8541777-8542449	exov-l-crp	wild type	OK	4.04584	22.1294	-18.0836	down	2.68928	2.6867	5e-05	0.00254019	yes
AT1G69940	AT1G69940	AT1G69940	Chr1:26343368-26345058	exov-l-crp	wild type	OK	1.23994	19.2193	-17.9794	down	2.12546	2.11861	0.0004	0.0152809	yes
AT4G22680	AT4G22680	AT4G22680	Chr4:11922339-11924216	exov-l-crp	wild type	OK	2.24947	20.156	-17.9065	down	-1.45161	-2.36773	0.0001	0.00467261	yes
AT1G26930	AT1G26930	AT1G26930	Chr1:9336056-9337786	exov-l-crp	wild type	OK	3.49997	21.3971	-17.8971	down	inf	#NAME?	5e-05	0.00254019	yes
AT5G50090	AT5G50090	AT5G50090	Chr5:20369850-20371094	exov-l-crp	wild type	OK	2.79485	20.6285	-17.8336	down	-2.08712	-2.11725	0.00075	0.0257107	yes
AT2G02780	AT2G02780	AT2G02780	Chr2:781846-784646	exov-l-crp	wild type	OK	8.03827	25.8657	-17.8274	down	2.73488	2.91348	0.00015	0.00668406	yes
AT2G26850	AT2G26850	AT2G26850	Chr2:11449268-11451239	exov-l-crp	wild type	OK	4.10893	21.9242	-17.8153	down	inf	#NAME?	5e-05	0.00254019	yes
AT4G32000	AT4G32000	AT4G32000	Chr4:15473970-15476685	exov-l-crp	wild type	OK	9.13297	26.923	-17.79	down	1.34308	1.88691	0.001	0.0322429	yes
AT5G24910	AT5G24910	AT5G24910	Chr5:8567580-8570358	exov-l-crp	wild type	OK	0.501772	18.2321	-17.7303	down	2.55132	2.12061	0.0014	0.0421821	yes
AT2G45580	AT2G45580	AT2G45580	Chr2:18782324-18784347	exov-l-crp	wild type	OK	1.80926	19.5166	-17.7073	down	inf	#NAME?	5e-05	0.00254019	yes
AT1G78820	AT1G78820	AT1G78820	Chr1:29634123-29635813	exov-l-crp	wild type	OK	7.51993	25.22	-17.7001	down	3.66284	3.80792	5e-05	0.00254019	yes
AT5G50915	AT5G50915	AT5G50915	Chr5:20710208-20712315	exov-l-crp	wild type	OK	7.26838	24.8878	-17.6194	down	1.87452	2.29185	5e-05	0.00254019	yes
AT1G01980	AT1G01980	AT1G01980	Chr1:340171-341999	exov-l-crp	wild type	OK	3.92671	21.507	-17.5803	down	-1.82112	-2.47568	0.0003	0.0120102	yes
AT1G49490	AT1G49490	AT1G49490	Chr1:18317562-18320106	exov-l-crp	wild type	OK	4.44285	21.8953	-17.4524	down	-1.5414	-2.37025	0.00035	0.0137007	yes
AT4G02280	AT4G02280	AT4G02280	Chr4:994926-998967	exov-l-crp	wild type	OK	11.2128	28.5512	-17.3384	down	1.50682	2.16953	0.00025	0.0103413	yes
AT1G03170	AT1G03170	AT1G03170	Chr1:769631-770684	exov-l-crp	wild type	OK	5.99485	23.3085	-17.3136	down	-1.16831	-1.97449	0.00055	0.0198632	yes
AT3G13540	AT3G13540	AT3G13540	Chr3:4420172-4421701	exov-l-crp	wild type	OK	2.12608	19.4305	-17.3044	down	2.15196	2.15962	0.00115	0.0362144	yes
AT3G17155	AT3G17155	AT3G17155	Chr3:5850743-5851397	exov-l-crp	wild type	OK	0	17.1329	-17.1329	down	3.19405	3.0841	0.00015	0.00668406	yes
AT4G32100	AT4G32100	AT4G32100	Chr4:15511756-15512218	exov-l-crp	wild type	OK	0	16.7998	-16.7998	down	inf	#NAME?	5e-05	0.00254019	yes
AT1G58122	AT1G58122	AT1G58122	Chr1:21520400-21522457	exov-l-crp	wild type	OK	3.39588	20.1175	-16.7216	down	-1.38457	-2.3987	5e-05	0.00254019	yes
AT2G34810	AT2G34810	AT2G34810	Chr2:14685255-14687062	exov-l-crp	wild type	OK	12.8043	29.4049	-16.6006	down	-2.98362	-3.93081	5e-05	0.00254019	yes
AT2G23360	AT2G23360	AT2G23360	Chr2:9948902-9952845	exov-l-crp	wild type	OK	11.0079	27.5897	-16.5818	down	1.39307	2.30416	0.00025	0.0103413	yes
AT1G34580	AT1G34580	AT1G34580	Chr1:12660550-12663870	exov-l-crp	wild type	OK	1.4555	18.0316	-16.5761	down	1.88067	2.1384	0.0007	0.0242455	yes
AT3G19020	AT3G19020	AT3G19020	Chr3:6558972-6562119	exov-l-crp	wild type	OK	7.18037	23.7361	-16.5557	down	inf	#NAME?	5e-05	0.00254019	yes
AT1G17020	AT1G17020	AT1G17020	Chr1:5820205-5822013	exov-l-crp	wild type	OK	7.54122	24.0813	-16.5401	down	2.9389	2.53542	0.0002	0.0085116	yes
AT1G36340	AT1G36340	AT1G36340	Chr1:13683662-13684952	exov-l-crp	wild type	OK	0	16.5014	-16.5014	down	2.67143	2.46431	0.0009	0.0297131	yes
AT4G01430	AT4G01430	AT4G01430	Chr4:585597-588029	exov-l-crp	wild type	OK	5.85234	22.28	-16.4277	down	4.96092	3.53143	5e-05	0.00254019	yes
AT2G26450	AT2G26450	AT2G26450	Chr2:11251119-11253612	exov-l-crp	wild type	OK	3.58289	19.9099	-16.327	down	-1.20344	-2.13511	0.0004	0.0152809	yes
AT4G17480	AT4G17480	AT4G17480	Chr4:9745005-9746966	exov-l-crp	wild type	OK	3.26173	19.4764	-16.2147	down	-2.2936	-3.55598	5e-05	0.00254019	yes
AT3G27321	AT3G27321	AT3G27321	Chr3:10092858-10093129	exov-l-crp	wild type	OK	0	16.1767	-16.1767	down	1.84958	2.30758	0.0003	0.0120102	yes
AT5G23530	AT5G23530	AT5G23530	Chr5:7932965-7934436	exov-l-crp	wild type	OK	7.29482	23.4561	-16.1613	down	2.31017	2.86484	5e-05	0.00254019	yes
AT3G54320	AT3G54320	AT3G54320	Chr3:20114683-20118639	exov-l-crp	wild type	OK	6.48829	22.6058	-16.1175	down	1.38519	2.17643	5e-05	0.00254019	yes
AT1G10640	AT1G10640	AT1G10640	Chr1:3515364-3517888	exov-l-crp	wild type	OK	7.81237	23.9019	-16.0895	down	3.33525	3.11121	0.00015	0.00668406	yes
AT3G57160	AT3G57160	AT3G57160	Chr3:21157609-21158816	exov-l-crp	wild type	OK	3.19325	19.1818	-15.9886	down	3.43123	3.05579	5e-05	0.00254019	yes
AT5G20390	AT5G20390	AT5G20390	Chr5:6892830-6894195	exov-l-crp	wild type	OK	4.41457	20.3408	-15.9262	down	2.42356	1.9468	0.00135	0.0409478	yes
AT5G28690	AT5G28690	AT5G28690	Chr5:10722737-10724091	exov-l-crp	wild type	OK	3.77603	19.6909	-15.9149	down	2.24306	2.52039	0.00015	0.00668406	yes
AT2G43120	AT2G43120	AT2G43120	Chr2:17927263-17928984	exov-l-crp	wild type	OK	5.92793	21.8294	-15.9015	down	-1.39238	-2.27503	0.0003	0.0120102	yes
AT2G41990	AT2G41990	AT2G41990	Chr2:17527256-17528937	exov-l-crp	wild type	OK	1.92879	17.6518	-15.723	down	-1.32539	-1.88468	0.0013	0.0396397	yes
AT3G20750	AT3G20750	AT3G20750	Chr3:7254738-7256140	exov-l-crp	wild type	OK	0	15.6829	-15.6829	down	1.68703	2.28239	0.0003	0.0120102	yes
AT1G60960	AT1G60960	AT1G60960	Chr1:22445309-22447214	exov-l-crp	wild type	OK	6.91114	22.5706	-15.6595	down	4.32103	2.97876	0.00125	0.0385036	yes
AT3G01327	AT3G01327	AT3G01327	Chr3:116230-116548	exov-l-crp	wild type	OK	0	15.6572	-15.6572	down	6.03684	5.46566	5e-05	0.00254019	yes
AT1G66120	AT1G66120	AT1G66120	Chr1:24612619-24614805	exov-l-crp	wild type	OK	2.65055	18.2642	-15.6136	down	2.46541	3.29372	5e-05	0.00254019	yes
AT5G04530	AT5G04530	AT5G04530	Chr5:1291821-1293688	exov-l-crp	wild type	OK	2.15896	17.7675	-15.6085	down	2.51518	3.15769	5e-05	0.00254019	yes
AT5G21150	AT5G21150	AT5G21150	Chr5:7192238-7198324	exov-l-crp	wild type	OK	4.90369	20.3693	-15.4656	down	2.42509	3.00533	5e-05	0.00254019	yes
AT1G04660	AT1G04660	AT1G04660	Chr1:1300485-1301773	exov-l-crp	wild type	OK	1.53339	16.9727	-15.4393	down	3.56241	3.98642	5e-05	0.00254019	yes
AT2G21260	AT2G21260	AT2G21260	Chr2:9105582-9107380	exov-l-crp	wild type	OK	1.35974	16.7772	-15.4175	down	2.71608	2.39006	0.0004	0.0152809	yes
AT4G15050	AT4G15050	AT4G15050	Chr4:8588547-8590345	exov-l-crp	wild type	OK	0	15.3617	-15.3617	down	2.55075	2.9601	5e-05	0.00254019	yes
AT5G47150	AT5G47150	AT5G47150	Chr5:19150044-19151793	exov-l-crp	wild type	OK	0.700747	15.8757	-15.175	down	2.45144	3.0011	5e-05	0.00254019	yes
AT4G30110	AT4G30110	AT4G30110	Chr4:14720240-14724584	exov-l-crp	wild type	OK	6.11022	21.2298	-15.1196	down	-1.38745	-2.19511	0.0006	0.021389	yes
AT5G48650	AT5G48650	AT5G48650	Chr5:19726732-19729654	exov-l-crp	wild type	OK	2.19927	17.2713	-15.072	down	inf	#NAME?	5e-05	0.00254019	yes
AT1G12010	AT1G12010	AT1G12010	Chr1:4056206-4057933	exov-l-crp	wild type	OK	1.25727	16.3025	-15.0452	down	inf	#NAME?	5e-05	0.00254019	yes
AT1G78950	AT1G78950	AT1G78950	Chr1:29684431-29688673	exov-l-crp	wild type	OK	1.75732	16.763	-15.0057	down	inf	#NAME?	5e-05	0.00254019	yes
AT5G04200	AT5G04200	AT5G04200	Chr5:1153789-1155040	exov-l-crp	wild type	OK	7.40835	22.3396	-14.9313	down	2.41426	3.12104	5e-05	0.00254019	yes
AT2G07040	AT2G07040	AT2G07040	Chr2:2916537-2918942	exov-l-crp	wild type	OK	3.32728	18.2153	-14.888	down	2.49342	3.2403	5e-05	0.00254019	yes
AT5G15000	AT5G15000	AT5G15000	Chr5:4854874-4855171	exov-l-crp	wild type	OK	0	14.6987	-14.6987	down	inf	#NAME?	5e-05	0.00254019	yes
AT5G02890	AT5G02890	AT5G02890	Chr5:670064-671471	exov-l-crp	wild type	OK	5.19724	19.8447	-14.6475	down	2.40356	2.35772	0.00085	0.0283277	yes
AT1G77760	AT1G77760	AT1G77760	Chr1:29235802-29239445	exov-l-crp	wild type	OK	3.42406	18.0275	-14.6034	down	2.475	2.64631	0.0002	0.0085116	yes
AT2G13810	AT2G13810	AT2G13810	Chr2:5768445-5772259	exov-l-crp	wild type	OK	0.478321	14.9753	-14.497	down	2.67066	2.31106	0.0006	0.021389	yes
AT4G15160	AT4G15160	AT4G15160	Chr4:8646149-8647252	exov-l-crp	wild type	OK	2.15333	16.6494	-14.4961	down	inf	#NAME?	0.0002	0.0085116	yes
AT3G54800	AT3G54800	AT3G54800	Chr3:20286083-20290077	exov-l-crp	wild type	OK	3.22732	17.6481	-14.4208	down	inf	#NAME?	0.0013	0.0396397	yes
AT1G20070	AT1G20070	AT1G20070	Chr1:6956520-6959123	exov-l-crp	wild type	OK	5.24819	19.5875	-14.3393	down	inf	#NAME?	5e-05	0.00254019	yes
AT4G39610	AT4G39610	AT4G39610	Chr4:18393569-18394745	exov-l-crp	wild type	OK	4.41402	18.683	-14.269	down	1.37586	1.9141	0.0007	0.0242455	yes
AT1G05580	AT1G05580	AT1G05580	Chr1:1665432-1668904	exov-l-crp	wild type	OK	3.26142	17.4312	-14.1698	down	-1.53303	-2.31585	5e-05	0.00254019	yes
AT5G07680	AT5G07680	AT5G07680	Chr5:2435874-2437499	exov-l-crp	wild type	OK	4.1212	18.1938	-14.0726	down	-2.73862	-2.16412	0.0003	0.0120102	yes
AT2G45570	AT2G45570	AT2G45570	Chr2:18779792-18781958	exov-l-crp	wild type	OK	1.53563	15.4988	-13.9632	down	inf	#NAME?	0.0001	0.00467261	yes
AT5G12960	AT5G12960	AT5G12960	Chr5:4097700-4101668	exov-l-crp	wild type	OK	2.54154	16.4631	-13.9216	down	2.05173	2.13829	0.00145	0.0433592	yes
AT2G46210	AT2G46210	AT2G46210	Chr2:18977343-18979001	exov-l-crp	wild type	OK	3.71323	17.5784	-13.8652	down	4.3841	3.96437	5e-05	0.00254019	yes
AT4G33970	AT4G33970	AT4G33970	Chr4:16279794-16281894	exov-l-crp	wild type	OK	3.54752	17.3801	-13.8326	down	2.5709	2.27953	0.0017	0.0494825	yes
AT2G25700	AT2G25700	AT2G25700	Chr2:10948746-10949626	exov-l-crp	wild type	OK	0.488787	14.2887	-13.7999	down	2.41589	3.17586	5e-05	0.00254019	yes
AT1G24212	AT1G24212	AT1G24212	Chr1:8575875-8576245	exov-l-crp	wild type	OK	0	13.7809	-13.7809	down	-1.35265	-2.37565	0.0001	0.00467261	yes
AT3G05600	AT3G05600	AT3G05600	Chr3:1623243-1624763	exov-l-crp	wild type	OK	2.75231	16.3537	-13.6014	down	-2.29984	-3.10163	5e-05	0.00254019	yes
AT2G26320	AT2G26320	AT2G26320	Chr2:11205388-11206287	exov-l-crp	wild type	OK	0	13.5948	-13.5948	down	#NAME?	#NAME?	5e-05	0.00254019	yes
AT1G68110	AT1G68110	AT1G68110	Chr1:25524717-25526150	exov-l-crp	wild type	OK	2.36734	15.9359	-13.5686	down	inf	#NAME?	5e-05	0.00254019	yes
AT1G13970	AT1G13970	AT1G13970	Chr1:4779522-4782542	exov-l-crp	wild type	OK	5.6877	19.201	-13.5133	down	1.21234	1.88244	0.00105	0.0336498	yes
AT1G67775	AT1G67775	AT1G67775	Chr1:25411311-25411696	exov-l-crp	wild type	OK	0	13.3632	-13.3632	down	2.47754	3.20578	5e-05	0.00254019	yes
AT1G79900	AT1G79900	AT1G79900	Chr1:30052296-30053936	exov-l-crp	wild type	OK	3.7141	16.9399	-13.2258	down	3.8582	3.82927	5e-05	0.00254019	yes
AT3G17060	AT3G17060	AT3G17060	Chr3:5816671-5818498	exov-l-crp	wild type	OK	2.06097	15.255	-13.194	down	inf	#NAME?	5e-05	0.00254019	yes
AT3G62610	AT3G62610	AT3G62610	Chr3:23154757-23156585	exov-l-crp	wild type	OK	2.95236	16.1393	-13.1869	down	3.36622	3.41095	5e-05	0.00254019	yes
AT1G63300	AT1G63300	AT1G63300	Chr1:23482192-23486220	exov-l-crp	wild type	OK	5.55324	18.7097	-13.1565	down	2.46321	2.06936	0.0006	0.021389	yes
AT3G47420	AT3G47420	AT3G47420	Chr3:17472341-17475258	exov-l-crp	wild type	OK	8.71413	21.8527	-13.1386	down	-4.69922	-3.04986	0.00095	0.030993	yes
AT1G28270	AT1G28270	AT1G28270	Chr1:9883037-9883870	exov-l-crp	wild type	OK	2.81886	15.8052	-12.9863	down	inf	#NAME?	0.00085	0.0283277	yes
AT5G22940	AT5G22940	AT5G22940	Chr5:7676937-7679179	exov-l-crp	wild type	OK	5.34693	18.2644	-12.9175	down	3.19469	3.69253	5e-05	0.00254019	yes
AT2G20160	AT2G20160	AT2G20160	Chr2:8699671-8700124	exov-l-crp	wild type	OK	0	12.8018	-12.8018	down	2.7719	3.29996	5e-05	0.00254019	yes
AT1G02220	AT1G02220	AT1G02220	Chr1:428813-430647	exov-l-crp	wild type	OK	4.81272	17.609	-12.7963	down	-1.65111	-2.49488	5e-05	0.00254019	yes
AT3G28810	AT3G28810	AT3G28810	Chr3:10822470-10823941	exov-l-crp	wild type	OK	3.30277	16.0273	-12.7245	down	inf	#NAME?	5e-05	0.00254019	yes
AT3G21830	AT3G21830	AT3G21830	Chr3:7693480-7693939	exov-l-crp	wild type	OK	0	12.6692	-12.6692	down	2.96486	3.07376	5e-05	0.00254019	yes
AT2G19970	AT2G19970	AT2G19970	Chr2:8623729-8624476	exov-l-crp	wild type	OK	0.784424	13.3836	-12.5992	down	inf	#NAME?	5e-05	0.00254019	yes
AT3G02970	AT3G02970	AT3G02970	Chr3:669102-670541	exov-l-crp	wild type	OK	2.33097	14.8418	-12.5108	down	1.75972	2.55443	0.0001	0.00467261	yes
AT2G20465	AT2G20465	AT2G20465	Chr2:8825052-8825544	exov-l-crp	wild type	OK	0	12.5086	-12.5086	down	1.43879	2.40293	5e-05	0.00254019	yes
AT2G05335	AT2G05335	AT2G05335	Chr2:1942556-1943042	exov-l-crp	wild type	OK	0	12.472	-12.472	down	inf	#NAME?	5e-05	0.00254019	yes
AT2G34700	AT2G34700	AT2G34700	Chr2:14634133-14635627	exov-l-crp	wild type	OK	0	12.3635	-12.3635	down	#NAME?	#NAME?	5e-05	0.00254019	yes
AT1G04540	AT1G04540	AT1G04540	Chr1:1237255-1239061	exov-l-crp	wild type	OK	7.8194	20.1787	-12.3593	down	2.45798	1.98146	0.0013	0.0396397	yes
AT3G20580	AT3G20580	AT3G20580	Chr3:7187855-7190562	exov-l-crp	wild type	OK	2.6369	14.9175	-12.2806	down	2.57941	2.90621	0.0001	0.00467261	yes
AT4G16640	AT4G16640	AT4G16640	Chr4:9367247-9368775	exov-l-crp	wild type	OK	1.8021	14.0666	-12.2645	down	2.49742	2.93078	5e-05	0.00254019	yes
AT5G20710	AT5G20710	AT5G20710	Chr5:7010521-7014249	exov-l-crp	wild type	OK	1.88882	14.0758	-12.187	down	3.19205	2.68445	0.00015	0.00668406	yes
AT4G38700	AT4G38700	AT4G38700	Chr4:18076458-18077177	exov-l-crp	wild type	OK	2.28472	14.2011	-11.9164	down	3.28012	2.86433	0.00015	0.00668406	yes
AT1G26797	AT1G26797	AT1G26797	Chr1:9280954-9281560	exov-l-crp	wild type	OK	0	11.8983	-11.8983	down	3.77207	3.76665	5e-05	0.00254019	yes
AT1G04580	AT1G04580	AT1G04580	Chr1:1252121-1257510	exov-l-crp	wild type	OK	0.253611	11.8208	-11.5672	down	-4.50707	-5.43822	5e-05	0.00254019	yes
AT1G11080	AT1G11080	AT1G11080	Chr1:3694671-3698013	exov-l-crp	wild type	OK	2.78682	14.2523	-11.4655	down	-1.89153	-3.05224	5e-05	0.00254019	yes
AT2G25685	AT2G25685	AT2G25685	Chr2:10937677-10938081	exov-l-crp	wild type	OK	0	11.3149	-11.3149	down	inf	#NAME?	0.0001	0.00467261	yes
AT5G13820	AT5G13820	AT5G13820	Chr5:4460893-4464666	exov-l-crp	wild type	OK	6.65151	17.8859	-11.2344	down	3.49663	3.55612	0.0001	0.00467261	yes
AT2G31500	AT2G31500	AT2G31500	Chr2:13413763-13416536	exov-l-crp	wild type	OK	2.08515	13.1861	-11.1009	down	1.83705	2.75269	5e-05	0.00254019	yes
AT2G40850	AT2G40850	AT2G40850	Chr2:17051122-17053292	exov-l-crp	wild type	OK	4.14721	15.207	-11.0598	down	1.09218	1.93189	0.00065	0.0228126	yes
AT1G20190	AT1G20190	AT1G20190	Chr1:6998488-6999817	exov-l-crp	wild type	OK	3.92784	14.9816	-11.0538	down	2.17628	2.78486	5e-05	0.00254019	yes
AT1G53285	AT1G53285	AT1G53285	Chr1:19869559-19870095	exov-l-crp	wild type	OK	0	11.0426	-11.0426	down	-1.63771	-2.2696	0.00025	0.0103413	yes
AT2G46720	AT2G46720	AT2G46720	Chr2:19197382-19200221	exov-l-crp	wild type	OK	4.9413	15.9107	-10.9694	down	-2.63	-3.46153	5e-05	0.00254019	yes
AT1G67290	AT1G67290	AT1G67290	Chr1:25191020-25193237	exov-l-crp	wild type	OK	0.954367	11.8609	-10.9065	down	#NAME?	#NAME?	5e-05	0.00254019	yes
AT1G30220	AT1G30220	AT1G30220	Chr1:10632820-10635471	exov-l-crp	wild type	OK	2.75921	13.6295	-10.8703	down	inf	#NAME?	5e-05	0.00254019	yes
AT3G17980	AT3G17980	AT3G17980	Chr3:6152120-6153434	exov-l-crp	wild type	OK	2.32848	13.1937	-10.8652	down	2.88788	2.58816	0.0004	0.0152809	yes
AT2G36710	AT2G36710	AT2G36710	Chr2:15389465-15391251	exov-l-crp	wild type	OK	0	10.8409	-10.8409	down	inf	#NAME?	5e-05	0.00254019	yes
AT5G17330	AT5G17330	AT5G17330	Chr5:5711011-5715075	exov-l-crp	wild type	OK	3.44774	14.2643	-10.8166	down	inf	#NAME?	5e-05	0.00254019	yes
AT1G01453	AT1G01453	AT1G01453	Chr1:166588-167842	exov-l-crp	wild type	OK	1.34543	12.0554	-10.71	down	4.05191	3.11808	5e-05	0.00254019	yes
AT1G71890	AT1G71890	AT1G71890	Chr1:27058438-27060785	exov-l-crp	wild type	OK	0.624201	11.2851	-10.6609	down	2.50238	2.12971	0.00135	0.0409479	yes
AT2G44450	AT2G44450	AT2G44450	Chr2:18340920-18343849	exov-l-crp	wild type	OK	1.98141	12.6227	-10.6413	down	-1.78821	-2.72249	5e-05	0.00254019	yes
AT3G02810	AT3G02810	AT3G02810	Chr3:608459-610985	exov-l-crp	wild type	OK	2.33293	12.9703	-10.6374	down	inf	#NAME?	5e-05	0.00254019	yes
AT4G13380	AT4G13380	AT4G13380	Chr4:7781781-7782553	exov-l-crp	wild type	OK	0	10.5799	-10.5799	down	1.72495	2.60265	5e-05	0.00254019	yes
AT3G55710	AT3G55710	AT3G55710	Chr3:20673846-20675946	exov-l-crp	wild type	OK	4.51036	15.0435	-10.5331	down	2.49246	2.02299	0.00115	0.0362144	yes
AT1G55570	AT1G55570	AT1G55570	Chr1:20757766-20760076	exov-l-crp	wild type	OK	1.82723	12.3319	-10.5047	down	1.39626	2.15946	0.00035	0.0137007	yes
AT1G11190	AT1G11190	AT1G11190	Chr1:3750065-3752780	exov-l-crp	wild type	OK	2.87232	13.3202	-10.4479	down	1.90867	2.4318	0.00025	0.0103413	yes
AT2G23170	AT2G23170	AT2G23170	Chr2:9863854-9866562	exov-l-crp	wild type	OK	4.07932	14.4829	-10.4036	down	2.56901	2.3196	0.0015	0.0444771	yes
AT1G70720	AT1G70720	AT1G70720	Chr1:26666407-26667204	exov-l-crp	wild type	OK	0.660415	10.9959	-10.3355	down	2.59662	3.018	5e-05	0.00254019	yes
AT1G09790	AT1G09790	AT1G09790	Chr1:3168481-3170819	exov-l-crp	wild type	OK	0.557331	10.8366	-10.2793	down	3.1602	3.59444	5e-05	0.00254019	yes
AT4G12400	AT4G12400	AT4G12400	Chr4:7338658-7341363	exov-l-crp	wild type	OK	4.17435	14.4177	-10.2433	down	2.50009	2.52546	0.0004	0.0152809	yes
AT2G33460	AT2G33460	AT2G33460	Chr2:14174589-14175838	exov-l-crp	wild type	OK	2.60186	12.8269	-10.225	down	inf	#NAME?	5e-05	0.00254019	yes
AT3G48290	AT3G48290	AT3G48290	Chr3:17882555-17884270	exov-l-crp	wild type	OK	0.68444	10.9042	-10.2198	down	2.66419	2.29826	0.00095	0.030993	yes
AT3G50620	AT3G50620	AT3G50620	Chr3:18784694-18786914	exov-l-crp	wild type	OK	3.92251	14.1387	-10.2162	down	1.43175	2.19753	0.0002	0.0085116	yes
AT2G27880	AT2G27880	AT2G27880	Chr2:11871487-11876894	exov-l-crp	wild type	OK	2.94181	13.0525	-10.1107	down	2.0169	2.84983	5e-05	0.00254019	yes
AT2G23900	AT2G23900	AT2G23900	Chr2:10174514-10176626	exov-l-crp	wild type	OK	2.88159	12.9667	-10.0851	down	inf	#NAME?	5e-05	0.00254019	yes
AT1G15310	AT1G15310	AT1G15310	Chr1:5269018-5272058	exov-l-crp	wild type	OK	3.19934	13.1671	-9.96776	down	1.97122	2.48096	0.0003	0.0120102	yes
AT1G71770	AT1G71770	AT1G71770	Chr1:26989349-26994259	exov-l-crp	wild type	OK	0.98428	10.8118	-9.82752	down	3.35007	3.74907	5e-05	0.00254019	yes
AT5G50260	AT5G50260	AT5G50260	Chr5:20455316-20457029	exov-l-crp	wild type	OK	1.25333	11.0131	-9.75977	down	2.79308	3.26853	5e-05	0.00254019	yes
AT5G12000	AT5G12000	AT5G12000	Chr5:3873905-3876914	exov-l-crp	wild type	OK	2.40152	12.0415	-9.63998	down	inf	#NAME?	5e-05	0.00254019	yes
AT5G15110	AT5G15110	AT5G15110	Chr5:4895749-4897682	exov-l-crp	wild type	OK	1.50806	11.1409	-9.63284	down	inf	#NAME?	5e-05	0.00254019	yes
AT2G13350	AT2G13350	AT2G13350	Chr2:5536391-5537881	exov-l-crp	wild type	OK	1.84798	11.4251	-9.57712	down	-1.61483	-2.54628	5e-05	0.00254019	yes
AT3G45248	AT3G45248	AT3G45248	Chr3:16581928-16582273	exov-l-crp	wild type	OK	0	9.4894	-9.4894	down	-1.48625	-1.89635	0.0013	0.0396397	yes
AT1G28650	AT1G28650	AT1G28650	Chr1:10069364-10071082	exov-l-crp	wild type	OK	0	9.45204	-9.45204	down	1.97488	1.91857	0.0009	0.0297131	yes
AT2G38750	AT2G38750	AT2G38750	Chr2:16196264-16198491	exov-l-crp	wild type	OK	2.78159	12.1373	-9.35571	down	1.70341	2.36673	0.00025	0.0103413	yes
AT3G51080	AT3G51080	AT3G51080	Chr3:18973212-18974892	exov-l-crp	wild type	OK	3.10731	12.3585	-9.25119	down	-1.79815	-2.76579	5e-05	0.00254019	yes
AT1G48260	AT1G48260	AT1G48260	Chr1:17813975-17817283	exov-l-crp	wild type	OK	1.00767	10.2559	-9.24823	down	1.28227	2.05651	0.00065	0.0228126	yes
AT3G48300	AT3G48300	AT3G48300	Chr3:17885523-17887118	exov-l-crp	wild type	OK	0.256861	9.48308	-9.22622	down	1.88302	2.50333	5e-05	0.00254019	yes
AT4G36490	AT4G36490	AT4G36490	Chr4:17221995-17225016	exov-l-crp	wild type	OK	1.44321	10.6615	-9.21829	down	#NAME?	#NAME?	5e-05	0.00254019	yes
AT5G18910	AT5G18910	AT5G18910	Chr5:6306827-6309419	exov-l-crp	wild type	OK	1.56434	10.7668	-9.20246	down	-1.77329	-2.1886	0.0005	0.0183605	yes
AT1G28130	AT1G28130	AT1G28130	Chr1:9825285-9828067	exov-l-crp	wild type	OK	2.43608	11.6106	-9.17452	down	inf	#NAME?	5e-05	0.00254019	yes
AT3G04960	AT3G04960	AT3G04960	Chr3:1373687-1375892	exov-l-crp	wild type	OK	2.91299	12.0773	-9.16431	down	inf	#NAME?	5e-05	0.00254019	yes
AT1G05490	AT1G05490	AT1G05490	Chr1:1618601-1623452	exov-l-crp	wild type	OK	2.38653	11.5119	-9.12537	down	3.39867	5.2018	0.0008	0.0270161	yes
AT3G27330	AT3G27330	AT3G27330	Chr3:10116949-10120645	exov-l-crp	wild type	OK	2.2603	11.3514	-9.0911	down	2.58246	2.19642	0.0008	0.0270161	yes
AT2G44240	AT2G44240	AT2G44240	Chr2:18289823-18292345	exov-l-crp	wild type	OK	1.36296	10.4515	-9.08854	down	5.48244	4.01928	0.00025	0.0103413	yes
AT4G32500	AT4G32500	AT4G32500	Chr4:15681016-15685310	exov-l-crp	wild type	OK	0.284853	9.30356	-9.01871	down	inf	#NAME?	5e-05	0.00254019	yes
AT5G23270	AT5G23270	AT5G23270	Chr5:7838905-7841026	exov-l-crp	wild type	OK	2.35971	11.3411	-8.98139	down	1.87243	2.86629	5e-05	0.00254019	yes
AT1G59800	AT1G59800	AT1G59800	Chr1:22004963-22006172	exov-l-crp	wild type	OK	0	8.9201	-8.9201	down	-1.56485	-2.01886	0.00125	0.0385036	yes
AT3G48280	AT3G48280	AT3G48280	Chr3:17879565-17881312	exov-l-crp	wild type	OK	1.54428	10.3409	-8.79662	down	inf	#NAME?	5e-05	0.00254019	yes
AT1G02980	AT1G02980	AT1G02980	Chr1:677868-681310	exov-l-crp	wild type	OK	0.639231	9.4143	-8.77507	down	inf	#NAME?	5e-05	0.00254019	yes
AT2G05850	AT2G05850	AT2G05850	Chr2:2242680-2244487	exov-l-crp	wild type	OK	2.38912	11.157	-8.76788	down	3.07331	2.68787	5e-05	0.00254019	yes
AT1G66210	AT1G66210	AT1G66210	Chr1:24665628-24668783	exov-l-crp	wild type	OK	1.77977	10.4974	-8.71763	down	3.18263	2.73449	5e-05	0.00254019	yes
AT5G51490	AT5G51490	AT5G51490	Chr5:20913552-20915606	exov-l-crp	wild type	OK	0	8.69731	-8.69731	down	-1.67542	-1.84464	0.0016	0.0471558	yes
AT1G27080	AT1G27080	AT1G27080	Chr1:9400663-9403789	exov-l-crp	wild type	OK	0.431418	9.07405	-8.64263	down	inf	#NAME?	5e-05	0.00254019	yes
AT2G34150	AT2G34150	AT2G34150	Chr2:14419294-14423478	exov-l-crp	wild type	OK	5.45812	14.09	-8.63188	down	2.32828	2.80094	5e-05	0.00254019	yes
AT2G26410	AT2G26410	AT2G26410	Chr2:11234650-11236936	exov-l-crp	wild type	OK	1.9482	10.537	-8.5888	down	1.73811	2.53704	5e-05	0.00254019	yes
AT2G46950	AT2G46950	AT2G46950	Chr2:19289137-19291614	exov-l-crp	wild type	OK	0.442766	8.8498	-8.40703	down	inf	#NAME?	5e-05	0.00254019	yes
AT1G65730	AT1G65730	AT1G65730	Chr1:24442503-24446291	exov-l-crp	wild type	OK	2.15221	10.5277	-8.37549	down	inf	#NAME?	5e-05	0.00254019	yes
AT5G17800	AT5G17800	AT5G17800	Chr5:5877188-5879331	exov-l-crp	wild type	OK	1.47477	9.8196	-8.34483	down	1.06016	1.76619	0.0017	0.0494825	yes
AT5G25410	AT5G25410	AT5G25410	Chr5:8831669-8833509	exov-l-crp	wild type	OK	0	8.24998	-8.24998	down	2.43652	3.21248	5e-05	0.00254019	yes
AT5G27330	AT5G27330	AT5G27330	Chr5:9632702-9634980	exov-l-crp	wild type	OK	3.95109	11.9381	-7.98701	down	5.25532	3.35679	0.00025	0.0103413	yes
AT2G40330	AT2G40330	AT2G40330	Chr2:16844863-16845934	exov-l-crp	wild type	OK	1.64149	9.62197	-7.98048	down	2.27879	2.24383	0.00015	0.00668406	yes
AT5G17090	AT5G17090	AT5G17090	Chr5:5621248-5622476	exov-l-crp	wild type	OK	0.79989	8.76137	-7.96148	down	3.67357	3.87678	5e-05	0.00254019	yes
AT5G38960	AT5G38960	AT5G38960	Chr5:15592991-15593783	exov-l-crp	wild type	OK	0	7.85293	-7.85293	down	2.70103	2.74174	0.0001	0.00467261	yes
AT1G51460	AT1G51460	AT1G51460	Chr1:19076981-19081433	exov-l-crp	wild type	OK	3.44027	11.2911	-7.85083	down	-1.53613	-2.36691	0.0001	0.00467261	yes
AT2G19500	AT2G19500	AT2G19500	Chr2:8444203-8447355	exov-l-crp	wild type	OK	0.252375	8.03314	-7.78076	down	5.62433	3.63536	0.0001	0.00467261	yes
AT1G26799	AT1G26799	AT1G26799	Chr1:9283872-9284438	exov-l-crp	wild type	OK	0	7.75836	-7.75836	down	1.60505	2.26523	0.00015	0.00668406	yes
AT2G25185	AT2G25185	AT2G25185	Chr2:10731621-10732024	exov-l-crp	wild type	OK	0	7.74848	-7.74848	down	1.42481	2.24957	0.0001	0.00467261	yes
AT5G58050	AT5G58050	AT5G58050	Chr5:23494248-23497581	exov-l-crp	wild type	OK	1.69792	9.31543	-7.61751	down	inf	#NAME?	0.0002	0.0085116	yes
AT1G58340	AT1G58340	AT1G58340	Chr1:21653007-21655439	exov-l-crp	wild type	OK	1.85347	9.46523	-7.61176	down	inf	#NAME?	5e-05	0.00254019	yes
AT1G69900	AT1G69900	AT1G69900	Chr1:26326380-26327831	exov-l-crp	wild type	OK	1.24993	8.71979	-7.46986	down	1.90577	2.77565	5e-05	0.00254019	yes
AT2G02010	AT2G02010	AT2G02010	Chr2:474164-476594	exov-l-crp	wild type	OK	2.48386	9.89004	-7.40618	down	inf	#NAME?	5e-05	0.00254019	yes
AT1G68380	AT1G68380	AT1G68380	Chr1:25635837-25637462	exov-l-crp	wild type	OK	0	7.35136	-7.35136	down	#NAME?	#NAME?	5e-05	0.00254019	yes
AT5G12180	AT5G12180	AT5G12180	Chr5:3937023-3939596	exov-l-crp	wild type	OK	1.49726	8.83221	-7.33495	down	2.35548	2.8998	5e-05	0.00254019	yes
AT5G28910	AT5G28910	AT5G28910	Chr5:10930568-10932999	exov-l-crp	wild type	OK	2.5017	9.79944	-7.29774	down	2.78293	2.41256	0.00165	0.0483599	yes
AT1G03220	AT1G03220	AT1G03220	Chr1:787121-788651	exov-l-crp	wild type	OK	2.3873	9.68315	-7.29585	down	inf	#NAME?	5e-05	0.00254019	yes
AT3G45252	AT3G45252	AT3G45252	Chr3:16586073-16586364	exov-l-crp	wild type	OK	0	7.26883	-7.26883	down	-1.6351	-2.11358	0.0002	0.0085116	yes
AT5G07160	AT5G07160	AT5G07160	Chr5:2219970-2220709	exov-l-crp	wild type	OK	0	7.20061	-7.20061	down	1.603	2.59796	5e-05	0.00254019	yes
AT5G03795	AT5G03795	AT5G03795	Chr5:1007389-1010473	exov-l-crp	wild type	OK	1.43827	8.56413	-7.12586	down	inf	#NAME?	5e-05	0.00254019	yes
AT3G42830	AT3G42830	AT3G42830	Chr3:14929713-14930678	exov-l-crp	wild type	OK	0	7.10117	-7.10117	down	inf	#NAME?	0.00015	0.00668406	yes
AT1G09155	AT1G09155	AT1G09155	Chr1:2949675-2950989	exov-l-crp	wild type	OK	0.389738	7.48548	-7.09574	down	-1.49347	-2.23629	0.00045	0.016896	yes
AT2G16730	AT2G16730	AT2G16730	Chr2:7261829-7266167	exov-l-crp	wild type	OK	0.979563	8.05033	-7.07077	down	inf	#NAME?	0.0002	0.0085116	yes
AT3G01328	AT3G01328	AT3G01328	Chr3:117253-117568	exov-l-crp	wild type	OK	0	6.96435	-6.96435	down	1.32638	1.95077	0.0005	0.0183605	yes
AT4G12825	AT4G12825	AT4G12825	Chr4:7529470-7529892	exov-l-crp	wild type	OK	0	6.92394	-6.92394	down	3.91236	5.32207	0.00025	0.0103413	yes
AT1G49640	AT1G49640	AT1G49640	Chr1:18375537-18376729	exov-l-crp	wild type	OK	0.214324	7.1057	-6.89138	down	2.74335	2.41347	0.0007	0.0242455	yes
AT3G13640	AT3G13640	AT3G13640	Chr3:4458460-4461733	exov-l-crp	wild type	OK	0.78661	7.64139	-6.85478	down	3.99382	2.76807	0.001	0.0322429	yes
AT3G27785	AT3G27785	AT3G27785	Chr3:10288602-10290934	exov-l-crp	wild type	OK	0	6.8279	-6.8279	down	5.2063	3.39044	0.0014	0.0421821	yes
AT2G45650	AT2G45650	AT2G45650	Chr2:18804349-18806522	exov-l-crp	wild type	OK	1.56298	8.38531	-6.82233	down	1.7007	2.38642	5e-05	0.00254019	yes
AT1G31290	AT1G31290	AT1G31290	Chr1:11188292-11192317	exov-l-crp	wild type	OK	0.45463	7.26002	-6.80539	down	inf	#NAME?	5e-05	0.00254019	yes
AT2G33420	AT2G33420	AT2G33420	Chr2:14158704-14162527	exov-l-crp	wild type	OK	1.44956	8.21819	-6.76863	down	1.71303	2.40518	5e-05	0.00254019	yes
AT1G70300	AT1G70300	AT1G70300	Chr1:26477879-26481630	exov-l-crp	wild type	OK	3.73185	10.4264	-6.69455	down	2.56052	3.21952	5e-05	0.00254019	yes
AT1G04470	AT1G04470	AT1G04470	Chr1:1211048-1214662	exov-l-crp	wild type	OK	1.55718	8.12427	-6.56709	down	2.54367	3.35337	5e-05	0.00254019	yes
AT1G44130	AT1G44130	AT1G44130	Chr1:16787507-16789318	exov-l-crp	wild type	OK	1.07004	7.50447	-6.43443	down	#NAME?	#NAME?	5e-05	0.00254019	yes
AT5G24355	AT5G24355	AT5G24355	Chr5:8314904-8315246	exov-l-crp	wild type	OK	0	6.42488	-6.42488	down	1.84981	2.06316	0.00065	0.0228126	yes
AT1G76370	AT1G76370	AT1G76370	Chr1:28648448-28650484	exov-l-crp	wild type	OK	1.32609	7.74919	-6.4231	down	inf	#NAME?	5e-05	0.00254019	yes
AT1G30710	AT1G30710	AT1G30710	Chr1:10895279-10897109	exov-l-crp	wild type	OK	1.13046	7.52002	-6.38956	down	-1.28041	-2.06933	0.0006	0.021389	yes
AT5G62240	AT5G62240	AT5G62240	Chr5:25002357-25004766	exov-l-crp	wild type	OK	1.50696	7.89481	-6.38785	down	2.38829	2.97063	5e-05	0.00254019	yes
AT1G66855	AT1G66855	AT1G66855	Chr1:24939549-24940013	exov-l-crp	wild type	OK	0	6.36997	-6.36997	down	1.99176	2.01061	0.0013	0.0396397	yes
AT5G22810	AT5G22810	AT5G22810	Chr5:7621567-7623367	exov-l-crp	wild type	OK	0	6.34227	-6.34227	down	inf	#NAME?	5e-05	0.00254019	yes
AT4G00872	AT4G00872	AT4G00872	Chr4:364146-364736	exov-l-crp	wild type	OK	0	6.32221	-6.32221	down	-2.08611	-2.03144	0.0006	0.021389	yes
AT3G10595	AT3G10595	AT3G10595	Chr3:3311784-3312831	exov-l-crp	wild type	OK	0	6.29432	-6.29432	down	-1.4434	-2.3678	5e-05	0.00254019	yes
AT5G52330	AT5G52330	AT5G52330	Chr5:21247595-21250425	exov-l-crp	wild type	OK	0.165551	6.32585	-6.1603	down	1.80411	2.77038	5e-05	0.00254019	yes
AT4G32380	AT4G32380	AT4G32380	Chr4:15633640-15635467	exov-l-crp	wild type	OK	0	6.00954	-6.00954	down	2.79229	2.41498	0.0009	0.0297131	yes
AT3G09530	AT3G09530	AT3G09530	Chr3:2926301-2928215	exov-l-crp	wild type	OK	1.33028	7.3357	-6.00542	down	1.79362	2.36194	5e-05	0.00254019	yes
AT1G26796	AT1G26796	AT1G26796	Chr1:9278952-9279482	exov-l-crp	wild type	OK	0	5.99991	-5.99991	down	1.80078	2.28828	0.00035	0.0137007	yes
AT5G58170	AT5G58170	AT5G58170	Chr5:23540048-23543345	exov-l-crp	wild type	OK	1.67964	7.66256	-5.98292	down	1.98877	2.65843	0.0001	0.00467261	yes
AT3G20190	AT3G20190	AT3G20190	Chr3:7044942-7047390	exov-l-crp	wild type	OK	1.21074	7.18461	-5.97387	down	2.4511	2.8735	0.0001	0.00467261	yes
AT5G48410	AT5G48410	AT5G48410	Chr5:19620266-19623425	exov-l-crp	wild type	OK	1.82443	7.79464	-5.97021	down	1.70297	2.36381	0.0001	0.00467261	yes
AT5G27870	AT5G27870	AT5G27870	Chr5:9878990-9881806	exov-l-crp	wild type	OK	0.906611	6.84696	-5.94035	down	-3.32205	-4.46586	5e-05	0.00254019	yes
AT4G19380	AT4G19380	AT4G19380	Chr4:10568364-10572412	exov-l-crp	wild type	OK	1.01695	6.84548	-5.82853	down	1.73782	1.97747	0.00165	0.0483599	yes
AT3G13229	AT3G13229	AT3G13229	Chr3:4268443-4269691	exov-l-crp	wild type	OK	1.29247	7.10148	-5.80901	down	2.29734	2.29804	0.00045	0.016896	yes
AT1G22760	AT1G22760	AT1G22760	Chr1:8055324-8059015	exov-l-crp	wild type	OK	0.181619	5.96143	-5.77981	down	1.25717	1.99951	0.00035	0.0137007	yes
AT4G15200	AT4G15200	AT4G15200	Chr4:8662991-8665759	exov-l-crp	wild type	OK	0.205656	5.92478	-5.71912	down	2.13562	3.1958	5e-05	0.00254019	yes
AT1G61820	AT1G61820	AT1G61820	Chr1:22835077-22838615	exov-l-crp	wild type	OK	1.02282	6.73894	-5.71612	down	1.39123	2.13372	0.0004	0.0152809	yes
AT5G16500	AT5G16500	AT5G16500	Chr5:5386674-5389165	exov-l-crp	wild type	OK	1.26402	6.97857	-5.71455	down	1.15125	1.94822	0.00075	0.0257107	yes
AT4G38650	AT4G38650	AT4G38650	Chr4:18063165-18065849	exov-l-crp	wild type	OK	0.945587	6.59174	-5.64615	down	-1.44924	-2.36076	0.00015	0.00668406	yes
AT4G33860	AT4G33860	AT4G33860	Chr4:16229947-16232334	exov-l-crp	wild type	OK	1.19062	6.79787	-5.60725	down	inf	#NAME?	5e-05	0.00254019	yes
AT3G25810	AT3G25810	AT3G25810	Chr3:9430766-9433844	exov-l-crp	wild type	OK	0	5.59809	-5.59809	down	-7.119	-4.20024	0.0008	0.0270161	yes
AT3G27999	AT3G27999	AT3G27999	Chr3:10402871-10403511	exov-l-crp	wild type	OK	0	5.56044	-5.56044	down	-1.14691	-1.87719	0.00145	0.0433592	yes
AT1G27250	AT1G27250	AT1G27250	Chr1:9468567-9469634	exov-l-crp	wild type	OK	0	5.32616	-5.32616	down	2.58664	2.12185	0.0009	0.0297131	yes
AT3G56520	AT3G56520	AT3G56520	Chr3:20947106-20947731	exov-l-crp	wild type	OK	0	5.31756	-5.31756	down	4.98702	5.46636	5e-05	0.00254019	yes
AT1G17540	AT1G17540	AT1G17540	Chr1:6029276-6032754	exov-l-crp	wild type	OK	1.06053	6.34521	-5.28468	down	-2.29659	-3.13846	5e-05	0.00254019	yes
AT1G08140	AT1G08140	AT1G08140	Chr1:2552035-2555161	exov-l-crp	wild type	OK	1.35656	6.56356	-5.207	down	1.56091	2.2112	0.0007	0.0242455	yes
AT3G19310	AT3G19310	AT3G19310	Chr3:6694195-6696214	exov-l-crp	wild type	OK	1.12284	6.31865	-5.19581	down	inf	#NAME?	5e-05	0.00254019	yes
AT4G21080	AT4G21080	AT4G21080	Chr4:11254601-11255351	exov-l-crp	wild type	OK	0	5.09729	-5.09729	down	-1.46964	-2.27951	0.0003	0.0120102	yes
AT1G02530	AT1G02530	AT1G02530	Chr1:529794-534677	exov-l-crp	wild type	OK	0.94704	5.94279	-4.99575	down	4.04926	4.74268	5e-05	0.00254019	yes
AT5G06020	AT5G06020	AT5G06020	Chr5:1811937-1812393	exov-l-crp	wild type	OK	0	4.91325	-4.91325	down	1.81511	2.42708	5e-05	0.00254019	yes
AT5G28680	AT5G28680	AT5G28680	Chr5:10719436-10722013	exov-l-crp	wild type	OK	1.06735	5.9785	-4.91115	down	2.74917	3.25012	5e-05	0.00254019	yes
AT1G73860	AT1G73860	AT1G73860	Chr1:27770985-27776857	exov-l-crp	wild type	OK	0.521193	5.17895	-4.65776	down	2.16433	2.68774	5e-05	0.00254019	yes
AT1G30350	AT1G30350	AT1G30350	Chr1:10710078-10711664	exov-l-crp	wild type	OK	0	4.63384	-4.63384	down	2.45064	2.39669	0.0001	0.00467261	yes
AT1G47317	AT1G47317	AT1G47317	Chr1:17347093-17347515	exov-l-crp	wild type	OK	0	4.46092	-4.46092	down	2.34875	2.92297	5e-05	0.00254019	yes
AT2G33233	AT2G33233	AT2G33233	Chr2:14083029-14083614	exov-l-crp	wild type	OK	0	4.34012	-4.34012	down	2.09396	2.4069	0.0002	0.0085116	yes
AT5G46040	AT5G46040	AT5G46040	Chr5:18671396-18673551	exov-l-crp	wild type	OK	0.571697	4.85628	-4.28458	down	-1.27446	-2.16744	0.0002	0.0085116	yes
AT1G57780	AT1G57780	AT1G57780	Chr1:21402999-21404228	exov-l-crp	wild type	OK	0	4.27404	-4.27404	down	-2.30844	-2.96615	5e-05	0.00254019	yes
AT2G42100	AT2G42100	AT2G42100	Chr2:17560210-17561945	exov-l-crp	wild type	OK	0	4.15363	-4.15363	down	inf	#NAME?	5e-05	0.00254019	yes
AT2G34890	AT2G34890	AT2G34890	Chr2:14718194-14721271	exov-l-crp	wild type	OK	0	4.04101	-4.04101	down	1.92866	2.2732	0.001	0.0322429	yes
AT4G32370	AT4G32370	AT4G32370	Chr4:15625557-15627517	exov-l-crp	wild type	OK	0	3.91575	-3.91575	down	-2.52893	-2.07273	0.0005	0.0183605	yes
AT3G18470	AT3G18470	AT3G18470	Chr3:6334821-6335822	exov-l-crp	wild type	OK	0	3.89903	-3.89903	down	4.16152	2.63759	0.0004	0.0152809	yes
AT2G27936	AT2G27936	AT2G27936	Chr2:11896127-11896590	exov-l-crp	wild type	OK	0	3.89471	-3.89471	down	-1.87109	-2.64542	5e-05	0.00254019	yes
AT4G23110	AT4G23110	AT4G23110	Chr4:12110856-12111570	exov-l-crp	wild type	OK	0	3.83365	-3.83365	down	inf	#NAME?	0.0001	0.00467261	yes
AT4G13230	AT4G13230	AT4G13230	Chr4:7675652-7676680	exov-l-crp	wild type	OK	0	3.70777	-3.70777	down	1.34841	2.08161	0.00045	0.016896	yes
AT5G59105	AT5G59105	AT5G59105	Chr5:23862458-23863053	exov-l-crp	wild type	OK	0	3.52769	-3.52769	down	-2.30576	-3.56587	5e-05	0.00254019	yes
AT5G55980	AT5G55980	AT5G55980	Chr5:22670300-22670642	exov-l-crp	wild type	OK	0	3.44976	-3.44976	down	inf	#NAME?	5e-05	0.00254019	yes
AT1G49770	AT1G49770	AT1G49770	Chr1:18424577-18426782	exov-l-crp	wild type	OK	0	3.41188	-3.41188	down	2.65465	2.72279	5e-05	0.00254019	yes
AT1G77780	AT1G77780	AT1G77780	Chr1:29248299-29249528	exov-l-crp	wild type	OK	0	3.40735	-3.40735	down	1.76742	2.23334	0.0002	0.0085116	yes
AT2G03040	AT2G03040	AT2G03040	Chr2:892822-893572	exov-l-crp	wild type	OK	0	3.38332	-3.38332	down	inf	#NAME?	5e-05	0.00254019	yes
AT5G11220	AT5G11220	AT5G11220	Chr5:3577056-3577978	exov-l-crp	wild type	OK	0	3.37411	-3.37411	down	-1.36503	-2.19023	0.0004	0.0152809	yes
AT5G08141	AT5G08141	AT5G08141	Chr5:2619141-2619555	exov-l-crp	wild type	OK	0	3.21495	-3.21495	down	-1.5616	-2.19234	0.00075	0.0257107	yes
AT2G33100	AT2G33100	AT2G33100	Chr2:14036318-14040044	exov-l-crp	wild type	OK	1.12979	4.33097	-3.20118	down	inf	#NAME?	5e-05	0.00254019	yes
AT3G25750	AT3G25750	AT3G25750	Chr3:9400954-9402088	exov-l-crp	wild type	OK	0	3.08335	-3.08335	down	inf	#NAME?	5e-05	0.00254019	yes
AT3G22910	AT3G22910	AT3G22910	Chr3:8116334-8119388	exov-l-crp	wild type	OK	1.05049	4.1294	-3.07891	down	-2.5347	-2.24832	0.00165	0.0483599	yes
AT3G59455	AT3G59455	AT3G59455	Chr3:21976819-21977393	exov-l-crp	wild type	OK	0	2.97619	-2.97619	down	inf	#NAME?	0.0002	0.0085116	yes
AT2G16505	AT2G16505	AT2G16505	Chr2:7157087-7157759	exov-l-crp	wild type	OK	0	2.84692	-2.84692	down	-1.43176	-1.96684	0.0011	0.0349346	yes
AT4G04985	AT4G04985	AT4G04985	Chr4:2548994-2549471	exov-l-crp	wild type	OK	0	2.82957	-2.82957	down	inf	#NAME?	5e-05	0.00254019	yes
AT2G18490	AT2G18490	AT2G18490	Chr2:8020667-8021423	exov-l-crp	wild type	OK	0	2.79191	-2.79191	down	inf	#NAME?	5e-05	0.00254019	yes
AT1G20940	AT1G20940	AT1G20940	Chr1:7295273-7296518	exov-l-crp	wild type	OK	0	2.78369	-2.78369	down	1.85401	2.67047	5e-05	0.00254019	yes
AT4G01970	AT4G01970	AT4G01970	Chr4:853921-857008	exov-l-crp	wild type	OK	0.163728	2.92999	-2.76626	down	inf	#NAME?	0.0003	0.0120102	yes
AT1G12170	AT1G12170	AT1G12170	Chr1:4128606-4129701	exov-l-crp	wild type	OK	0	2.75922	-2.75922	down	1.78822	2.24079	0.00085	0.0283277	yes
AT4G04090	AT4G04090	AT4G04090	Chr4:1964979-1965650	exov-l-crp	wild type	OK	0	2.74103	-2.74103	down	-4.7478	-3.21046	0.0007	0.0242455	yes
AT5G37520	AT5G37520	AT5G37520	Chr5:14902669-14904211	exov-l-crp	wild type	OK	0	2.68228	-2.68228	down	inf	#NAME?	5e-05	0.00254019	yes
AT5G46795	AT5G46795	AT5G46795	Chr5:18986987-18988197	exov-l-crp	wild type	OK	0	2.65108	-2.65108	down	5.95412	5.68622	5e-05	0.00254019	yes
AT5G65160	AT5G65160	AT5G65160	Chr5:26031183-26033889	exov-l-crp	wild type	OK	0.55264	3.034	-2.48136	down	5.15886	3.86595	0.00035	0.0137007	yes
AT3G24280	AT3G24280	AT3G24280	Chr3:8798933-8799401	exov-l-crp	wild type	OK	0	2.40133	-2.40133	down	3.27003	4.04256	5e-05	0.00254019	yes
AT1G20240	AT1G20240	AT1G20240	Chr1:7012112-7015216	exov-l-crp	wild type	OK	0	2.35359	-2.35359	down	5.04617	3.16752	0.00015	0.00668406	yes
AT4G21040	AT4G21040	AT4G21040	Chr4:11234806-11235505	exov-l-crp	wild type	OK	0	2.32515	-2.32515	down	inf	#NAME?	5e-05	0.00254019	yes
AT1G12190	AT1G12190	AT1G12190	Chr1:4132966-4134094	exov-l-crp	wild type	OK	0	2.25585	-2.25585	down	inf	#NAME?	5e-05	0.00254019	yes
AT1G34250	AT1G34250	AT1G34250	Chr1:12483163-12483634	exov-l-crp	wild type	OK	0	2.24197	-2.24197	down	-1.41713	-2.11841	0.0011	0.0349346	yes
AT2G04025	AT2G04025	AT2G04025	Chr2:1276776-1277734	exov-l-crp	wild type	OK	0	2.23988	-2.23988	down	-1.14667	-1.92935	0.00075	0.0257107	yes
AT2G23260	AT2G23260	AT2G23260	Chr2:9899926-9901439	exov-l-crp	wild type	OK	0	2.18378	-2.18378	down	-1.67088	-2.60554	5e-05	0.00254019	yes
AT5G26805	AT5G26805	AT5G26805	Chr5:9427542-9428067	exov-l-crp	wild type	OK	0	2.18308	-2.18308	down	-2.45061	-3.36189	5e-05	0.00254019	yes
AT3G30580	AT3G30580	AT3G30580	Chr3:12167766-12168153	exov-l-crp	wild type	OK	0	2.17745	-2.17745	down	3.91354	3.32316	5e-05	0.00254019	yes
AT3G10195	AT3G10195	AT3G10195	Chr3:3156550-3157011	exov-l-crp	wild type	OK	0	2.17471	-2.17471	down	inf	#NAME?	5e-05	0.00254019	yes
AT1G64290	AT1G64290	AT1G64290	Chr1:23857177-23858488	exov-l-crp	wild type	OK	0	2.13162	-2.13162	down	2.95083	2.61183	0.0004	0.0152809	yes
AT2G17750	AT2G17750	AT2G17750	Chr2:7709191-7711151	exov-l-crp	wild type	OK	0	2.08704	-2.08704	down	4.84845	3.31363	0.00025	0.0103413	yes
AT1G62450	AT1G62450	AT1G62450	Chr1:23115957-23117370	exov-l-crp	wild type	OK	0	2.05966	-2.05966	down	5.74051	6.12255	5e-05	0.00254019	yes
AT1G14755	AT1G14755	AT1G14755	Chr1:5083741-5084342	exov-l-crp	wild type	OK	0	2.03545	-2.03545	down	1.74734	2.13474	0.0006	0.021389	yes
AT1G26798	AT1G26798	AT1G26798	Chr1:9281790-9282341	exov-l-crp	wild type	OK	0	2.0286	-2.0286	down	4.82609	6.33844	5e-05	0.00254019	yes
AT1G70040	AT1G70040	AT1G70040	Chr1:26381232-26382131	exov-l-crp	wild type	OK	0	2.02215	-2.02215	down	4.06212	4.17019	5e-05	0.00254019	yes
AT5G22990	AT5G22990	AT5G22990	Chr5:7691493-7692468	exov-l-crp	wild type	OK	0	2.00461	-2.00461	down	2.66643	2.39466	0.0012	0.0373809	yes
AT3G08560	AT3G08560	AT3G08560	Chr3:2600129-2601907	exov-l-crp	wild type	OK	0	1.99263	-1.99263	down	1.94227	2.47376	0.0002	0.0085116	yes
AT5G41450	AT5G41450	AT5G41450	Chr5:16588599-16589094	exov-l-crp	wild type	OK	0	1.96738	-1.96738	down	1.35717	2.08735	0.00065	0.0228126	yes
AT5G12460	AT5G12460	AT5G12460	Chr5:4043056-4044583	exov-l-crp	wild type	OK	0	1.92764	-1.92764	down	2.14225	2.90209	5e-05	0.00254019	yes
AT3G24210	AT3G24210	AT3G24210	Chr3:8753473-8756065	exov-l-crp	wild type	OK	0	1.91095	-1.91095	down	2.96452	2.60799	0.0007	0.0242455	yes
AT5G05260	AT5G05260	AT5G05260	Chr5:1559777-1561765	exov-l-crp	wild type	OK	0	1.89634	-1.89634	down	1.42107	2.36467	0.00015	0.00668406	yes
AT4G38190	AT4G38190	AT4G38190	Chr4:17909918-17913641	exov-l-crp	wild type	OK	0.483829	2.37994	-1.89611	down	-1.20301	-2.06663	0.00045	0.016896	yes
AT5G06500	AT5G06500	AT5G06500	Chr5:1982443-1983172	exov-l-crp	wild type	OK	0	1.88682	-1.88682	down	-1.14548	-2.01033	0.00055	0.0198632	yes
AT1G52696	AT1G52696	AT1G52696	Chr1:19624921-19625777	exov-l-crp	wild type	OK	0	1.80546	-1.80546	down	-1.50074	-2.31705	0.0003	0.0120102	yes
AT4G23380	AT4G23380	AT4G23380	Chr4:12214666-12216333	exov-l-crp	wild type	OK	0	1.77952	-1.77952	down	4.37351	3.88391	5e-05	0.00254019	yes
AT5G39560	AT5G39560	AT5G39560	Chr5:15841691-15843169	exov-l-crp	wild type	OK	0	1.71888	-1.71888	down	2.57801	2.3427	0.00135	0.0409479	yes
AT4G22430	AT4G22430	AT4G22430	Chr4:11827621-11829041	exov-l-crp	wild type	OK	0	1.67499	-1.67499	down	inf	#NAME?	5e-05	0.00254019	yes
AT4G17505	AT4G17505	AT4G17505	Chr4:9764375-9766315	exov-l-crp	wild type	OK	0	1.67375	-1.67375	down	-1.58005	-2.18018	0.00055	0.0198632	yes
AT4G09462	AT4G09462	AT4G09462	Chr4:5996802-5997266	exov-l-crp	wild type	OK	0	1.6566	-1.6566	down	2.34658	2.38002	0.00065	0.0228126	yes
AT3G21990	AT3G21990	AT3G21990	Chr3:7749246-7750419	exov-l-crp	wild type	OK	0	1.63582	-1.63582	down	2.7509	2.50333	0.00075	0.0257107	yes
AT3G25280	AT3G25280	AT3G25280	Chr3:9206182-9208036	exov-l-crp	wild type	OK	0	1.62289	-1.62289	down	-1.51012	-2.10296	0.00095	0.030993	yes
AT3G21410	AT3G21410	AT3G21410	Chr3:7536718-7537951	exov-l-crp	wild type	OK	0	1.5917	-1.5917	down	-1.1372	-1.8344	0.0015	0.0444771	yes
AT5G24440	AT5G24440	AT5G24440	Chr5:8345401-8347776	exov-l-crp	wild type	OK	0	1.58109	-1.58109	down	-1.96292	-2.75163	0.0001	0.00467261	yes
AT5G06030	AT5G06030	AT5G06030	Chr5:1813918-1814371	exov-l-crp	wild type	OK	0	1.5647	-1.5647	down	#NAME?	#NAME?	5e-05	0.00254019	yes
AT5G63740	AT5G63740	AT5G63740	Chr5:25510775-25511456	exov-l-crp	wild type	OK	0	1.52246	-1.52246	down	1.22093	2.12348	0.00015	0.00668406	yes
AT2G22040	AT2G22040	AT2G22040	Chr2:9374437-9376260	exov-l-crp	wild type	OK	0	1.50703	-1.50703	down	-5.68255	-3.81887	0.0002	0.0085116	yes
AT5G14070	AT5G14070	AT5G14070	Chr5:4541835-4542514	exov-l-crp	wild type	OK	0	1.48085	-1.48085	down	inf	#NAME?	5e-05	0.00254019	yes
AT2G40580	AT2G40580	AT2G40580	Chr2:16943863-16945003	exov-l-crp	wild type	OK	0	1.47037	-1.47037	down	inf	#NAME?	5e-05	0.00254019	yes
AT5G50770	AT5G50770	AT5G50770	Chr5:20646679-20648725	exov-l-crp	wild type	OK	0	1.43468	-1.43468	down	inf	#NAME?	5e-05	0.00254019	yes
AT5G20330	AT5G20330	AT5G20330	Chr5:6871560-6873112	exov-l-crp	wild type	OK	0	1.43339	-1.43339	down	1.30623	2.12609	0.0003	0.0120102	yes
AT3G14480	AT3G14480	AT3G14480	Chr3:4862152-4862680	exov-l-crp	wild type	OK	0	1.41991	-1.41991	down	inf	#NAME?	0.0001	0.00467261	yes
AT3G30833	AT3G30833	AT3G30833	Chr3:12550246-12554744	exov-l-crp	wild type	OK	0	1.40242	-1.40242	down	-2.46021	-2.11092	0.00105	0.0336498	yes
AT4G02170	AT4G02170	AT4G02170	Chr4:958048-958641	exov-l-crp	wild type	OK	0	1.40111	-1.40111	down	inf	#NAME?	5e-05	0.00254019	yes
AT3G51171	AT3G51171	AT3G51171	Chr3:19010804-19012008	exov-l-crp	wild type	OK	0	1.37407	-1.37407	down	1.38959	2.17524	0.0006	0.021389	yes
AT4G24974	AT4G24974	AT4G24974	Chr4:12842849-12843363	exov-l-crp	wild type	OK	0	1.36867	-1.36867	down	3.16355	2.765	5e-05	0.00254019	yes
AT2G15610	AT2G15610	AT2G15610	Chr2:6806032-6806764	exov-l-crp	wild type	OK	0	1.36126	-1.36126	down	1.69632	2.81179	5e-05	0.00254019	yes
AT3G03540	AT3G03540	AT3G03540	Chr3:846349-848297	exov-l-crp	wild type	OK	0	1.3592	-1.3592	down	-1.74463	-2.56628	5e-05	0.00254019	yes
AT1G28170	AT1G28170	AT1G28170	Chr1:9841331-9842312	exov-l-crp	wild type	OK	0	1.32391	-1.32391	down	inf	#NAME?	5e-05	0.00254019	yes
AT2G27380	AT2G27380	AT2G27380	Chr2:11713410-11715696	exov-l-crp	wild type	OK	0	1.30819	-1.30819	down	inf	#NAME?	5e-05	0.00254019	yes
AT1G65770	AT1G65770	AT1G65770	Chr1:24460655-24461738	exov-l-crp	wild type	OK	0	1.28796	-1.28796	down	inf	#NAME?	5e-05	0.00254019	yes
AT1G31530	AT1G31530	AT1G31530	Chr1:11281187-11282468	exov-l-crp	wild type	OK	0	1.2775	-1.2775	down	-3.90517	-5.38988	5e-05	0.00254019	yes
AT3G03410	AT3G03410	AT3G03410	Chr3:811323-811719	exov-l-crp	wild type	OK	0	1.26876	-1.26876	down	1.98031	2.68011	5e-05	0.00254019	yes
AT1G69860	AT1G69860	AT1G69860	Chr1:26309627-26312174	exov-l-crp	wild type	OK	0	1.2574	-1.2574	down	1.66755	2.49017	0.0001	0.00467261	yes
AT1G50325	AT1G50325	AT1G50325	Chr1:18639873-18640488	exov-l-crp	wild type	OK	0	1.23601	-1.23601	down	2.67168	3.35268	5e-05	0.00254019	yes
AT3G17480	AT3G17480	AT3G17480	Chr3:5983198-5984320	exov-l-crp	wild type	OK	0	1.21125	-1.21125	down	2.94068	3.16441	5e-05	0.00254019	yes
AT2G43730	AT2G43730	AT2G43730	Chr2:18124647-18125868	exov-l-crp	wild type	OK	0	1.20441	-1.20441	down	-2.97974	-2.65178	5e-05	0.00254019	yes
AT4G23390	AT4G23390	AT4G23390	Chr4:12217805-12219713	exov-l-crp	wild type	OK	0	1.1789	-1.1789	down	-2.38906	-2.81063	5e-05	0.00254019	yes
AT2G02580	AT2G02580	AT2G02580	Chr2:701945-703770	exov-l-crp	wild type	OK	0	1.17742	-1.17742	down	2.64516	2.74655	5e-05	0.00254019	yes
AT3G05960	AT3G05960	AT3G05960	Chr3:1783586-1785334	exov-l-crp	wild type	OK	0	1.16852	-1.16852	down	inf	#NAME?	5e-05	0.00254019	yes
AT1G55650	AT1G55650	AT1G55650	Chr1:20796339-20798481	exov-l-crp	wild type	OK	0	1.15686	-1.15686	down	1.76881	2.61278	5e-05	0.00254019	yes
AT2G17305	AT2G17305	AT2G17305	Chr2:7527675-7529210	exov-l-crp	wild type	OK	0	1.11785	-1.11785	down	1.73609	2.34506	0.0001	0.00467261	yes
AT2G17310	AT2G17310	AT2G17310	Chr2:7531193-7532412	exov-l-crp	wild type	OK	0	1.10326	-1.10326	down	2.0012	2.93167	5e-05	0.00254019	yes
AT4G21690	AT4G21690	AT4G21690	Chr4:11527228-11529060	exov-l-crp	wild type	OK	0	1.09157	-1.09157	down	3.87824	4.39225	5e-05	0.00254019	yes
AT5G40430	AT5G40430	AT5G40430	Chr5:16176426-16177731	exov-l-crp	wild type	OK	0	1.07602	-1.07602	down	3.02741	2.85502	0.00025	0.0103413	yes
AT1G64035	AT1G64035	AT1G64035	Chr1:23755495-23757736	exov-l-crp	wild type	OK	0	1.06694	-1.06694	down	2.16499	2.62806	0.00015	0.00668406	yes
AT5G59110	AT5G59110	AT5G59110	Chr5:23863529-23864048	exov-l-crp	wild type	OK	0	1.04771	-1.04771	down	2.81649	3.97565	5e-05	0.00254019	yes
AT5G38930	AT5G38930	AT5G38930	Chr5:15585072-15585841	exov-l-crp	wild type	OK	0	1.04146	-1.04146	down	-1.91268	-3.17864	5e-05	0.00254019	yes
AT4G39500	AT4G39500	AT4G39500	Chr4:18366949-18368359	exov-l-crp	wild type	OK	0	1.0408	-1.0408	down	2.38357	2.50138	0.0003	0.0120102	yes
AT5G40420	AT5G40420	AT5G40420	Chr5:16173392-16174783	exov-l-crp	wild type	OK	0	1.03334	-1.03334	down	#NAME?	#NAME?	5e-05	0.00254019	yes
AT5G24130	AT5G24130	AT5G24130	Chr5:8162212-8164066	exov-l-crp	wild type	OK	0	0.965855	-0.965855	down	#NAME?	#NAME?	5e-05	0.00254019	yes
AT1G27240	AT1G27240	AT1G27240	Chr1:9466236-9467076	exov-l-crp	wild type	OK	0	0.93392	-0.93392	down	#NAME?	#NAME?	5e-05	0.00254019	yes
AT2G04460.1	AT2G04460.1	AT2G04460.1	Chr2:1547537-1548999	exov-l-crp	wild type	OK	0	0.93123	-0.93123	down	#NAME?	#NAME?	5e-05	0.00254019	yes
AT5G25330	AT5G25330	AT5G25330	Chr5:8791512-8792813	exov-l-crp	wild type	OK	0	0.912744	-0.912744	down	1.7968	2.60352	5e-05	0.00254019	yes
AT1G03445	AT1G03445	AT1G03445	Chr1:854409-859701	exov-l-crp	wild type	OK	0	0.881691	-0.881691	down	2.84998	2.43935	0.001	0.0322429	yes
AT1G28590	AT1G28590	AT1G28590	Chr1:10047275-10049300	exov-l-crp	wild type	OK	0	0.828263	-0.828263	down	-2.56996	-2.32533	0.0017	0.0494825	yes
AT5G38270	AT5G38270	AT5G38270	Chr5:15289031-15290252	exov-l-crp	wild type	OK	0	0.8014	-0.8014	down	-1.34627	-2.01874	0.0006	0.021389	yes
AT4G02733	AT4G02733	AT4G02733	Chr4:1210139-1211532	exov-l-crp	wild type	OK	0	0.786486	-0.786486	down	-1.90063	-2.87043	5e-05	0.00254019	yes
AT1G61320	AT1G61320	AT1G61320	Chr1:22617369-22619853	exov-l-crp	wild type	OK	0	0.78167	-0.78167	down	-1.24819	-1.89935	0.0008	0.0270161	yes
AT4G05475	AT4G05475	AT4G05475	Chr4:2765961-2767957	exov-l-crp	wild type	OK	0	0.772195	-0.772195	down	1.95201	2.63834	0.0001	0.00467261	yes
AT3G02590	AT3G02590	AT3G02590	Chr3:549339-550553	exov-l-crp	wild type	OK	0	0.769049	-0.769049	down	1.55968	2.00521	0.00125	0.0385036	yes
AT5G01280	AT5G01280	AT5G01280	Chr5:114010-116237	exov-l-crp	wild type	OK	0	0.761673	-0.761673	down	inf	#NAME?	5e-05	0.00254019	yes
AT3G47140	AT3G47140	AT3G47140	Chr3:17357025-17357801	exov-l-crp	wild type	OK	0	0.758824	-0.758824	down	inf	#NAME?	5e-05	0.00254019	yes
AT2G30130	AT2G30130	AT2G30130	Chr2:12868629-12869724	exov-l-crp	wild type	OK	0	0.754181	-0.754181	down	inf	#NAME?	5e-05	0.00254019	yes
AT2G31425	AT2G31425	AT2G31425	Chr2:13394720-13395720	exov-l-crp	wild type	OK	0	0.753003	-0.753003	down	5.02949	3.76874	0.0004	0.0152809	yes
AT4G11030	AT4G11030	AT4G11030	Chr4:6738119-6742229	exov-l-crp	wild type	OK	0	0.747142	-0.747142	down	-1.7622	-2.05384	0.00125	0.0385036	yes
AT5G62110	AT5G62110	AT5G62110	Chr5:24942168-24946081	exov-l-crp	wild type	OK	0	0.742096	-0.742096	down	4.41457	4.53032	5e-05	0.00254019	yes
AT3G11310	AT3G11310	AT3G11310	Chr3:3542535-3544333	exov-l-crp	wild type	OK	0	0.72398	-0.72398	down	-3.10946	-2.93604	5e-05	0.00254019	yes
AT1G80220	AT1G80220	AT1G80220	Chr1:30167838-30168606	exov-l-crp	wild type	OK	0	0.708492	-0.708492	down	1.23052	1.85406	0.00155	0.0458312	yes
AT1G71320	AT1G71320	AT1G71320	Chr1:26882484-26883818	exov-l-crp	wild type	OK	0	0.694825	-0.694825	down	inf	#NAME?	5e-05	0.00254019	yes
AT3G03280	AT3G03280	AT3G03280	Chr3:765458-766387	exov-l-crp	wild type	OK	0	0.69459	-0.69459	down	2.51337	2.08007	0.001	0.0322429	yes
AT1G70080	AT1G70080	AT1G70080	Chr1:26394668-26397565	exov-l-crp	wild type	OK	0	0.662017	-0.662017	down	2.29255	2.65339	5e-05	0.00254019	yes
AT5G62800	AT5G62800	AT5G62800	Chr5:25218662-25219967	exov-l-crp	wild type	OK	0	0.655833	-0.655833	down	2.67866	3.75794	5e-05	0.00254019	yes
AT3G49040	AT3G49040	AT3G49040	Chr3:18177675-18179339	exov-l-crp	wild type	OK	0	0.655033	-0.655033	down	1.43267	2.02964	0.00015	0.00668406	yes
AT5G54350	AT5G54350	AT5G54350	Chr5:22070134-22071347	exov-l-crp	wild type	OK	0	0.653112	-0.653112	down	-1.75888	-2.84185	5e-05	0.00254019	yes
AT2G30090	AT2G30090	AT2G30090	Chr2:12843582-12845597	exov-l-crp	wild type	OK	0	0.647865	-0.647865	down	2.90676	2.61617	0.0007	0.0242455	yes
AT4G12260.1	AT4G12260.1	AT4G12260.1	Chr4:7293056-7293719	exov-l-crp	wild type	OK	0	0.645924	-0.645924	down	2.48245	3.28123	5e-05	0.00254019	yes
AT5G39700	AT5G39700	AT5G39700	Chr5:15893760-15894424	exov-l-crp	wild type	OK	0	0.643642	-0.643642	down	2.88507	2.60116	0.0004	0.0152809	yes
AT5G17730	AT5G17730	AT5G17730	Chr5:5852497-5853999	exov-l-crp	wild type	OK	0	0.64131	-0.64131	down	1.70144	2.6555	5e-05	0.00254019	yes
AT5G60480	AT5G60480	AT5G60480	Chr5:24323593-24324169	exov-l-crp	wild type	OK	0	0.611673	-0.611673	down	-2.92989	-3.07388	5e-05	0.00254019	yes
AT5G67120	AT5G67120	AT5G67120	Chr5:26787829-26789737	exov-l-crp	wild type	OK	0	0.608193	-0.608193	down	2.29835	1.82473	0.00115	0.0362144	yes
AT5G35900	AT5G35900	AT5G35900	Chr5:14028681-14029426	exov-l-crp	wild type	OK	0	0.60461	-0.60461	down	2.80138	2.41339	0.0008	0.0270161	yes
AT2G05970	AT2G05970	AT2G05970	Chr2:2308650-2309784	exov-l-crp	wild type	OK	0	0.604065	-0.604065	down	2.63591	2.12179	0.0008	0.0270161	yes
AT2G40220	AT2G40220	AT2G40220	Chr2:16796598-16797585	exov-l-crp	wild type	OK	0	0.597533	-0.597533	down	inf	#NAME?	5e-05	0.00254019	yes
AT2G22950	AT2G22950	AT2G22950	Chr2:9766126-9769766	exov-l-crp	wild type	OK	0	0.593753	-0.593753	down	1.98894	2.63555	5e-05	0.00254019	yes
AT3G44060	AT3G44060	AT3G44060	Chr3:15824937-15826391	exov-l-crp	wild type	OK	0	0.591541	-0.591541	down	2.08156	2.13264	0.0015	0.0444771	yes
AT1G57580	AT1G57580	AT1G57580	Chr1:21325078-21326252	exov-l-crp	wild type	OK	0	0.577274	-0.577274	down	-2.64826	-3.13334	5e-05	0.00254019	yes
AT4G33600	AT4G33600	AT4G33600	Chr4:16144390-16145884	exov-l-crp	wild type	OK	0	0.570777	-0.570777	down	inf	#NAME?	5e-05	0.00254019	yes
AT4G10670	AT4G10670	AT4G10670	Chr4:6584726-6586262	exov-l-crp	wild type	OK	0	0.57001	-0.57001	down	1.53607	1.83214	0.0005	0.0183605	yes
AT1G61060	AT1G61060	AT1G61060	Chr1:22488547-22489711	exov-l-crp	wild type	OK	0	0.564859	-0.564859	down	1.48341	2.47567	5e-05	0.00254019	yes
AT4G20700	AT4G20700	AT4G20700	Chr4:11098269-11100055	exov-l-crp	wild type	OK	0	0.544119	-0.544119	down	2.29974	3.42831	5e-05	0.00254019	yes
AT2G17000	AT2G17000	AT2G17000	Chr2:7388892-7392105	exov-l-crp	wild type	OK	0	0.533782	-0.533782	down	2.22144	2.81274	5e-05	0.00254019	yes
AT1G47810	AT1G47810	AT1G47810	Chr1:17603503-17604559	exov-l-crp	wild type	OK	0	0.525216	-0.525216	down	1.93294	2.1421	0.0004	0.0152809	yes
AT1G17770	AT1G17770	AT1G17770	Chr1:6120740-6122822	exov-l-crp	wild type	OK	0	0.521522	-0.521522	down	-2.63795	-2.78731	0.0002	0.0085116	yes
AT3G50720	AT3G50720	AT3G50720	Chr3:18847518-18849430	exov-l-crp	wild type	OK	0	0.518828	-0.518828	down	2.57397	2.30568	0.0013	0.0396397	yes
AT1G30780	AT1G30780	AT1G30780	Chr1:10923918-10926561	exov-l-crp	wild type	OK	0.760747	0	0.760747	up	1.59238	1.95443	0.00125	0.0385036	yes
AT4G20240	AT4G20240	AT4G20240	Chr4:10931492-10934212	exov-l-crp	wild type	OK	0.803881	0	0.803881	up	3.04083	3.05131	5e-05	0.00254019	yes
AT5G60090	AT5G60090	AT5G60090	Chr5:24196081-24197725	exov-l-crp	wild type	OK	1.04993	0	1.04993	up	inf	#NAME?	5e-05	0.00254019	yes
AT5G44578	AT5G44578	AT5G44578	Chr5:17977176-17978638	exov-l-crp	wild type	OK	1.21704	0	1.21704	up	inf	#NAME?	5e-05	0.00254019	yes
AT1G03390	AT1G03390	AT1G03390	Chr1:841032-842418	exov-l-crp	wild type	OK	1.35682	0	1.35682	up	-1.45851	-2.26623	0.00015	0.00668406	yes
AT1G11920	AT1G11920	AT1G11920	Chr1:4023666-4025097	exov-l-crp	wild type	OK	1.51838	0	1.51838	up	inf	#NAME?	5e-05	0.00254019	yes
AT1G28695	AT1G28695	AT1G28695	Chr1:10081893-10083122	exov-l-crp	wild type	OK	1.58675	0	1.58675	up	inf	#NAME?	0.00025	0.0103413	yes
AT4G30030	AT4G30030	AT4G30030	Chr4:14682209-14683484	exov-l-crp	wild type	OK	1.63003	0	1.63003	up	inf	#NAME?	5e-05	0.00254019	yes
AT2G18130	AT2G18130	AT2G18130	Chr2:7879307-7883935	exov-l-crp	wild type	OK	2.28352	0	2.28352	up	-1.25022	-2.15259	0.00045	0.016896	yes
AT5G44420	AT5G44420	AT5G44420	Chr5:17907068-17907598	exov-l-crp	wild type	OK	2.40767	0	2.40767	up	-3.65793	-4.06303	5e-05	0.00254019	yes
AT5G22260	AT5G22260	AT5G22260	Chr5:7367634-7370295	exov-l-crp	wild type	OK	2.41463	0	2.41463	up	inf	#NAME?	5e-05	0.00254019	yes
AT1G26710	AT1G26710	AT1G26710	Chr1:9232327-9233144	exov-l-crp	wild type	OK	2.98426	0	2.98426	up	#NAME?	#NAME?	5e-05	0.00254019	yes
AT4G30040	AT4G30040	AT4G30040	Chr4:14685601-14686885	exov-l-crp	wild type	OK	3.09406	0	3.09406	up	3.74935	3.693	5e-05	0.00254019	yes
AT2G18115	AT2G18115	AT2G18115	Chr2:7874136-7875027	exov-l-crp	wild type	OK	3.69538	0	3.69538	up	2.56497	3.31934	5e-05	0.00254019	yes
AT3G50580	AT3G50580	AT3G50580	Chr3:18768630-18769519	exov-l-crp	wild type	OK	3.90948	0	3.90948	up	2.14232	2.38691	0.00035	0.0137007	yes
AT1G36150	AT1G36150	AT1G36150	Chr1:13528256-13529470	exov-l-crp	wild type	OK	4.05458	0	4.05458	up	inf	#NAME?	5e-05	0.00254019	yes
AT4G29980	AT4G29980	AT4G29980	Chr4:14664953-14665583	exov-l-crp	wild type	OK	4.09009	0	4.09009	up	-1.65371	-2.41973	0.00015	0.00668406	yes
AT1G48940	AT1G48940	AT1G48940	Chr1:18105807-18106422	exov-l-crp	wild type	OK	4.22139	0	4.22139	up	1.70291	2.35651	0.0001	0.00467261	yes
AT5G11190	AT5G11190	AT5G11190	Chr5:3564975-3566051	exov-l-crp	wild type	OK	5.21687	0	5.21687	up	3.86147	4.07279	5e-05	0.00254019	yes
AT5G57220	AT5G57220	AT5G57220	Chr5:23187839-23189857	exov-l-crp	wild type	OK	7.72662	1.93759	5.78903	up	-2.46458	-1.99479	0.00065	0.0228126	yes
AT3G13220	AT3G13220	AT3G13220	Chr3:4247967-4250703	exov-l-crp	wild type	OK	6.05299	0	6.05299	up	1.3026	2.21966	5e-05	0.00254019	yes
AT1G01280	AT1G01280	AT1G01280	Chr1:112262-113947	exov-l-crp	wild type	OK	6.75966	0	6.75966	up	6.75929	4.28166	0.0017	0.0494825	yes
AT5G10140	AT5G10140	AT5G10140	Chr5:3173496-3179448	exov-l-crp	wild type	OK	9.69805	1.757	7.94105	up	1.53791	1.8631	0.0013	0.0396397	yes
AT1G66960	AT1G66960	AT1G66960	Chr1:24984940-24989797	exov-l-crp	wild type	OK	11.9473	3.85855	8.08875	up	1.20977	1.96399	0.00055	0.0198632	yes
AT3G04510	AT3G04510	AT3G04510	Chr3:1215635-1216958	exov-l-crp	wild type	OK	9.66595	1.44823	8.21772	up	#NAME?	#NAME?	5e-05	0.00254019	yes
AT3G23770	AT3G23770	AT3G23770	Chr3:8565493-8567496	exov-l-crp	wild type	OK	8.62756	0	8.62756	up	inf	#NAME?	5e-05	0.00254019	yes
AT3G51450	AT3G51450	AT3G51450	Chr3:19090946-19092509	exov-l-crp	wild type	OK	11.4345	2.69299	8.74151	up	2.32599	2.57647	5e-05	0.00254019	yes
AT4G19530	AT4G19530	AT4G19530	Chr4:10651743-10657282	exov-l-crp	wild type	OK	11.9237	3.05854	8.86516	up	2.56045	2.30583	0.0015	0.0444771	yes
AT4G31820	AT4G31820	AT4G31820	Chr4:15390649-15394430	exov-l-crp	wild type	OK	15.3138	6.44673	8.86707	up	inf	#NAME?	5e-05	0.00254019	yes
AT1G72920	AT1G72920	AT1G72920	Chr1:27437927-27439091	exov-l-crp	wild type	OK	12.2915	3.22187	9.06963	up	2.69546	3.17101	5e-05	0.00254019	yes
AT5G66690	AT5G66690	AT5G66690	Chr5:26625079-26626793	exov-l-crp	wild type	OK	13.0528	3.98021	9.07259	up	1.42707	2.13648	0.0003	0.0120102	yes
AT1G45191	AT1G45191	AT1G45191	Chr1:17116043-17119174	exov-l-crp	wild type	OK	12.9103	3.15329	9.75701	up	inf	#NAME?	5e-05	0.00254019	yes
AT1G61070	AT1G61070	AT1G61070	Chr1:22491732-22492542	exov-l-crp	wild type	OK	9.76292	0	9.76292	up	2.59365	3.25017	5e-05	0.00254019	yes
AT4G18250	AT4G18250	AT4G18250	Chr4:10087342-10091963	exov-l-crp	wild type	OK	14.7524	4.93423	9.81817	up	inf	#NAME?	5e-05	0.00254019	yes
AT4G24415	AT4G24415	AT4G24415	Chr4:12623529-12626432	exov-l-crp	wild type	OK	11.3943	1.44444	9.94986	up	2.8851	2.5401	0.0003	0.0120102	yes
AT1G43800	AT1G43800	AT1G43800	Chr1:16577609-16579722	exov-l-crp	wild type	OK	11.755	1.76706	9.98794	up	2.02406	2.01571	0.00085	0.0283277	yes
AT5G38010	AT5G38010	AT5G38010	Chr5:15158274-15160212	exov-l-crp	wild type	OK	14.5201	4.16545	10.3546	up	1.79148	2.5188	5e-05	0.00254019	yes
AT2G39250	AT2G39250	AT2G39250	Chr2:16388885-16391073	exov-l-crp	wild type	OK	13.9824	3.29076	10.6916	up	2.46492	2.18251	0.0011	0.0349346	yes
AT4G08570	AT4G08570	AT4G08570	Chr4:5454579-5456070	exov-l-crp	wild type	OK	12.9482	2.23453	10.7137	up	2.46603	2.50016	0.00015	0.00668406	yes
AT4G30250	AT4G30250	AT4G30250	Chr4:14811261-14812821	exov-l-crp	wild type	OK	13.008	2.19066	10.8173	up	-4.80526	-3.09635	0.0009	0.0297131	yes
AT3G26830	AT3G26830	AT3G26830	Chr3:9887947-9889705	exov-l-crp	wild type	OK	15.9416	4.99091	10.9507	up	3.45328	2.25844	0.0017	0.0494825	yes
AT2G02950	AT2G02950	AT2G02950	Chr2:854946-856538	exov-l-crp	wild type	OK	12.2481	1.23059	11.0175	up	2.04869	2.40024	0.0003	0.0120102	yes
AT3G42960	AT3G42960	AT3G42960	Chr3:15018694-15019685	exov-l-crp	wild type	OK	11.1482	0	11.1482	up	inf	#NAME?	5e-05	0.00254019	yes
AT1G09080	AT1G09080	AT1G09080	Chr1:2929216-2931841	exov-l-crp	wild type	OK	15.4674	4.31893	11.1485	up	2.73518	2.36597	0.0005	0.0183605	yes
AT4G32800	AT4G32800	AT4G32800	Chr4:15819523-15820871	exov-l-crp	wild type	OK	17.0909	5.03837	12.0525	up	2.78296	2.46115	0.0004	0.0152809	yes
AT1G11220	AT1G11220	AT1G11220	Chr1:3759861-3761165	exov-l-crp	wild type	OK	15.3693	3.31411	12.0552	up	inf	#NAME?	5e-05	0.00254019	yes
AT2G41560	AT2G41560	AT2G41560	Chr2:17332083-17337269	exov-l-crp	wild type	OK	22.5658	10.0404	12.5254	up	-2.26204	-3.33095	5e-05	0.00254019	yes
AT5G07230	AT5G07230	AT5G07230	Chr5:2270964-2271610	exov-l-crp	wild type	OK	12.6349	0	12.6349	up	-1.25113	-2.20988	0.00025	0.0103413	yes
AT2G04495	AT2G04495	AT2G04495	Chr2:1564165-1565106	exov-l-crp	wild type	OK	15.649	2.8807	12.7683	up	2.28166	3.06904	5e-05	0.00254019	yes
AT5G28030	AT5G28030	AT5G28030	Chr5:10030405-10032451	exov-l-crp	wild type	OK	17.6242	4.57345	13.0507	up	inf	#NAME?	5e-05	0.00254019	yes
AT3G05660	AT3G05660	AT3G05660	Chr3:1648842-1652001	exov-l-crp	wild type	OK	16.5376	3.35856	13.179	up	2.20403	2.35317	0.0005	0.0183605	yes
AT4G21850	AT4G21850	AT4G21850	Chr4:11591115-11592238	exov-l-crp	wild type	OK	16.9672	3.08328	13.8839	up	1.54233	2.16891	0.00055	0.0198632	yes
AT4G33070	AT4G33070	AT4G33070	Chr4:15952288-15954771	exov-l-crp	wild type	OK	16.0455	1.85913	14.1864	up	2.89766	2.87635	5e-05	0.00254019	yes
AT4G01525.1	AT4G01525.1	AT4G01525.1	Chr4:660809-661698	exov-l-crp	wild type	OK	17.8995	3.10141	14.7981	up	2.05446	2.64694	5e-05	0.00254019	yes
AT2G04070	AT2G04070	AT2G04070	Chr2:1353754-1355790	exov-l-crp	wild type	OK	22.9343	7.55949	15.3748	up	#NAME?	#NAME?	5e-05	0.00254019	yes
AT2G30424	AT2G30424	AT2G30424	Chr2:12964505-12965468	exov-l-crp	wild type	OK	15.3771	0	15.3771	up	1.24002	1.95994	0.00065	0.0228126	yes
AT2G21590	AT2G21590	AT2G21590	Chr2:9238481-9242440	exov-l-crp	wild type	OK	25.3342	9.72933	15.6049	up	inf	#NAME?	5e-05	0.00254019	yes
AT5G05730	AT5G05730	AT5G05730	Chr5:1719556-1722910	exov-l-crp	wild type	OK	24.8354	9.03683	15.7986	up	1.77225	2.12527	0.0003	0.0120102	yes
AT4G19520	AT4G19520	AT4G19520	Chr4:10639268-10647079	exov-l-crp	wild type	OK	29.3546	13.3458	16.0088	up	inf	#NAME?	5e-05	0.00254019	yes
AT3G09940	AT3G09940	AT3G09940	Chr3:3056374-3059148	exov-l-crp	wild type	OK	16.6592	0.641282	16.0179	up	2.26488	2.3076	0.00015	0.00668406	yes
AT2G33580	AT2G33580	AT2G33580	Chr2:14219622-14221861	exov-l-crp	wild type	OK	30.7569	13.7278	17.0291	up	1.68502	2.02046	0.0011	0.0349346	yes
AT3G23840	AT3G23840	AT3G23840	Chr3:8611125-8612690	exov-l-crp	wild type	OK	24.2709	7.10022	17.1707	up	1.43541	2.22244	0.0002	0.0085116	yes
AT1G11350	AT1G11350	AT1G11350	Chr1:3817590-3820805	exov-l-crp	wild type	OK	27.62	10.3141	17.3059	up	1.09064	1.88335	0.0008	0.0270161	yes
AT4G39950	AT4G39950	AT4G39950	Chr4:18525245-18527579	exov-l-crp	wild type	OK	20.8985	3.33355	17.5649	up	-1.24502	-2.09374	0.00035	0.0137007	yes
AT1G75030	AT1G75030	AT1G75030	Chr1:28174377-28175383	exov-l-crp	wild type	OK	19.3883	1.40064	17.9877	up	1.56313	2.12055	0.00075	0.0257107	yes
AT1G56120	AT1G56120	AT1G56120	Chr1:20987287-20993072	exov-l-crp	wild type	OK	25.2801	6.88866	18.3914	up	1.98061	1.93079	0.0011	0.0349346	yes
AT3G16670	AT3G16670	AT3G16670	Chr3:5681418-5682331	exov-l-crp	wild type	OK	18.8334	0	18.8334	up	inf	#NAME?	5e-05	0.00254019	yes
[truncated: 131 more rows]

## Sheet: Suppl DS4
Supplemental Data, Huang et al. (2022). A new gene evolved novel phenotypic effects. Plant Cell
[truncated: 1,262 more rows]
