# Supplementary material for: Species-specific partial gene duplication in Arabidopsis thaliana evolved novel phenotypic effects on morphological traits under strong positive selection
Source: Plant Cell. 2021 Dec 7;34(2):802–17. doi: 10.1093/plcell/koab291 (PMC8824575; doi:10.1093/plcell/koab291)
Supplement: koab291_Supplementary_Data [file koab291_supplementary_data.zip › TPC2021RA00624R1 Supplemental File S3.fasta]

>AT3G57110(exov)
ATGGCCGAGTCACCCTCCGAGTCAACCTCCGCGTTGCTTAGCACCACCACATCCACTAAGCCCGCTCAATCCGGGACTGTTTCTATTTCAAGCCCTCAAAGTCACCATGTCGTCTTCCCTGAGATCCCAATCGAGATCATCAATGAAGAAGAAATAGTTATTCTCGATGCAGCTCTTGCAGCCTCCCACTCCATCCTACCTTCCGTCATTCGTTCTGTTTCTCCGTCACAGATGATCGCCGGCGGAAGCCCAATAACTATTCGTTCAATTACTCTTTTCTCCAAGAGGAAATTATCAGCTTGTTTATATATCGAAGAGTCTTATCTACATCGATTTAGAAGAAATCAGTCTTTAGGTGTCACAGATCTCACCGGTACTGTACGTTTGTTTTATATCACAGTCATATCATAG
>AT5G60370(exovl)
ATGGCCGAGTCACCCTCCGAGTCAACCTCCGACTCGCTTAGCACCACCACATCCACTAAGCCCGCTCAATCCGGGACTGTTTCTATTTCAAGCCCTCAAAGTCACCATGTCGTCTTCCCCGAGATCCCAATCGAGATCGTCAGTGAAGAAGAAATGGCTATTCTCGATGCAGCTCTTGCAGCCTCCCGCTCCATCCTCCCTTCCGTGATCCGTTCTGTTTCTCCATCACGGATAACCGCCGGCGGAAGTCCCAAAACAATCCGCTCAATTACTCTCTTCTCCAAGAGGAAATTATCGGCTTGTTCAGATATCGAAGAGTCTTATCTACATCGATTTAGGAGAAATCAAGCTTTAGGTGTCACAGATCTCACCGGAACTGAATG-GTGTGAGA-AACAAATGGAGATCTTTG
>A._lyrata
ATGGCCGAGTCACCCTCCGAGTCAACCTCCGCGTTGCTTACCACCACCACACCCACTAAGCCCGCTGAATCCGAGACTGTTGCTATTTCAAGCCCTCAAAGTCACCATGTCGTCTGCCCCGAGATCCCAATCGAGATCATCAGTGAAGAAGAAATGGCTATTCTCGATGCAGCGCTTGCAGCCACGCGCTCAATCTTCCCTTCTGCGATCCGTTCTGCTTCTCCATCACGAATTCTCGCCGGCGAAAACCCCAAGATGATCCGTTCAATTACTCTTTTCTCCAAGAGGAAATTATCGGCTTGTTCAGATATCGAAGAGTCTTATTTGCATCGATTTAGGAGAAATCAAGCTTTAGGTGTCACAGATCTCACCGGCACGGAATGTGTGTGAGATAACAAATGGAGATCTTTG
>A.halleri
ATGGCCGAGTCACCCTCCGAGTCAACCTCCGAGTCGCTTACCACGACCACATCCACTAAGCCCGCTCAATCCGCCAGTGTTACTATTTCAAGCCCTCCAAATCACCAT------------GAGATCCCAATCGAGATCATCAGTGAAGAAGAAATGGCTATTATCGATGCAGCGCTTGCAGCCACCCGCTCAATCTTCCCTTCTGCGATCCGTTCGGCTTCTCCATCACGAATTCTCGCCGGCGAAAATCCCAAGATGATCCGTTCAATTACTCTTTTCTCCAAGAGGAAATTATCGGCTTGTTCAGATATCGAAGAGTCTTATTTGCATCGATTCAGGAGAAATCAAGCTTTAGGTGTCACAGATCTCACCGGCACAGAATG-GTGTGAGA-AACAAATGGAGATCTTTG
>B.rapa
ATGGCCGAGTCACACTCCGAGTCAACCTCCGACTCGCT---CACCACCACA---------CCCGATCAATCCGCAACCATCCCTATTTCAACCCCAAGATCTCACCATG------TCCCCGAGATCCCAATCGAGATCATCACCGAAGAAGAAATGGCCATCCTCGACGCAGCCTTCGCCGCCACGCGCTCCTTCCTCCCTTCCGCGATCCGCTCGGCTTCTCCGTCGCGGATCATCGCCGGAGAAATCTCCAACACCGCCCGTTCGATAACCATGTTCTCGAAAAGGAAACTCTCTGCTTGCTCGGATATCGAAGACTCTCTCCTGCATCGGTTTCGAAAGAACCAAGCTCTCGGTGTCACAGATCTCACCGGGACTGAATG-GTGTGAGA-AGCAAATGGAGATTTGTG
>C.rubella
ATGGCCGAGTCACCCTCCGAGTCAACCTCCG-------------------------------CG---AGT--GCTA------CTATTTCAAGCCCTCAAACTCAGCATGAC---TTCCCCGAGATCCCAATCGAGATCGTTAGTGAAGAAGAAATGGCTATCCTCGATGCAGCTCTTGCAGCCACCCGCTCCATCCTCCCTTCTGCGCTCCGTTCGGC-TCCCCGTCGCGGGTGATCGCCGGCGGAAGCCCAAAGAACATCCGTTCGATTACTCTCTTCTCCAAGAGGAAATTCTCGGCTTGTT-GGATATCGAAGAGTCTTATTTGCATCGATTTAGGAGAAATCAAGCTTTAGGTGTCACGGATCTCACCAGCACTGAATG-GTGTGAGA-AACAAATGGAGATCTCTG
>C.sativa
ATGGCCGAGTCAGCCACCGAGTCAACCTCCGACT---------------CATCCACTAAGCCCGATCAATCCGCCACAGATGCTATTTCAAGCCCTCAATCTCACCATGTC---TTCCCCGAGATCCCAATCGAGATCGTCAGTGAAGAAGAAATGGCTATCATCGATGCAGCTCTTGCAGCCACCCGATCCATCCTCCCTTGTGCGATCCGTTCCGC-TCTCCGTCACGAATAATCTCCGGCGGAAGCCCAAAAACCATCCGTTCGATTACTCTCTTTACCAAGAGGAAACTCTCAGCTTGTTCGGATATCGAAGACTCTTATCTCCGTCGATTTAGGAGAAATCAAGCTTTAGGTGTCACAGATCTCACCGGCACTGAATG-GTGTGAGA-AACAAATGGAGATCTCTG
>E.salsugineum
ATGGCCGAGTCACCCTCCGAGTCAACCTCCGACTCGCCTA---CCACCACATCCTCCACGCCCGATCAATCCGCCACTATCGCTATTTCAACCCCACAAAATGGCAATGCCTCCTTCCCCGAGATCCCAATCGAGATCGTCAGTGAAGAAGAAATGGCTATCCTCGATGCAGCGCTTGCAGCCACGCGCTCGATCTTCCCTTCCGTGATCCGATCGGCTTCTCCGTCGCGGATCCTCGCCGGCGGAAGCCCCAA-ACTATCCGTCCAATAGCCATATTACCCAAAAGGAAATTCTCGGCTTGTT-GGATATTGAAGATTCTTTCTTGCATCGGTTTAGAAAAAATCAAGCTTTGGGTGTCACTGATCTCACCGGCACAGAATG-GTGTGAGA-AACAAATGGAGATCTTTG
