# Supplementary material for: Species-specific partial gene duplication in Arabidopsis thaliana evolved novel phenotypic effects on morphological traits under strong positive selection
Source: Plant Cell. 2021 Dec 7;34(2):802–17. doi: 10.1093/plcell/koab291 (PMC8824575; doi:10.1093/plcell/koab291)
Supplement: koab291_Supplementary_Data [file koab291_supplementary_data.zip › TPC2021RA00624R1 Supplemental File S4.txt]

((('A.thaliana_60370':3.0,('A._lyrata':1.0,'A._halleri':1.0):2.0):1.0,('C._sativa':1.0,'C._rubella':1.0):1.0):0.5,('B._rapa':1.0,'E._salsugineum':1.0):0.5);
